# Supplementary material for: Crystal structure of 1,4,8,11-tetra­methyl-1,4,8,11-tetra­azonia­cyclo­tetra­decane bis­(perchlorate) dichloride from synchrotron X-ray data
Source: Acta Crystallogr E Crystallogr Commun. 2020 Feb 11;76(Pt 3):324–7. doi: 10.1107/S2056989020001322 (PMC7057375; doi:10.1107/S2056989020001322)
Supplement: Supplementary file 1 [file e-76-00324-sup1.cif]

##############################################################################
#                                                                            #
# This CIF contains the data in a paper accepted for publication in          #
# Acta Crystallographica Section E. It conforms to the requirements of       #
# Notes for Authors for Acta Crystallographica Section E, and has been       #
# peer reviewed under the auspices of the IUCr Commission on Journals.       #
#                                                                            #
# Full details of the Crystallographic Information File format               #
# are given in the paper "The Crystallographic Information File (CIF):       #
# a New Standard Archive File for Crystallography" by S. R. Hall, F. H.      #
# Allen and I. D. Brown [Acta Cryst. (1991), A47, 655-685].                  #
#                                                                            #
# The current version of the core CIF dictionary is obtainable from          #
# ftp://ftp.iucr.org/pub/cif_core.dic.                                       #
#                                                                            #
# Software is freely available for graphical display of the structure(s)     #
# in this CIF. For information consult the CIF software page                 #
# http://www.iucr.org/resources/cif/software.                                #
#                                                                            #
# This file may be used for bona fide research purposes within the           #
# scientific community so long as proper attribution is given to the journal # 
# article from which it was obtained.                                        #
#                                                                            #
##############################################################################
data_I
_database_code_depnum_ccdc_archive 'CCDC 1980910'
_audit_creation_method     'SHELXL-2018/3'
_journal_date_recd_electronic     2020-01-27
_journal_date_accepted     2020-01-30
_journal_name_full     'Acta Crystallographica, Section E'
_journal_year     2020
_journal_volume     76
_journal_issue      3
_journal_page_first     324
_journal_page_last     327
_journal_paper_category     GO
_journal_paper_doi     10.1107/S2056989020001322
_journal_coeditor_code     VM2227
_publ_contact_author_name     'Jong-Ha Choi'
_publ_contact_author_address
;
Department of Chemistry, Andong National University,
Andong 36729, Republic of Korea.
;
_publ_contact_author_email     jhchoi@anu.ac.kr
_publ_contact_author_fax     '82 54 820 5452'
_publ_contact_author_phone     '+82-54-820-5458'
_publ_section_title
;
Crystal structure of 1,4,8,11-tetramethyl-1,4,8,11-tetraazoniacyclotetradecane
bis(perchlorate) dichloride from synchrotron X-ray data
;
_publ_section_title_footnote     .
loop_
    _publ_author_name
    _publ_author_footnote
    _publ_author_address
    'Moon, Dohyun' .
;
Beamline Department, Pohang Accelerator Laboratory, POSTECH, Pohang 37673,
 Republic of Korea
;
    'Choi, Jong-Ha' .
;
Department of Chemistry, Andong National University, Andong 36729,
Republic of Korea
;
_publ_section_synopsis
;
In the title salt, [C~14~H~36~N~4~]^4+^\\cdot2ClO~4~^-^\\cdot2Cl^-^, the
macrocyclic cations lie about an inversion center. In the crystal,
N--H\\u008943Cl, C--H\\u008943Cl and C--H\\u008943O hydrogen bonds connect the
cations and anions, forming a three-dimensional network.
;
_chemical_name_systematic
;
1,4,8,11-Tetramethyl-1,4,8,11-tetraazoniacyclotetradecane
bis(perchlorate) dichloride
;
_chemical_name_common     ?
_chemical_formula_moiety     'C14 H36 N4 4+, 2(Cl O4 -), 2(Cl -)'
_chemical_formula_sum     'C14 H36 Cl4 N4 O8'
_chemical_formula_iupac     'C14 H36 N4 4+, 2Cl O4 -, 2Cl -'
_chemical_formula_weight     530.27
_chemical_melting_point     ?
_space_group_crystal_system     triclinic
_space_group_name_H-M_alt     'P -1'
_space_group_name_Hall     '-P 1'
loop_
    _space_group_symop_operation_xyz
    'x, y, z'
    '-x, -y, -z'
_cell_length_a     7.4990(15)
_cell_length_b     8.0790(16)
_cell_length_c     9.980(2)
_cell_angle_alpha     81.31(3)
_cell_angle_beta     77.32(3)
_cell_angle_gamma     78.39(3)
_cell_volume     574.2(2)
_cell_formula_units_Z     1
_cell_measurement_reflns_used     91694
_cell_measurement_theta_min     0.350
_cell_measurement_theta_max     33.679
_cell_measurement_temperature     220(2)
_exptl_crystal_description     'block'
_exptl_crystal_colour     'pale yellow'
_exptl_crystal_size_max     0.104
_exptl_crystal_size_mid     0.099
_exptl_crystal_size_min     0.084
_exptl_crystal_density_diffrn     1.533
_exptl_crystal_density_meas     ?
_exptl_crystal_density_method     ?
_exptl_crystal_F_000     280
_exptl_absorpt_coefficient_mu     0.364
_exptl_absorpt_correction_type     empirical
_exptl_absorpt_process_details
;
(<i>HKL3000sm Scalepack</i>; Otwinowski & Minor, 1997)
;
_exptl_absorpt_correction_T_min     0.710
_exptl_absorpt_correction_T_max     1.000
_diffrn_ambient_temperature     220(2)
_diffrn_source     'PLSII 2D bending magnet'
_diffrn_radiation_type     synchrotron
_diffrn_radiation_wavelength     0.610
_diffrn_measurement_device_type     'Rayonix MX225HS CCD area detector'
_diffrn_measurement_method     'omega scan'
_diffrn_detector_area_resol_mean     ?
_diffrn_reflns_number     6573
_diffrn_reflns_av_R_equivalents     0.0378
_diffrn_reflns_av_unetI/netI     0.0399
_diffrn_reflns_theta_min     1.806
_diffrn_reflns_theta_max     25.500
_diffrn_reflns_theta_full     21.469
_diffrn_measured_fraction_theta_max     0.992
_diffrn_measured_fraction_theta_full     0.988
_diffrn_reflns_limit_h_min     -10
_diffrn_reflns_limit_h_max     10
_diffrn_reflns_limit_k_min     -11
_diffrn_reflns_limit_k_max     11
_diffrn_reflns_limit_l_min     -14
_diffrn_reflns_limit_l_max     14
_refine_special_details     ?
_reflns_number_total     3361
_reflns_number_gt     3208
_reflns_threshold_expression     'I > 2\s(I)'
_refine_ls_structure_factor_coef     Fsqd
_refine_ls_matrix_type     full
_refine_ls_R_factor_all     0.0530
_refine_ls_R_factor_gt     0.0522
_refine_ls_wR_factor_gt     0.1462
_refine_ls_wR_factor_ref     0.1473
_refine_ls_goodness_of_fit_ref     1.045
_refine_ls_restrained_S_all     1.045
_refine_ls_number_reflns     3361
_refine_ls_number_parameters     138
_refine_ls_number_restraints     0
_refine_ls_hydrogen_treatment     constr
_refine_ls_weighting_scheme     calc
_refine_ls_weighting_details
              'w=1/[\s^2^(Fo^2^)+(0.1013P)^2^+0.2815P] where P=(Fo^2^+2Fc^2^)/3'
_atom_sites_solution_hydrogens     geom
_atom_sites_solution_primary     ?
_atom_sites_solution_secondary     ?
_refine_ls_shift/su_max     0.001
_refine_ls_shift/su_mean     0.000
_refine_diff_density_max     0.972
_refine_diff_density_min     -0.564
_refine_ls_extinction_method     none
_refine_ls_extinction_coef     .
loop_
    _atom_type_symbol
    _atom_type_description
    _atom_type_scat_dispersion_real
    _atom_type_scat_dispersion_imag
    _atom_type_scat_source
    'C' 'C' 0.0019 0.0011
                         'International Tables Vol C Tables 4.2.6.8 and 6.1.1.4'
    'H' 'H' 0.0000 0.0000
                         'International Tables Vol C Tables 4.2.6.8 and 6.1.1.4'
    'N' 'N' 0.0040 0.0024
                         'International Tables Vol C Tables 4.2.6.8 and 6.1.1.4'
    'O' 'O' 0.0074 0.0043
                         'International Tables Vol C Tables 4.2.6.8 and 6.1.1.4'
    'Cl' 'Cl' 0.1166 0.1176
                         'International Tables Vol C Tables 4.2.6.8 and 6.1.1.4'
_computing_data_collection
;
<i>PAL BL2D-SMDC Program</i> (Shin <i>et al.</i>, 2016)
;
_computing_cell_refinement
;
<i>HKL3000sm</i> (Otwinowski & Minor, 1997)
;
_computing_data_reduction
;
<i>HKL3000sm</i> (Otwinowski & Minor, 1997)
;
_computing_structure_solution
;
<i>SHELXT2014</i> (Sheldrick, 2015a)
;
_computing_structure_refinement
;
<i>SHELXL2018</i> (Sheldrick, 2015b)
;
_computing_molecular_graphics
;
<i>DIAMOND4</i> (Putz & Brandenburg, 2014)
;
_computing_publication_material
;
<i>publCIF</i> (Westrip, 2010)
;
loop_
    _atom_site_type_symbol
    _atom_site_label
    _atom_site_fract_x
    _atom_site_fract_y
    _atom_site_fract_z
    _atom_site_U_iso_or_equiv
    _atom_site_adp_type
    _atom_site_calc_flag
    _atom_site_occupancy
    _atom_site_disorder_assembly
    _atom_site_disorder_group
    N N1 0.67545(16) 0.40154(15) 0.21687(13) 0.0182(2) Uani d 1 . .
    H H1 0.702337 0.480395 0.131812 0.022 Uiso calc 1 . .
    N N2 0.32976(16) 0.70943(15) 0.15397(13) 0.0187(2) Uani d 1 . .
    H H2 0.447969 0.698634 0.085623 0.022 Uiso calc 1 . .
    C C1 0.82761(19) 0.26947(19) -0.07624(16) 0.0213(3) Uani d 1 . .
    H H1A 0.844476 0.382168 -0.061678 0.026 Uiso calc 1 . .
    H H1AB 0.942570 0.216566 -0.133336 0.026 Uiso calc 1 . .
    C C2 0.7951(2) 0.16181(18) 0.06343(16) 0.0222(3) Uani d 1 . .
    H H2A 0.911494 0.135809 0.097951 0.027 Uiso calc 1 . .
    H H2AB 0.766041 0.053719 0.048851 0.027 Uiso calc 1 . .
    C C3 0.6416(2) 0.24003(18) 0.17554(15) 0.0202(3) Uani d 1 . .
    H H3A 0.524235 0.264324 0.142544 0.024 Uiso calc 1 . .
    H H3AB 0.628253 0.156392 0.257539 0.024 Uiso calc 1 . .
    C C4 0.8394(2) 0.3698(2) 0.2869(2) 0.0289(3) Uani d 1 . .
    H H4A 0.852000 0.474931 0.316837 0.043 Uiso calc 1 . .
    H H4B 0.951096 0.328712 0.222555 0.043 Uiso calc 1 . .
    H H4C 0.820747 0.285389 0.366416 0.043 Uiso calc 1 . .
    C C5 0.5084(2) 0.48877(19) 0.31152(15) 0.0219(3) Uani d 1 . .
    H H5A 0.541977 0.588041 0.339066 0.026 Uiso calc 1 . .
    H H5AB 0.480340 0.410569 0.395386 0.026 Uiso calc 1 . .
    C C6 0.3326(2) 0.54741(19) 0.25240(16) 0.0220(3) Uani d 1 . .
    H H6A 0.315943 0.456530 0.203864 0.026 Uiso calc 1 . .
    H H6AB 0.226499 0.564160 0.329274 0.026 Uiso calc 1 . .
    C C7 0.3152(2) 0.8628(2) 0.22684(18) 0.0267(3) Uani d 1 . .
    H H7A 0.305431 0.964466 0.161379 0.040 Uiso calc 1 . .
    H H7B 0.424822 0.852681 0.266082 0.040 Uiso calc 1 . .
    H H7C 0.205791 0.870354 0.300087 0.040 Uiso calc 1 . .
    Cl Cl1 0.21029(5) 0.17202(5) 0.52791(4) 0.02439(13) Uani d 1 . .
    O O1 0.2471(3) 0.1745(2) 0.38061(17) 0.0494(4) Uani d 1 . .
    O O2 0.1539(3) 0.0175(3) 0.5935(3) 0.0669(6) Uani d 1 . .
    O O3 0.3753(3) 0.1946(3) 0.5690(2) 0.0560(5) Uani d 1 . .
    O O4 0.0647(3) 0.3129(3) 0.5618(3) 0.0662(6) Uani d 1 . .
    Cl Cl2 0.73888(5) 0.71235(4) 0.00536(4) 0.02198(13) Uani d 1 . .
loop_
    _atom_site_aniso_label
    _atom_site_aniso_U_11
    _atom_site_aniso_U_22
    _atom_site_aniso_U_33
    _atom_site_aniso_U_12
    _atom_site_aniso_U_13
    _atom_site_aniso_U_23
    N1 0.0174(5) 0.0170(5) 0.0224(5) -0.0036(4) -0.0087(4) -0.0011(4)
    N2 0.0150(5) 0.0180(5) 0.0242(5) -0.0023(4) -0.0058(4) -0.0042(4)
    C1 0.0144(6) 0.0238(6) 0.0281(7) -0.0034(5) -0.0074(5) -0.0056(5)
    C2 0.0200(6) 0.0181(6) 0.0301(7) 0.0004(5) -0.0105(5) -0.0041(5)
    C3 0.0201(6) 0.0175(6) 0.0263(6) -0.0051(5) -0.0095(5) -0.0026(5)
    C4 0.0247(7) 0.0285(8) 0.0402(8) -0.0049(6) -0.0196(6) -0.0047(6)
    C5 0.0237(6) 0.0216(6) 0.0213(6) -0.0028(5) -0.0066(5) -0.0032(5)
    C6 0.0183(6) 0.0193(6) 0.0278(7) -0.0035(5) -0.0043(5) -0.0012(5)
    C7 0.0304(8) 0.0198(7) 0.0346(8) -0.0038(5) -0.0133(6) -0.0085(6)
    Cl1 0.0237(2) 0.0222(2) 0.0294(2) -0.00633(14) -0.00871(15) -0.00105(14)
    O1 0.0545(10) 0.0648(11) 0.0346(7) -0.0209(8) -0.0060(7) -0.0131(7)
    O2 0.0720(13) 0.0481(10) 0.0887(15) -0.0350(9) -0.0404(12) 0.0356(10)
    O3 0.0533(10) 0.0629(11) 0.0691(12) -0.0267(9) -0.0400(9) 0.0023(9)
    O4 0.0504(10) 0.0561(11) 0.0837(15) 0.0128(9) -0.0007(10) -0.0290(10)
    Cl2 0.01828(19) 0.0202(2) 0.0293(2) -0.00692(13) -0.00735(14) 0.00056(13)
_geom_special_details
;
 All esds (except the esd in the dihedral angle between two l.s. planes)
 are estimated using the full covariance matrix.  The cell esds are taken
 into account individually in the estimation of esds in distances, angles
 and torsion angles; correlations between esds in cell parameters are only
 used when they are defined by crystal symmetry.  An approximate (isotropic)
 treatment of cell esds is used for estimating esds involving l.s. planes.
;
loop_
    _geom_bond_atom_site_label_1
    _geom_bond_atom_site_label_2
    _geom_bond_site_symmetry_2
    _geom_bond_distance
    _geom_bond_publ_flag
    N1 C4 . 1.5037(19) ?
    N1 C3 . 1.5095(18) ?
    N1 C5 . 1.5116(19) ?
    N1 H1 . 0.9900 ?
    N2 C7 . 1.5033(19) ?
    N2 C6 . 1.513(2) ?
    N2 C1 2_665 1.5181(18) ?
    N2 H2 . 0.9900 ?
    C1 C2 . 1.526(2) ?
    C1 H1A . 0.9800 ?
    C1 H1AB . 0.9800 ?
    C2 C3 . 1.527(2) ?
    C2 H2A . 0.9800 ?
    C2 H2AB . 0.9800 ?
    C3 H3A . 0.9800 ?
    C3 H3AB . 0.9800 ?
    C4 H4A . 0.9700 ?
    C4 H4B . 0.9700 ?
    C4 H4C . 0.9700 ?
    C5 C6 . 1.522(2) ?
    C5 H5A . 0.9800 ?
    C5 H5AB . 0.9800 ?
    C6 H6A . 0.9800 ?
    C6 H6AB . 0.9800 ?
    C7 H7A . 0.9700 ?
    C7 H7B . 0.9700 ?
    C7 H7C . 0.9700 ?
    Cl1 O2 . 1.4180(17) ?
    Cl1 O1 . 1.4328(16) ?
    Cl1 O4 . 1.4342(19) ?
    Cl1 O3 . 1.4380(16) ?
loop_
    _geom_angle_atom_site_label_1
    _geom_angle_atom_site_label_2
    _geom_angle_atom_site_label_3
    _geom_angle_site_symmetry_1
    _geom_angle_site_symmetry_3
    _geom_angle
    _geom_angle_publ_flag
    C4 N1 C3 . . 111.91(12) ?
    C4 N1 C5 . . 108.49(12) ?
    C3 N1 C5 . . 112.37(11) ?
    C4 N1 H1 . . 108.0 ?
    C3 N1 H1 . . 108.0 ?
    C5 N1 H1 . . 108.0 ?
    C7 N2 C6 . . 112.12(12) ?
    C7 N2 C1 . 2_665 111.00(11) ?
    C6 N2 C1 . 2_665 109.81(11) ?
    C7 N2 H2 . . 107.9 ?
    C6 N2 H2 . . 107.9 ?
    C1 N2 H2 2_665 . 107.9 ?
    N2 C1 C2 2_665 . 113.55(12) ?
    N2 C1 H1A 2_665 . 108.9 ?
    C2 C1 H1A . . 108.9 ?
    N2 C1 H1AB 2_665 . 108.9 ?
    C2 C1 H1AB . . 108.9 ?
    H1A C1 H1AB . . 107.7 ?
    C1 C2 C3 . . 116.36(12) ?
    C1 C2 H2A . . 108.2 ?
    C3 C2 H2A . . 108.2 ?
    C1 C2 H2AB . . 108.2 ?
    C3 C2 H2AB . . 108.2 ?
    H2A C2 H2AB . . 107.4 ?
    N1 C3 C2 . . 114.13(12) ?
    N1 C3 H3A . . 108.7 ?
    C2 C3 H3A . . 108.7 ?
    N1 C3 H3AB . . 108.7 ?
    C2 C3 H3AB . . 108.7 ?
    H3A C3 H3AB . . 107.6 ?
    N1 C4 H4A . . 109.5 ?
    N1 C4 H4B . . 109.5 ?
    H4A C4 H4B . . 109.5 ?
    N1 C4 H4C . . 109.5 ?
    H4A C4 H4C . . 109.5 ?
    H4B C4 H4C . . 109.5 ?
    N1 C5 C6 . . 116.19(12) ?
    N1 C5 H5A . . 108.2 ?
    C6 C5 H5A . . 108.2 ?
    N1 C5 H5AB . . 108.2 ?
    C6 C5 H5AB . . 108.2 ?
    H5A C5 H5AB . . 107.4 ?
    N2 C6 C5 . . 115.16(12) ?
    N2 C6 H6A . . 108.5 ?
    C5 C6 H6A . . 108.5 ?
    N2 C6 H6AB . . 108.5 ?
    C5 C6 H6AB . . 108.5 ?
    H6A C6 H6AB . . 107.5 ?
    N2 C7 H7A . . 109.5 ?
    N2 C7 H7B . . 109.5 ?
    H7A C7 H7B . . 109.5 ?
    N2 C7 H7C . . 109.5 ?
    H7A C7 H7C . . 109.5 ?
    H7B C7 H7C . . 109.5 ?
    O2 Cl1 O1 . . 110.75(13) ?
    O2 Cl1 O4 . . 110.14(15) ?
    O1 Cl1 O4 . . 106.85(14) ?
    O2 Cl1 O3 . . 110.94(12) ?
    O1 Cl1 O3 . . 108.56(12) ?
    O4 Cl1 O3 . . 109.50(14) ?
loop_
    _geom_torsion_atom_site_label_1
    _geom_torsion_atom_site_label_2
    _geom_torsion_atom_site_label_3
    _geom_torsion_atom_site_label_4
    _geom_torsion_site_symmetry_1
    _geom_torsion_site_symmetry_2
    _geom_torsion_site_symmetry_3
    _geom_torsion_site_symmetry_4
    _geom_torsion
    _geom_torsion_publ_flag
    N2 C1 C2 C3 2_665 . . . -69.05(16) ?
    C4 N1 C3 C2 . . . . -66.31(16) ?
    C5 N1 C3 C2 . . . . 171.33(11) ?
    C1 C2 C3 N1 . . . . -62.42(16) ?
    C4 N1 C5 C6 . . . . 174.11(13) ?
    C3 N1 C5 C6 . . . . -61.62(16) ?
    C7 N2 C6 C5 . . . . -69.95(16) ?
    C1 N2 C6 C5 2_665 . . . 166.15(12) ?
    N1 C5 C6 N2 . . . . -77.80(16) ?
loop_
    _geom_hbond_atom_site_label_D
    _geom_hbond_atom_site_label_H
    _geom_hbond_atom_site_label_A
    _geom_hbond_site_symmetry_A
    _geom_hbond_distance_DH
    _geom_hbond_distance_HA
    _geom_hbond_distance_DA
    _geom_hbond_angle_DHA
    _geom_hbond_publ_flag
    N1 H1 Cl2 . 0.99 2.13 3.0701(14) 159 yes
    N2 H2 Cl2 . 0.99 2.17 3.1038(15) 156 yes
    C1 H1A Cl2 . 0.98 2.77 3.6868(17) 157 yes
    C5 H5AB O3 . 0.98 2.39 3.351(3) 167 yes
    C3 H3A Cl2 2_665 0.98 2.67 3.6274(17) 164 yes
    C3 H3AB O2 2_656 0.98 2.52 3.288(3) 135 yes
    C4 H4A O4 2_666 0.97 2.49 3.429(3) 164 yes
    C4 H4C O2 2_656 0.97 2.39 3.171(3) 137 yes
    C5 H5A O3 2_666 0.98 2.34 3.317(3) 173 yes
    C6 H6AB O4 2_566 0.98 2.31 3.231(3) 156 yes
    C6 H6A Cl2 2_665 0.98 2.80 3.7414(17) 161 yes
    C7 H7B O3 2_666 0.97 2.40 3.333(3) 161 yes
_shelx_space_group_comment
;
The symmetry employed for this shelxl refinement is uniquely defined
by the following loop, which should always be used as a source of
symmetry information in preference to the above space-group names.
They are only intended as comments.
;
_shelx_estimated_absorpt_T_min     0.963
_shelx_estimated_absorpt_T_max     0.970
_shelx_hkl_file
;
   0   0   1  498.65    7.46
   0   0  -1  500.60    9.30
   0   0   2 1198.00   23.36
   0   0   3    9.75    0.28
   0   0  -3    9.26    0.25
   0   0   4 1167.23   21.82
   0   0  -4  939.57   24.48
   0   0   5  549.44   11.41
   0   0   6   58.62    1.34
   0   0  -6   55.99    1.47
   0   0   7  106.40    3.04
   0   0  -7  100.66    2.38
   0   0   8   32.84    0.72
   0   0  -8   32.55    0.86
   0   0   9   29.48    0.75
   0   0  -9   31.07    0.90
   0   0  10   29.49    0.66
   0   0 -10   25.71    0.83
   0   0  11   51.47    1.13
   0   0 -11   51.79    1.48
   0   0  12   14.22    0.58
   0   0 -12   12.28    0.57
   0   0  13  162.03    9.02
   0   0  14    3.63    0.56
   0   0 -14    3.48    0.61
   0   0  15   12.74    0.74
   0   0 -15   19.67    1.12
   0   0  16    0.22    0.51
   0   0 -16    0.73    0.92
   0   1 -16    5.09    1.19
   0  -1  16    3.52    1.08
   0   1 -15   12.87    0.87
   0  -1  15   10.04    0.70
   0   1 -14    5.86    0.75
   0  -1  14    4.10    0.51
   0   1 -13   46.40    2.08
   0  -1  13   38.03    0.98
   0   1 -12    0.39    0.47
   0  -1  12    0.45    0.39
   0   1 -11    4.60    0.62
   0  -1  11    4.15    0.39
   0   1 -10    7.53    0.47
   0  -1  10    8.50    0.41
   0   1  -9  328.76   15.04
   0  -1   9  360.76   10.67
   0   1  -8   78.09    1.86
   0  -1   8   70.68    1.72
   0   1  -7  542.37   20.39
   0  -1   7  545.72   15.58
   0   1  -6  324.05    9.19
   0  -1   6  314.04    6.56
   0   1  -5  594.94   25.79
   0  -1   5  577.62   13.25
   0   1  -4   78.61    2.33
   0  -1   4   74.78    1.47
   0   1  -3 2998.21  105.24
   0  -1   3 2847.64   70.92
   0   1  -2 2635.85   52.59
   0  -1   2 2555.08   45.05
   0   1  -1 1453.66   29.76
   0  -1   1 1599.74   31.61
   0   1   0   32.81    0.63
   0  -1   0   32.16    0.59
   0   1   1  802.55   14.34
   0  -1  -1  907.27   19.09
   0   1   2 1699.98   22.37
   0  -1  -2 1846.69   36.89
   0   1   3  274.48    3.72
   0  -1  -3  284.66    4.38
   0   1   4 1875.40   23.87
   0  -1  -4 1802.27   32.69
   0   1   5 1287.56   21.02
   0  -1  -5 1217.97   26.49
   0   1   6 1148.36   20.87
   0  -1  -6 1283.90   24.52
   0   1   7   67.29    1.59
   0  -1  -7   55.08    1.03
   0   1   8   87.95    1.60
   0  -1  -8   78.03    1.48
   0   1   9   62.31    1.06
   0  -1  -9   55.30    1.34
   0   1  10   10.26    0.38
   0  -1 -10   10.43    0.39
   0   1  11    9.53    0.39
   0  -1 -11    9.22    0.46
   0   1  12   36.62    1.06
   0  -1 -12   35.64    1.61
   0   1  13   29.08    0.81
   0  -1 -13   32.02    1.23
   0   1  14    0.91    0.44
   0  -1 -14    1.31    0.59
   0   1  15   24.22    0.95
   0  -1 -15   31.40    1.34
   0   1  16   -0.08    0.81
   0  -1 -16    0.28    0.93
   0   2 -16    3.05    1.78
   0  -2  16    3.62    1.27
   0   2 -15   34.58    1.43
   0  -2  15   24.25    1.03
   0   2 -14   -0.29    0.96
   0  -2  14    0.90    0.51
   0   2 -13   61.02    3.59
   0  -2  13   44.04    1.19
   0   2 -12    0.22    0.57
   0  -2  12   -0.24    0.50
   0   2 -11  329.78   14.52
   0   2 -10    1.26    0.50
   0  -2  10    1.52    0.35
   0   2  -9   40.31    1.14
   0  -2   9   41.16    0.89
   0   2  -8   56.38    1.40
   0  -2   8   56.24    1.27
   0   2  -6   29.09    0.68
   0  -2   6   26.75    0.67
   0   2  -5  771.10   27.70
   0   2  -4  133.21    4.10
   0  -2   4  131.44    3.87
   0   2  -3 1076.62   40.73
   0  -2   3 1531.86   53.43
   0  -2   1 1595.47   29.62
   0   2   0 4652.90   66.75
   0  -2   0 4937.94   66.03
   0   2   1   76.05    1.44
   0  -2  -1   78.31    1.42
   0   2   2 6158.66   98.90
   0  -2  -2 7323.57  145.95
   0   2   3  279.24    4.16
   0  -2  -3  287.53    5.51
   0   2   4 1232.02   18.52
   0  -2  -4 1492.23   26.45
   0   2   5    2.08    0.11
   0  -2  -5    2.25    0.16
   0   2   6 1382.40   25.84
   0  -2  -6 1324.64   34.84
   0   2   7    0.49    0.15
   0  -2  -7    0.46    0.17
   0  -2  -8  591.48   23.67
   0   2   9    2.72    0.23
   0  -2  -9    2.26    0.27
   0   2  10   11.77    0.38
   0  -2 -10   10.56    0.42
   0   2  11    6.01    0.30
   0  -2 -11    6.67    0.38
   0   2  12  102.80    2.42
   0  -2 -12  120.35    3.85
   0   2  13   47.27    1.19
   0  -2 -13   50.38    2.10
   0   2  14   30.10    0.85
   0  -2 -14   36.32    1.44
   0   2  15    0.30    0.41
   0  -2 -15    0.35    0.61
   0   2  16    3.21    0.69
   0  -2 -16    3.52    1.18
   0   3 -16    4.88    2.99
   0   3 -15    8.75    1.23
   0  -3  15    9.02    0.92
   0   3 -14   54.15    5.39
   0  -3  14   57.75    4.72
   0   3 -13    9.94    0.76
   0  -3  13   10.07    0.66
   0   3 -12   20.00    0.97
   0  -3  12   19.73    0.84
   0   3 -11   38.75    1.44
   0  -3  11   36.45    1.04
   0   3 -10  102.07    2.70
   0  -3  10   97.39    2.26
   0   3  -9   15.29    0.62
   0  -3   9   16.02    0.55
   0   3  -8   16.20    0.57
   0  -3   8   15.48    0.47
   0   3  -6    6.70    0.28
   0  -3   6    5.43    0.25
   0   3  -5  942.05   33.32
   0  -3   5  892.69   33.60
   0   3  -4   21.99    0.66
   0  -3   4   20.95    0.52
   0  -3   3  803.99   31.10
   0   3  -2  121.51    4.13
   0  -3   2  132.95    2.16
   0   3  -1 2002.92   70.07
   0  -3   1 1953.84   68.49
   0   3   0  389.67    6.45
   0  -3   0  377.02    7.08
   0   3   1  994.84   16.56
   0  -3  -1 1033.61   19.23
   0   3   2    2.96    0.13
   0  -3  -2    3.74    0.15
   0   3   3    3.06    0.12
   0  -3  -3    2.60    0.15
   0   3   4   62.18    1.10
   0  -3  -4   62.17    1.34
   0   3   5  205.36    3.90
   0  -3  -5  185.64    4.52
   0   3   6   91.06    1.54
   0  -3  -6   96.92    2.08
   0   3   7  305.34    5.73
   0  -3  -7  279.55    6.50
   0   3   8   14.63    0.35
   0  -3  -8   13.70    0.41
   0   3   9   63.03    1.30
   0  -3  -9   60.49    1.37
   0   3  10   10.59    0.41
   0  -3 -10    9.96    0.46
   0   3  11    1.72    0.28
   0  -3 -11    1.86    0.35
   0   3  12   72.05    1.38
   0  -3 -12   73.53    2.00
   0   3  13    0.08    0.39
   0  -3 -13    0.19    0.53
   0   3  14   25.47    0.84
   0  -3 -14   26.23    1.07
   0   3  15   21.32    0.89
   0  -3 -15   20.88    0.83
   0   3  16    2.87    0.92
   0  -3 -16    5.00    1.52
   0   4 -15   -0.32    1.15
   0  -4  15   -0.02    0.84
   0   4 -14   14.19    1.09
   0  -4  14   13.36    0.83
   0   4 -13   23.81    1.18
   0  -4  13   21.09    0.92
   0   4 -12   33.26    1.70
   0  -4  12   35.07    1.07
   0   4 -11   43.21    1.53
   0  -4  11   43.51    1.12
   0   4 -10    2.59    0.55
   0  -4  10    1.98    0.40
   0   4  -9   78.18    1.99
   0  -4   9   85.87    2.06
   0   4  -8  120.43    3.14
   0  -4   8  116.89    3.11
   0   4  -6   56.06    1.35
   0  -4   6   52.05    1.36
   0  -4   4  292.46   13.11
   0   4  -3   17.18    0.41
   0  -4   3   16.16    0.38
   0   4  -2    0.85    0.13
   0  -4   2    0.84    0.11
   0   4  -1   63.53    1.46
   0  -4   1   63.47    1.35
   0   4   0  146.12    3.42
   0  -4   0  134.46    2.54
   0   4   1  971.77   18.27
   0  -4  -1  943.07   20.48
   0   4   2  665.53   18.15
   0  -4  -2  711.10   12.49
   0   4   3  538.80    9.60
   0  -4  -3  563.84   11.35
   0   4   4   18.97    0.45
   0  -4  -4   18.55    0.55
   0   4   5   23.13    0.52
   0  -4  -5   21.02    0.49
   0   4   6 1234.24   27.20
   0  -4  -6 1327.24   49.64
   0   4   7  126.55    2.61
   0  -4  -7  131.23    3.34
   0   4   8  166.28    4.43
   0  -4  -8  182.40    4.47
   0   4   9   56.29    1.06
   0  -4  -9   55.24    1.23
   0   4  10   90.58    1.76
   0  -4 -10   78.57    1.78
   0   4  11    2.03    0.32
   0  -4 -11    2.23    0.40
   0   4  12  149.87    3.04
   0  -4 -12  151.35    5.45
   0   4  13    4.33    0.39
   0  -4 -13    4.31    0.56
   0   4  14   22.56    0.79
   0  -4 -14   24.58    1.00
   0   4  15    0.19    0.38
   0  -4 -15    0.91    0.75
   0   4  16   26.97    1.19
   0  -4 -16   30.42    2.06
   0   5 -15   -0.73    1.65
   0  -5  15    0.50    1.21
   0   5 -14   11.75    1.49
   0  -5  14    7.97    0.98
   0   5 -13    1.18    0.74
   0  -5  13    1.59    0.59
   0   5 -12  132.14    8.43
   0  -5  12   85.93    2.83
   0   5 -11    4.83    0.67
   0  -5  11    4.25    0.56
   0   5 -10   38.87    1.41
   0  -5  10   44.76    1.20
   0   5  -9    6.16    0.61
   0  -5   9    6.85    0.53
   0   5  -8  288.38    9.07
   0  -5   8  305.60    9.56
   0   5  -7    2.02    0.29
   0  -5   7    1.83    0.23
   0   5  -6  540.70   20.19
   0  -5   6  570.98   15.53
   0   5  -5   16.93    0.47
   0  -5   5   16.36    0.42
   0   5  -4  536.06   19.44
   0  -5   4  516.39   21.15
   0   5  -3  455.18   11.79
   0  -5   3  458.71   19.17
   0   5  -2   52.38    1.19
   0  -5   2   50.00    1.25
   0   5  -1 1406.69   52.62
   0  -5   1 1397.75   50.04
   0   5   0    1.44    0.16
   0  -5   0    1.87    0.16
   0   5   1  955.31   20.28
   0  -5  -1  921.03   19.65
   0   5   2    8.89    0.32
   0  -5  -2    8.82    0.38
   0   5   3  291.29    6.92
   0  -5  -3  303.17    7.37
   0   5   4  257.83    5.11
   0  -5  -4  265.93    5.52
   0   5   5  120.67    2.15
   0  -5  -5  114.54    2.46
   0   5   6    5.74    0.27
   0  -5  -6    5.28    0.32
   0   5   7  997.39   21.77
   0  -5  -7 1129.71   45.63
   0   5   8   35.42    0.73
   0  -5  -8   32.23    0.73
   0   5   9  157.81    3.74
   0  -5  -9  150.37    5.46
   0   5  10   15.70    0.50
   0  -5 -10   15.08    0.57
   0   5  11   61.46    1.15
   0  -5 -11   66.56    1.65
   0   5  12   46.63    1.06
   0  -5 -12   54.96    2.03
   0   5  13   47.18    1.19
   0  -5 -13   52.71    1.81
   0   5  14    4.21    0.45
   0  -5 -14    5.37    0.67
   0   5  15   -0.05    0.55
   0  -5 -15   -0.22    0.91
   0   5  16   -0.12    0.51
   0  -5 -16    0.15    0.73
   0   5  17    0.61    0.91
   0   6 -14    0.10    1.71
   0  -6  14    0.53    0.97
   0   6 -13    7.60    0.95
   0  -6  13    6.86    0.69
   0   6 -12    4.15    0.78
   0  -6  12    4.55    0.68
   0   6 -11    3.64    0.72
   0  -6  11    3.68    0.63
   0   6 -10    0.17    0.61
   0  -6  10    0.24    0.50
   0   6  -9    4.57    0.61
   0  -6   9    5.21    0.55
   0   6  -8    3.27    0.51
   0  -6   8    4.26    0.40
   0   6  -7    4.89    0.38
   0  -6   7    5.27    0.32
   0   6  -6   12.43    0.45
   0  -6   6   12.57    0.44
   0   6  -5   51.35    1.14
   0  -6   5   49.53    0.97
   0   6  -4   42.02    0.75
   0  -6   4   39.84    0.75
   0   6  -3  170.67    4.08
   0  -6   3  164.14    5.57
   0   6  -2  726.43   27.73
   0  -6   2  685.43   26.18
   0   6  -1  143.68    3.25
   0  -6   1  154.71    8.20
   0   6   0  399.53   15.23
   0   6   1 1798.81   45.19
   0  -6  -1 1816.68   61.88
   0   6   2   50.96    1.01
   0  -6  -2   49.55    1.08
   0   6   3   15.76    0.44
   0  -6  -3   15.68    0.55
   0   6   4   24.37    0.58
   0  -6  -4   25.64    0.61
   0   6   5  254.08   10.20
   0  -6  -5  231.93    9.41
   0   6   6   23.74    0.55
   0  -6  -6   21.73    0.56
   0   6   7    0.90    0.24
   0  -6  -7    1.01    0.27
   0   6   8   26.49    0.63
   0  -6  -8   22.40    0.66
   0   6   9   21.94    0.55
   0  -6  -9   20.13    0.64
   0   6  10   16.68    0.55
   0  -6 -10   13.94    0.61
   0   6  11    0.32    0.34
   0  -6 -11    0.06    0.45
   0   6  12   34.62    0.87
   0  -6 -12   39.39    1.41
   0   6  13    9.58    0.58
   0  -6 -13    7.60    0.70
   0   6  14   36.38    1.43
   0  -6 -14   33.94    1.43
   0   6  15    0.59    0.59
   0  -6 -15    0.69    1.04
   0   6  16    0.47    0.63
   0   7 -14   15.80    3.14
   0  -7  14    8.62    2.10
   0   7 -13    3.05    2.04
   0  -7  13    1.04    1.34
   0   7 -12   25.37    1.49
   0  -7  12   21.07    1.09
   0   7 -11    0.84    0.81
   0  -7  11    0.24    0.61
   0   7 -10   23.23    1.02
   0  -7  10   26.69    1.00
   0   7  -9    0.75    0.41
   0  -7   9    1.12    0.32
   0   7  -8  203.50    6.62
   0  -7   8  202.68    5.23
   0   7  -7    8.79    0.56
   0  -7   7    9.60    0.47
   0   7  -6  156.59    3.48
   0  -7   6  162.57    3.85
   0   7  -5   11.47    0.46
   0  -7   5   11.72    0.40
   0  -7   4  937.26   35.60
   0   7  -3   10.99    0.39
   0  -7   3   11.69    0.38
   0   7  -2  481.82   11.47
   0  -7   2  456.76   12.60
   0   7  -1   24.86    0.59
   0  -7   1   24.66    0.61
   0  -7   0  712.84   27.48
   0   7   1  538.44   21.08
   0  -7  -1  767.60   28.43
   0   7   2  122.61    2.71
   0  -7  -2  115.68    3.39
   0   7   3   10.81    0.42
   0  -7  -3   10.26    0.44
   0   7   4   41.89    0.95
   0  -7  -4   41.79    1.02
   0   7   5  456.32   12.07
   0  -7  -5  457.32   10.71
   0   7   6   42.22    0.86
   0  -7  -6   40.73    0.95
   0   7   7  131.83    3.10
   0  -7  -7  116.86    4.36
   0   7   8   27.32    0.72
   0  -7  -8   22.95    0.63
   0   7   9  199.98    4.32
   0  -7  -9  177.34    4.33
   0   7  10    6.65    0.47
   0  -7 -10    5.46    0.42
   0   7  11   42.62    1.04
   0  -7 -11   43.63    2.27
   0   7  12   15.83    0.72
   0  -7 -12   18.97    0.91
   0   7  13   56.66    3.36
   0  -7 -13   60.10    5.20
   0   7  14    3.02    0.55
   0  -7 -14    2.97    0.84
   0   7  15   14.09    0.86
   0  -7 -15   15.47    1.78
   0   8 -13    9.97    1.78
   0  -8  13   10.31    2.70
   0   8 -12    1.30    1.37
   0  -8  12    0.70    1.21
   0   8 -11   27.04    1.58
   0  -8  11   26.69    1.15
   0   8 -10   19.04    1.17
   0  -8  10   22.28    0.96
   0   8  -9   25.33    0.96
   0  -8   9   28.96    1.20
   0   8  -8   50.24    1.48
   0  -8   8   54.75    1.19
   0   8  -7   76.47    1.82
   0  -8   7   80.81    1.65
   0   8  -6    4.86    0.49
   0  -8   6    5.23    0.38
   0   8  -5   -0.07    0.36
   0  -8   5    0.21    0.28
   0   8  -4    9.88    0.44
   0  -8   4   10.65    0.46
   0   8  -3   12.40    0.44
   0  -8   3   11.68    0.39
   0   8  -2  232.85    5.06
   0  -8   2  232.51    5.69
   0   8  -1    6.59    0.41
   0  -8   1    5.76    0.34
   0   8   0   57.87    1.34
   0  -8   0   56.07    1.15
   0   8   1  111.24    1.98
   0  -8  -1  107.03    2.22
   0   8   2  285.04    8.23
   0  -8  -2  270.04   12.79
   0   8   3   91.53    1.72
   0  -8  -3   91.08    2.17
   0   8   4   83.51    1.71
   0  -8  -4   81.64    1.97
   0   8   5    0.76    0.28
   0  -8  -5    0.72    0.29
   0   8   6  116.57    3.02
   0  -8  -6  115.47    3.69
   0   8   7   45.41    1.10
   0  -8  -7   44.60    1.21
   0   8   8   41.72    1.03
   0  -8  -8   38.58    1.01
   0   8   9    6.71    0.40
   0  -8  -9    5.82    0.46
   0   8  10    0.84    0.35
   0  -8 -10    0.63    0.51
   0   8  11   -0.04    0.36
   0  -8 -11   -0.02    0.49
   0   8  12    2.05    0.44
   0  -8 -12    1.74    0.49
   0   8  13    6.31    0.52
   0  -8 -13    6.92    0.80
   0   8  14    3.68    0.68
   0  -8 -14    4.86    1.25
   0   8  15    0.18    0.91
   0  -8 -15    0.08    1.15
   0   9 -12    0.68    4.42
   0  -9  12   -0.28    2.09
   0   9 -11    2.63    1.25
   0  -9  11    1.68    1.09
   0   9 -10   20.84    1.59
   0  -9  10   21.50    0.97
   0   9  -9    2.91    0.83
   0  -9   9    3.85    0.41
   0   9  -8   -0.07    0.58
   0  -9   8    0.16    0.40
   0   9  -7   47.51    1.32
   0  -9   7   55.10    1.20
   0   9  -6  286.17    9.68
   0  -9   6  270.88    6.46
   0   9  -5    0.55    0.40
   0  -9   5    0.45    0.36
   0   9  -4  131.76    2.43
   0  -9   4  120.37    2.45
   0   9  -3    1.99    0.33
   0  -9   3    1.89    0.35
   0   9  -2  271.88    5.96
   0  -9   2  275.62    5.63
   0   9  -1   10.61    0.51
   0  -9   1   11.49    0.53
   0   9   1   35.88    0.92
   0  -9  -1   36.37    0.97
   0   9   2  254.32    5.14
   0   9   3   69.53    1.58
   0  -9  -3   65.53    1.55
   0   9   4   81.77    1.69
   0  -9  -4   78.10    1.65
   0   9   5    9.48    0.58
   0  -9  -5    9.31    0.61
   0   9   6    2.73    0.42
   0  -9  -6    2.29    0.33
   0   9   7   68.96    1.52
   0  -9  -7   72.04    2.23
   0   9   8   47.88    1.20
   0  -9  -8   50.31    1.70
   0   9   9    6.42    0.58
   0  -9  -9    5.00    0.51
   0   9  10    0.50    0.50
   0  -9 -10    0.72    0.59
   0   9  11    5.45    0.57
   0  -9 -11    5.62    0.72
   0   9  12   -0.04    0.41
   0  -9 -12    0.08    0.63
   0   9  13   55.88    3.67
   0  -9 -13   42.50    2.21
   0   9  14    4.12    0.84
   0  -9 -14    3.27    1.51
   0  10 -10   -1.43    2.25
   0 -10  10    0.35    1.17
   0  10  -9   28.46    6.34
   0 -10   9   70.28    2.43
   0  10  -8    1.19    0.66
   0 -10   8    1.02    0.56
   0  10  -7  126.15    3.11
   0 -10   7  150.10    2.73
   0  10  -6    3.11    0.51
   0 -10   6    3.46    0.41
   0  10  -5  108.39    2.27
   0 -10   5  106.26    2.03
   0  10  -4   13.22    0.61
   0 -10   4   14.34    0.67
   0  10  -3  128.08    2.59
   0 -10   3  109.23    1.89
   0  10  -2   67.58    1.54
   0 -10   2   64.26    1.48
   0  10  -1   12.91    0.56
   0 -10   1   12.53    0.53
   0  10   0   17.57    0.79
   0 -10   0   17.45    0.59
   0  10   1   24.31    0.97
   0 -10  -1   22.68    0.85
   0  10   2    4.24    0.51
   0 -10  -2    3.33    0.53
   0  10   3    0.21    0.45
   0 -10  -3   -0.10    0.47
   0  10   4   55.10    1.37
   0 -10  -4   54.49    1.47
   0  10   5    8.79    0.62
   0 -10  -5    8.83    0.70
   0  10   6  111.75    3.51
   0 -10  -6  126.68    3.57
   0  10   7   -0.06    0.45
   0 -10  -7    0.11    0.58
   0  10   8   26.46    0.92
   0 -10  -8   26.43    1.09
   0  10   9    0.23    0.45
   0 -10  -9    0.41    0.55
   0  10  10   61.99    3.08
   0 -10 -10   62.51    3.87
   0  10  11    2.79    0.52
   0 -10 -11    2.72    0.68
   0  10  12    0.69    0.52
   0 -10 -12    0.21    0.83
   0  10  13    5.77    2.79
   0 -10 -13   -1.14    4.57
   0  11  -9   -0.83    1.42
   0 -11   9    0.62    1.04
   0  11  -8    4.54    1.53
   0 -11   8    3.98    1.09
   0  11  -7    6.33    0.66
   0 -11   7   11.94    0.85
   0  11  -6    4.14    0.64
   0 -11   6    5.68    0.57
   0  11  -5    0.87    0.63
   0 -11   5    0.70    0.57
   0  11  -4   17.99    0.89
   0 -11   4   19.95    0.74
   0  11  -3    2.34    0.58
   0 -11   3    2.46    0.56
   0  11  -2   38.58    1.21
   0 -11   2   36.35    1.04
   0  11  -1    1.91    0.52
   0 -11   1    1.95    0.44
   0  11   0   75.11    1.71
   0 -11   0   71.13    1.70
   0  11   1    0.52    0.69
   0 -11  -1    0.29    0.76
   0  11   2  269.00    7.86
   0 -11  -2  277.45    6.34
   0  11   3   19.09    0.86
   0 -11  -3   20.07    1.00
   0  11   4   29.52    1.09
   0 -11  -4   31.61    1.23
   0  11   5   49.50    1.37
   0 -11  -5   49.46    1.87
   0  11   6   39.46    1.24
   0 -11  -6   42.90    1.63
   0  11   7    3.58    0.68
   0 -11  -7    4.02    0.81
   0  11   8   81.51    4.80
   0 -11  -8  111.32    5.40
   0  11   9    5.78    0.68
   0 -11  -9    5.65    0.92
   0  11  10    0.28    0.63
   0 -11 -10   -0.16    0.73
   0  11  11    0.57    0.85
   0 -11 -11    0.72    1.02
   0  11  12    1.51    2.06
   0  12  -6    1.38    1.09
   0 -12   6    3.39    0.69
   0  12  -5   38.11    1.86
   0 -12   5   52.30    1.85
   0  12  -4    2.54    0.87
   0 -12   4    2.08    0.73
   0  12  -3   99.01    2.40
   0 -12   3   96.46    2.54
   0  12  -2    0.25    0.59
   0 -12   2    0.49    0.51
   0  12  -1  196.17    5.16
   0 -12   1  194.80    5.37
   0  12   0    0.01    0.72
   0 -12   0   -0.08    0.72
   0  12   1   30.88    1.32
   0 -12  -1   31.23    1.37
   0  12   2   11.69    0.89
   0 -12  -2   12.37    0.96
   0  12   3   26.02    1.24
   0 -12  -3   29.04    1.31
   0  12   4    4.81    0.69
   0 -12  -4    4.57    0.75
   0  12   5   18.75    0.96
   0 -12  -5   17.97    1.08
   0  12   6    1.36    0.72
   0 -12  -6    2.28    0.86
   0  12   7   13.81    0.97
   0 -12  -7   16.87    1.02
   0  12   8   34.70    1.91
   0 -12  -8   43.45    3.12
   0  12   9    5.28    0.93
   0 -12  -9    5.26    1.03
   0  12  10    5.27    1.24
   0 -12 -10    7.05    1.65
   0  13  -4   -0.44    2.78
   0 -13   4    5.49    1.86
   0  13  -3   27.08    2.21
   0 -13   3   29.74    2.20
   0  13  -2    9.85    1.55
   0 -13   2   11.05    1.70
   0  13  -1   16.46    1.95
   0 -13   1   19.49    2.44
   0  13   0    3.85    1.12
   0 -13   0    4.97    1.13
   0  13   1   16.80    1.18
   0 -13  -1   17.80    1.36
   0  13   2   29.40    1.29
   0 -13  -2   28.84    1.38
   0  13   3    0.69    0.85
   0 -13  -3    1.41    1.36
   0  13   4    0.32    0.96
   0 -13  -4   -0.28    1.08
   0  13   5    8.82    1.17
   0 -13  -5    7.18    1.25
   0  13   6   24.82    1.70
   0 -13  -6   23.65    2.03
   0  13   7    1.32    1.09
   0 -13  -7    1.61    1.29
   0  13   8    2.19    1.48
   0 -13  -8    6.35    3.00
   1 -13  -7    0.29    2.12
  -1  13   7    0.49    1.12
   1 -13  -6    3.42    1.40
  -1  13   6    4.08    1.04
   1 -13  -5   25.32    1.99
  -1  13   5   20.48    1.76
   1 -13  -4    2.93    1.70
  -1  13   4    5.84    1.38
   1 -13  -3   36.69    3.57
  -1  13   3   48.41    2.87
   1 -13  -2    4.88    2.65
  -1  13   2    4.31    2.42
   1 -13  -1   32.86    2.03
  -1  13   1   29.19    1.71
   1 -13   0    0.23    1.13
  -1  13   0   -0.29    1.07
   1 -13   2    0.13    1.55
  -1  13  -2    0.53    1.65
   1 -13   3    6.48    1.44
  -1  13  -3    4.65    1.27
   1 -13   4   -0.22    1.58
  -1  13  -4    0.02    0.79
   1 -12  -9    0.04    1.53
  -1  12   9    0.41    1.04
   1 -12  -8   13.15    1.31
  -1  12   8    8.52    1.43
   1 -12  -7   15.75    1.55
  -1  12   7   17.73    1.44
   1 -12  -6   17.58    1.20
  -1  12   6   15.14    1.07
   1 -12  -5    0.49    0.76
  -1  12   5    0.18    0.68
   1 -12  -4   83.47    5.39
  -1  12   4   70.55    4.98
   1 -12  -3    8.62    0.97
  -1  12   3    7.95    0.81
   1 -12  -2    3.68    0.87
  -1  12   2    3.22    0.75
   1 -12  -1   36.20    1.43
  -1  12   1   36.26    1.35
   1 -12   0   38.79    1.94
  -1  12   0   44.57    1.60
   1 -12   1   27.81    1.23
  -1  12  -1   29.46    1.27
   1 -12   2   16.12    0.79
  -1  12  -2   18.65    0.86
   1 -12   3    9.41    0.81
  -1  12  -3    8.61    0.96
   1 -12   4    0.44    0.63
  -1  12  -4    0.19    0.68
   1 -12   5   19.71    1.43
  -1  12  -5   19.91    1.63
   1 -12   6    0.06    0.96
  -1  12  -6    0.53    2.46
   1 -11 -11    2.65    1.06
  -1  11  11    0.80    0.90
   1 -11 -10   20.76    1.57
  -1  11  10   16.16    1.61
   1 -11  -9    6.68    0.86
  -1  11   9    5.20    0.72
   1 -11  -8    0.21    0.68
  -1  11   8    0.25    0.58
   1 -11  -7   14.06    1.00
  -1  11   7   12.75    0.87
   1 -11  -6   29.93    1.19
  -1  11   6   27.36    1.14
   1 -11  -5    1.43    0.67
  -1  11   5    2.38    0.68
   1 -11  -4   40.80    1.52
  -1  11   4   38.61    1.35
   1 -11  -3   29.47    1.07
  -1  11   3   27.85    1.07
   1 -11  -2   20.00    1.00
  -1  11   2   18.41    0.87
   1 -11  -1  104.81    2.80
  -1  11   1  109.49    2.83
   1 -11   0   30.65    1.18
  -1  11   0   32.88    1.27
   1 -11   1   58.00    1.55
  -1  11  -1   64.86    1.60
   1 -11   2    1.02    0.53
  -1  11  -2    1.07    0.62
   1 -11   3  141.08    3.00
  -1  11  -3  162.27    3.53
   1 -11   4    0.50    0.62
  -1  11  -4    0.67    0.61
   1 -11   5   67.43    1.63
  -1  11  -5   70.34    1.87
   1 -11   6    9.79    0.72
  -1  11  -6    6.03    0.56
   1 -11   7   34.62    1.43
  -1  11  -7   26.39    1.66
   1 -11   8    0.80    2.05
  -1  11  -8    0.66    2.29
   1 -11   9   18.98    3.02
  -1  11  -9   15.38    2.33
   1 -10 -13   10.96    4.13
  -1  10  13    5.21    2.39
   1 -10 -12    2.19    1.21
  -1  10  12    2.17    0.72
   1 -10 -11    9.25    0.86
  -1  10  11    7.83    0.64
   1 -10 -10   46.66    2.83
  -1  10  10   33.08    1.59
   1 -10  -9   27.99    1.25
  -1  10   9   23.63    1.00
   1 -10  -8    0.58    0.49
  -1  10   8    0.18    0.49
   1 -10  -7    5.15    0.75
  -1  10   7    5.99    0.57
   1 -10  -6  158.49    6.58
   1 -10  -5   66.22    2.26
  -1  10   5   51.53    1.47
   1 -10  -4  116.03    3.98
  -1  10   4  105.99    2.74
   1 -10  -3   22.43    0.86
  -1  10   3   22.07    0.79
   1 -10  -2   48.64    1.27
  -1  10   2   46.54    1.21
   1 -10  -1    2.44    0.52
  -1  10   1    2.05    0.46
   1 -10   0  128.38    2.66
  -1  10   0  134.11    2.59
   1 -10   1   18.09    0.70
  -1  10  -1   19.31    0.72
   1 -10   2  164.69    3.33
  -1  10  -2  178.64    3.67
   1 -10   3    9.11    0.59
  -1  10  -3    9.69    0.61
   1 -10   4   93.69    1.86
  -1  10  -4  105.70    2.37
   1 -10   5   11.57    0.59
  -1  10  -5   10.55    0.62
   1 -10   6   59.02    1.31
  -1  10  -6   60.92    1.48
   1 -10   7   11.66    0.68
  -1  10  -7    9.28    0.72
   1 -10   8   62.54    1.87
  -1  10  -8   48.34    1.65
   1 -10   9   20.34    1.36
  -1  10  -9   13.24    1.23
   1 -10  10    1.46    1.36
  -1  10 -10    1.27    1.70
   1  -9 -13    1.42    0.91
  -1   9  13    2.20    0.70
   1  -9 -12   10.08    0.78
  -1   9  12    5.33    0.58
   1  -9 -11    0.72    0.63
  -1   9  11    0.83    0.46
   1  -9 -10    3.59    0.59
  -1   9  10    2.80    0.39
   1  -9  -9   18.23    0.79
  -1   9   9   19.93    0.85
   1  -9  -8   26.79    1.10
  -1   9   8   26.28    0.87
   1  -9  -7   71.62    3.53
  -1   9   7   53.39    1.27
   1  -9  -6    6.18    0.50
  -1   9   6    4.72    0.47
   1  -9  -5   45.85    1.14
  -1   9   5   43.40    1.08
   1  -9  -4   91.60    2.66
  -1   9   4   88.29    2.02
   1  -9  -3    0.39    0.41
  -1   9   3    0.49    0.40
   1  -9  -2   74.59    1.61
  -1   9   2   75.97    1.64
   1  -9  -1    1.48    0.38
  -1   9   1    1.58    0.35
   1  -9   0  159.54    3.10
  -1   9   0  169.52    3.07
   1  -9   1   34.45    0.93
  -1   9  -1   33.94    0.83
   1  -9   2   31.30    0.84
  -1   9  -2   33.09    0.90
   1  -9   3    9.43    0.47
  -1   9  -3   12.00    0.45
   1  -9   4   85.52    1.52
  -1   9  -4   95.73    1.80
   1  -9   5   48.37    1.04
  -1   9  -5   40.40    1.04
   1  -9   6    1.41    0.41
  -1   9  -6    0.83    0.45
   1  -9   7   41.09    1.04
  -1   9  -7   40.82    1.30
   1  -9   8    0.32    0.53
  -1   9  -8    0.51    0.55
   1  -9   9   15.81    0.76
  -1   9  -9    8.88    0.59
   1  -9  10    2.03    0.83
  -1   9 -10    1.60    1.02
   1  -9  11   46.54    2.08
  -1   9 -11   38.64    3.61
   1  -9  12   -0.12    2.97
  -1   9 -12   -0.35    2.76
   1  -8 -15   11.71    4.29
  -1   8  15    6.63    1.94
   1  -8 -14    6.30    1.46
  -1   8  14    5.25    1.00
   1  -8 -13    0.66    0.70
  -1   8  13    0.51    0.44
   1  -8 -12    0.18    0.53
  -1   8  12    0.23    0.36
   1  -8 -11   93.71    3.69
  -1   8  11  104.85    4.53
   1  -8 -10    5.57    0.52
  -1   8  10    6.07    0.47
   1  -8  -9   28.33    0.92
  -1   8   9   27.59    0.76
   1  -8  -8    3.24    0.55
  -1   8   8    3.81    0.41
   1  -8  -7  125.53    4.71
  -1   8   7  134.57    3.87
   1  -8  -6   35.33    0.90
  -1   8   6   36.24    0.85
   1  -8  -5  261.67    7.76
  -1   8   5  257.47   11.27
   1  -8  -4   53.57    1.40
  -1   8   4   56.46    1.24
   1  -8  -3  250.92    6.47
  -1   8   3  260.72    6.24
   1  -8  -2  119.50    2.99
  -1   8   2  127.86    2.59
   1  -8  -1   13.98    0.46
  -1   8   1   14.57    0.50
   1  -8   0   58.14    1.18
  -1   8   0   59.61    1.21
   1  -8   1    6.41    0.40
  -1   8  -1    7.02    0.35
   1  -8   2  367.84   16.46
  -1   8  -2  424.36   17.01
   1  -8   3    7.94    0.42
  -1   8  -3    6.64    0.38
   1  -8   4  230.39    5.76
  -1   8  -4  246.32    5.17
   1  -8   5   28.80    0.76
  -1   8  -5   26.23    0.69
   1  -8   6  102.51    1.77
  -1   8  -6  104.73    2.15
   1  -8   7   72.72    1.43
  -1   8  -7   71.36    1.63
   1  -8   8  416.85   19.44
   1  -8   9    0.81    0.46
  -1   8  -9    0.92    0.46
   1  -8  10   33.38    1.19
  -1   8 -10   29.91    1.23
   1  -8  11    5.61    0.78
  -1   8 -11    4.84    0.93
   1  -8  12   18.23    1.52
  -1   8 -12   21.67    1.49
   1  -8  13    1.17    2.08
  -1   8 -13   -0.34    1.99
   1  -7 -15    0.44    1.78
  -1   7  15    0.29    0.91
   1  -7 -14    0.00    0.56
  -1   7  14    0.38    0.44
   1  -7 -13    4.30    0.72
  -1   7  13    4.24    0.47
   1  -7 -12   27.39    1.23
  -1   7  12   22.05    0.75
   1  -7 -11    0.64    0.51
  -1   7  11    0.58    0.39
   1  -7 -10    9.75    0.63
  -1   7  10    8.26    0.50
   1  -7  -9   -0.02    0.41
  -1   7   9    0.19    0.33
   1  -7  -8   16.23    0.68
  -1   7   8   15.36    0.56
   1  -7  -7   34.93    0.98
  -1   7   7   38.33    0.80
   1  -7  -6    6.80    0.36
  -1   7   6    7.59    0.36
   1  -7  -5   26.32    0.67
  -1   7   5   29.25    0.67
   1  -7  -4    8.04    0.39
  -1   7   4    6.73    0.41
   1  -7  -3  135.29    3.16
  -1   7   3  140.01    3.19
   1  -7  -2   82.01    1.69
  -1   7   2   92.18    1.86
   1  -7  -1  134.69    3.30
  -1   7   1  149.67    2.56
   1  -7   1  476.68   19.27
   1  -7   2  247.16   11.50
  -1   7  -2  267.07   11.81
   1  -7   3   19.66    0.51
  -1   7  -3   19.68    0.51
   1  -7   4   13.66    0.42
  -1   7  -4   13.08    0.41
   1  -7   5    6.08    0.34
  -1   7  -5    5.82    0.38
   1  -7   6  115.34    2.25
  -1   7  -6  105.10    2.36
   1  -7   7    2.61    0.34
  -1   7  -7    2.48    0.41
   1  -7   8   20.14    0.68
  -1   7  -8   19.37    0.74
   1  -7   9    5.08    0.61
  -1   7  -9    4.35    0.76
   1  -7  10   29.71    1.07
  -1   7 -10   27.59    1.20
   1  -7  11    9.75    0.78
  -1   7 -11    7.99    0.90
   1  -7  12    0.10    0.66
  -1   7 -12    0.40    0.89
   1  -7  13    8.00    1.20
  -1   7 -13    8.73    1.63
   1  -7  14    0.28    1.89
  -1   7 -14    0.97    2.11
   1  -6 -15    0.66    0.68
  -1   6  15    1.20    0.50
   1  -6 -14   -0.25    0.61
  -1   6  14    0.04    0.39
   1  -6 -13    1.57    0.63
  -1   6  13    2.85    0.49
   1  -6 -12    2.15    0.57
  -1   6  12    1.91    0.44
   1  -6 -11   15.53    0.63
  -1   6  11   15.25    0.57
   1  -6 -10   19.97    0.80
  -1   6  10   20.25    0.67
   1  -6  -9   72.27    1.86
  -1   6   9   68.79    1.41
   1  -6  -8    4.14    0.35
  -1   6   8    4.69    0.30
   1  -6  -6   26.17    0.61
  -1   6   6   29.02    0.63
   1  -6  -5  524.72   18.95
  -1   6   5  539.62   13.84
   1  -6  -4  180.20    5.16
  -1   6   4  170.05    4.53
   1  -6  -3 1949.76   64.44
  -1   6   3 1889.66   64.99
   1  -6  -2    9.02    0.33
  -1   6   2    9.16    0.32
   1  -6  -1  238.33    5.63
  -1   6   1  228.93    7.05
   1  -6   0   24.77    0.62
  -1   6   0   25.94    0.61
   1  -6   1  467.51   17.18
  -1   6  -1  452.13   12.71
   1  -6   2  314.23   12.41
  -1   6  -2  326.20   13.55
   1  -6   3   32.25    0.68
  -1   6  -3   32.53    0.66
   1  -6   4   83.70    1.97
  -1   6  -4   84.73    1.49
   1  -6   5   48.14    0.96
  -1   6  -5   48.29    1.02
   1  -6   6  873.04   34.59
  -1   6  -6  836.65   32.03
   1  -6   7    4.37    0.30
  -1   6  -7    3.76    0.38
   1  -6   8  111.81    2.33
  -1   6  -8  102.69    2.44
   1  -6   9   64.89    1.51
  -1   6  -9   58.47    1.51
   1  -6  10  338.42   16.09
  -1   6 -10  331.55   16.71
   1  -6  11    4.30    0.66
  -1   6 -11    3.75    0.83
   1  -6  12   26.20    1.07
  -1   6 -12   25.92    1.31
   1  -6  13   -0.21    0.64
  -1   6 -13    0.41    0.81
   1  -6  14   21.36    1.66
  -1   6 -14   23.73    2.05
  -1   6 -15   -0.23    2.94
   1  -5 -16    1.36    0.86
  -1   5  16    2.96    0.85
   1  -5 -15    5.44    0.68
  -1   5  15    5.80    0.51
   1  -5 -14   31.40    1.09
  -1   5  14   26.54    0.89
   1  -5 -13    1.26    0.63
  -1   5  13    1.07    0.44
   1  -5 -12   43.07    1.51
  -1   5  12   42.27    0.92
   1  -5 -11   12.73    0.62
  -1   5  11   12.06    0.51
   1  -5 -10  103.02    2.57
  -1   5  10  100.70    1.95
   1  -5  -9    6.70    0.40
  -1   5   9    7.03    0.35
   1  -5  -8  107.62    2.71
  -1   5   8  115.05    2.06
   1  -5  -7    3.39    0.32
  -1   5   7    3.91    0.27
   1  -5  -6  242.36    5.43
  -1   5   6  248.71    4.76
   1  -5  -5   80.98    1.70
  -1   5   5   84.95    1.59
   1  -5  -4  381.78   11.37
  -1   5   4  408.01    9.41
   1  -5  -3  482.27   10.84
  -1   5   3  495.25   11.17
   1  -5  -2   86.22    1.83
  -1   5   2   87.58    2.19
   1  -5  -1  169.53    3.45
  -1   5   1  161.55    4.02
   1  -5   0   50.78    1.00
  -1   5   0   52.48    1.03
   1  -5   1  933.71   33.91
  -1   5  -1  918.98   19.77
   1  -5   2   42.69    1.08
  -1   5  -2   40.20    1.04
   1  -5   3  646.08   27.32
   1  -5   4  185.09    6.05
  -1   5  -4  183.92    5.50
   1  -5   5  237.73   10.76
  -1   5  -5  220.19    8.85
   1  -5   6   62.18    1.25
  -1   5  -6   65.70    1.24
   1  -5   7  139.71    3.91
  -1   5  -7  139.92    3.74
   1  -5   8   48.39    1.00
  -1   5  -8   46.14    1.24
   1  -5   9   54.71    1.29
  -1   5  -9   48.25    1.29
   1  -5  10    1.97    0.49
  -1   5 -10    1.72    0.53
   1  -5  11   12.15    0.72
  -1   5 -11   11.23    0.79
   1  -5  12   19.49    0.87
  -1   5 -12   18.69    0.98
   1  -5  13    0.39    0.62
  -1   5 -13    1.09    0.81
   1  -5  14    0.85    0.74
  -1   5 -14    0.27    1.31
   1  -5  15    1.58    1.55
   1  -4 -16    3.27    0.91
  -1   4  16    6.51    0.97
   1  -4 -15    1.58    0.74
  -1   4  15    2.08    0.47
   1  -4 -14   11.52    0.76
  -1   4  14   13.75    0.62
   1  -4 -13   21.99    0.85
  -1   4  13   22.20    0.72
   1  -4 -12   14.94    0.72
  -1   4  12   14.89    0.58
   1  -4 -11   15.28    0.62
  -1   4  11   14.51    0.45
   1  -4 -10    0.92    0.33
  -1   4  10    0.83    0.25
   1  -4  -9  103.03    2.56
  -1   4   9  106.23    1.86
   1  -4  -8    9.01    0.36
  -1   4   8    9.23    0.34
   1  -4  -7    0.70    0.22
  -1   4   7    0.80    0.17
   1  -4  -6  281.06    7.29
  -1   4   6  300.40    6.12
   1  -4  -5 1847.56   66.42
  -1   4   5 1777.83   31.76
   1  -4  -4  406.60    8.88
  -1   4   4  419.99   12.48
   1  -4  -3 1352.07   24.84
  -1   4   3 1302.20   32.52
   1  -4  -2   26.86    0.61
  -1   4   2   25.38    0.56
   1  -4  -1 1522.13   25.09
  -1   4   1 1535.58   30.70
   1  -4   0   48.28    0.96
  -1   4   0   52.02    0.92
   1  -4   1  815.87   22.23
  -1   4  -1  882.24   16.44
   1  -4   2    7.16    0.23
  -1   4  -2    6.93    0.24
   1  -4   3  445.37   18.49
   1  -4   4   73.29    2.94
  -1   4  -4   77.86    1.82
   1  -4   5  141.02    6.81
  -1   4  -5  145.16    3.74
   1  -4   6    2.25    0.19
  -1   4  -6    1.25    0.24
   1  -4   7   18.77    0.52
  -1   4  -7   20.06    0.62
   1  -4   8  221.90   10.16
  -1   4  -8  214.19   10.16
   1  -4   9  142.81    3.59
  -1   4  -9  144.43    3.62
   1  -4  10  130.43    3.17
  -1   4 -10  135.35    4.37
   1  -4  11   11.11    0.74
  -1   4 -11    8.49    0.73
   1  -4  12   69.39    1.61
  -1   4 -12   72.42    2.84
   1  -4  13    1.81    0.58
  -1   4 -13    2.39    0.74
   1  -4  14   41.79    2.87
  -1   4 -14   42.58    3.28
   1  -4  15    0.68    0.93
  -1   4 -15   -0.07    1.23
   1  -3 -16   -0.06    1.35
  -1   3  16    0.33    0.90
   1  -3 -15    0.92    0.59
  -1   3  15    0.87    0.44
   1  -3 -14   32.92    1.57
  -1   3  14   34.13    0.95
   1  -3 -13    2.77    0.56
  -1   3  13    2.62    0.35
   1  -3 -12   50.46    1.60
  -1   3  12   51.69    1.14
   1  -3 -11    5.65    0.44
  -1   3  11    6.20    0.35
   1  -3 -10  138.77    4.40
  -1   3  10  121.10    3.42
   1  -3  -9   20.80    0.69
  -1   3   9   22.99    0.57
   1  -3  -8  850.71   22.99
  -1   3   8  777.42   14.61
   1  -3  -7  378.12    9.23
  -1   3   7  350.07    6.47
   1  -3  -6  884.86   20.07
  -1   3   6  863.40   14.56
   1  -3  -5   93.50    2.09
  -1   3   5   88.08    1.70
   1  -3  -4 1587.75   28.70
  -1   3   4 1440.21   29.91
   1  -3  -3   62.48    1.18
  -1   3   3   62.52    0.98
   1  -3  -2    0.53    0.10
  -1   3   2    0.62    0.08
   1  -3  -1 1690.01   22.94
  -1   3   1 1588.63   25.52
   1  -3   0   52.42    1.02
  -1   3   0   55.90    1.01
   1  -3   1   81.38    1.41
  -1   3  -1   72.87    1.20
   1  -3   2  626.57   17.90
   1  -3   3  962.33   37.14
  -1   3  -3  974.78   35.84
   1  -3   4  407.75   17.21
  -1   3  -4  399.07   15.98
   1  -3   5  212.09    7.03
  -1   3  -5  222.82    6.34
   1  -3   6   36.88    1.15
  -1   3  -6   35.60    0.85
   1  -3   7  314.02   13.17
  -1   3  -7  322.40   12.90
   1  -3   8   17.10    0.53
  -1   3  -8   16.70    0.58
   1  -3   9  276.89   11.26
  -1   3  -9  264.69   12.02
   1  -3  10    8.05    0.42
  -1   3 -10    7.67    0.50
   1  -3  11   30.28    0.95
  -1   3 -11   28.19    1.03
   1  -3  12   63.44    1.68
  -1   3 -12   67.32    2.57
   1  -3  13   11.46    0.64
  -1   3 -13   10.11    0.76
   1  -3  14    0.12    0.49
  -1   3 -14    0.41    0.61
   1  -3  15   15.60    0.84
  -1   3 -15   12.41    1.13
   1  -3  16    2.88    1.12
  -1   3 -16    1.34    1.52
   1  -2 -16   19.66    1.34
  -1   2  16   18.25    1.08
   1  -2 -15    0.17    0.51
  -1   2  15   -0.13    0.51
   1  -2 -14   22.05    0.96
  -1   2  14   19.86    0.69
   1  -2 -13   42.58    2.16
  -1   2  13   40.75    0.90
   1  -2 -12    3.01    0.51
  -1   2  12    3.08    0.33
   1  -2 -11   46.35    1.29
  -1   2  11   50.21    1.08
   1  -2 -10   77.90    1.94
  -1   2  10   76.53    1.59
   1  -2  -9    8.92    0.36
  -1   2   9    9.43    0.34
   1  -2  -8    5.65    0.32
  -1   2   8    6.99    0.27
   1  -2  -7  151.07    3.59
  -1   2   7  168.35    3.50
   1  -2  -6  135.92    2.93
  -1   2   6  129.78    2.33
   1  -2  -5  153.36    2.95
  -1   2   5  145.43    2.54
   1  -2  -4  156.88    2.85
  -1   2   4  170.61    2.49
   1  -2  -3 2686.34   66.55
  -1   2   3 2435.59   47.68
   1  -2  -2   40.98    0.73
  -1   2   2   43.19    0.68
   1  -2  -1 2716.89   35.30
  -1   2   1 2573.84   35.67
   1  -2   0  678.31   10.69
  -1   2   0  643.42   11.18
   1  -2   1 1631.91   26.64
  -1   2  -1 1582.80   32.83
   1  -2   2    2.38    0.11
  -1   2  -2    2.17    0.11
   1  -2   3  313.74    6.18
  -1   2  -3  311.60   10.03
   1  -2   4  133.67    3.22
  -1   2  -4  133.03    4.35
   1  -2   5   75.56    2.26
  -1   2  -5   74.82    2.74
   1  -2   6  200.24    6.34
   1  -2   7  242.51    7.32
  -1   2  -7  234.43   10.28
   1  -2   8    8.26    0.38
  -1   2  -8    7.71    0.40
   1  -2   9  430.72   19.45
  -1   2  -9  417.76   18.33
   1  -2  10    6.08    0.39
  -1   2 -10    4.27    0.50
   1  -2  11   15.59    0.57
  -1   2 -11   13.26    0.64
   1  -2  12   51.80    1.27
  -1   2 -12   50.90    2.10
   1  -2  13   55.04    1.55
  -1   2 -13   70.95    3.51
   1  -2  14    0.06    0.47
  -1   2 -14   -0.16    0.63
   1  -2  15   -0.22    0.51
  -1   2 -15    0.22    0.78
  -1   2 -16    8.63    1.92
   1  -1 -16    3.55    1.14
  -1   1  16    1.77    1.87
   1  -1 -15   24.14    1.10
  -1   1  15   13.79    0.55
   1  -1 -14    0.18    0.57
  -1   1  14    0.28    0.38
   1  -1 -13   13.78    0.61
  -1   1  13   13.33    0.49
   1  -1 -12    2.42    0.51
  -1   1  12    2.21    0.29
   1  -1 -11  126.39    4.12
  -1   1  11  120.83    2.87
   1  -1 -10  200.92   10.82
  -1   1  10  209.79    6.59
   1  -1  -9   45.13    1.09
  -1   1   9   46.77    0.95
   1  -1  -8  201.70    8.88
  -1   1   8  226.75    5.78
   1  -1  -7  153.20    2.76
  -1   1   7  161.58    3.24
  -1   1   6 1038.03   22.56
   1  -1  -5   69.11    1.40
  -1   1   5   64.48    1.03
   1  -1  -4  353.33    5.96
  -1   1   4  338.65    5.26
   1  -1  -3  214.75    3.47
  -1   1   3  240.22    3.74
   1  -1  -2 6938.89  108.04
  -1   1   2 6709.96   82.60
   1  -1  -1 2452.89   48.25
  -1   1   1 2587.31   30.06
   1  -1   0 1953.04   27.07
  -1   1   0 2035.22   24.83
   1  -1   1 3561.12   46.54
  -1   1  -1 3131.38   55.05
   1  -1   2 5940.06   94.25
  -1   1  -2 5392.12  133.91
   1  -1   3 2144.17   37.94
  -1   1  -3 2119.43   52.83
   1  -1   4  613.04   16.97
  -1   1  -4  620.99   24.11
   1  -1   5  614.49   24.30
  -1   1  -5  620.40   23.09
   1  -1   6  169.75    4.36
  -1   1  -6  175.81    5.71
   1  -1   7  185.91    4.78
  -1   1  -7  177.65    4.38
   1  -1   8  370.23   16.03
  -1   1  -8  508.71   22.61
  -1   1  -9  330.00   16.79
   1  -1  10   48.79    1.06
  -1   1 -10   42.51    1.12
   1  -1  11    6.93    0.41
  -1   1 -11    5.88    0.49
   1  -1  12    2.23    0.35
  -1   1 -12    1.27    0.46
   1  -1  13   71.91    1.92
  -1   1 -13  100.53    6.31
   1  -1  14   19.68    0.80
  -1   1 -14   24.93    1.23
   1  -1  15   12.37    0.70
  -1   1 -15   18.84    1.01
   1  -1  16    0.41    0.76
  -1   1 -16    1.55    1.17
   1   0 -16    1.07    1.14
  -1   0  16    0.12    0.86
   1   0 -15    1.41    0.73
  -1   0  15    0.75    0.52
   1   0 -14   13.92    0.90
  -1   0  14   10.83    0.66
   1   0 -13   15.46    0.87
  -1   0  13   14.57    0.59
   1   0 -12    2.60    0.42
  -1   0  12    2.57    0.29
   1   0 -11   55.68    1.66
  -1   0  11   57.23    1.26
   1   0 -10    4.49    0.36
  -1   0  10    4.61    0.35
   1   0  -9   49.86    1.27
  -1   0   9   49.56    1.09
   1   0  -8   48.59    1.24
  -1   0   8   52.75    1.02
   1   0  -7  777.35   17.80
  -1   0   7  718.05   15.58
   1   0  -6   30.95    0.62
  -1   0   6   29.86    0.63
   1   0  -5 1404.72   37.64
  -1   0   5 1261.01   31.69
   1   0  -4  275.85    5.45
  -1   0   4  260.10    3.87
   1   0  -3  445.22    8.15
  -1   0   3  457.24    6.29
   1   0  -2 4646.72   88.27
  -1   0   2 4379.13   63.81
   1   0  -1  666.82   11.10
  -1   0   1  678.80    9.20
   1   0   0  180.96    2.78
  -1   0   0  179.50    2.72
   1   0   1   68.36    1.00
  -1   0  -1   72.48    1.26
   1   0   2  326.43    6.57
  -1   0  -2  191.18    4.72
   1   0   3 1097.94   21.19
  -1   0  -3 1002.89   37.87
   1   0   4  635.05   14.98
  -1   0  -4  535.29   15.85
   1   0   5  611.45   13.88
  -1   0  -5  615.86   18.37
   1   0   6  624.95   16.54
  -1   0  -6  672.04   25.96
   1   0   7  602.60   16.99
  -1   0  -7  693.26   30.90
   1   0   8   65.62    1.75
  -1   0  -8   64.04    1.47
   1   0   9    3.62    0.33
  -1   0  -9    3.53    0.34
   1   0  10   16.00    0.58
  -1   0 -10   15.40    0.62
   1   0  11  241.46   12.42
   1   0  12    9.33    0.50
  -1   0 -12    8.07    0.70
   1   0  13    5.01    0.44
  -1   0 -13    5.60    0.58
   1   0  14    6.03    0.51
  -1   0 -14    7.90    0.72
   1   0  15   22.58    1.19
  -1   0 -15   26.75    1.23
   1   0  16    3.17    0.74
  -1   0 -16    4.75    0.89
   1   1 -16    0.29    1.47
  -1  -1  16    0.04    1.34
   1   1 -15   10.31    0.87
  -1  -1  15    6.93    0.66
   1   1 -14    9.24    0.83
  -1  -1  14    7.54    0.56
   1   1 -13   49.81    2.06
  -1  -1  13   40.66    1.20
   1   1 -12    7.61    0.57
  -1  -1  12    6.95    0.56
   1   1 -11  121.96    4.71
  -1  -1  11   97.16    2.17
   1   1 -10    2.82    0.42
  -1  -1  10    3.12    0.32
   1   1  -9  196.05    6.62
  -1  -1   9  229.59    7.63
   1   1  -8  117.88    2.93
  -1  -1   8  108.29    2.23
   1   1  -7  581.36   17.11
  -1  -1   7  526.27   14.00
   1   1  -6   48.97    1.03
  -1  -1   6   48.40    1.29
   1   1  -5 1266.36   31.21
  -1  -1   5 1079.83   28.58
   1   1  -4  191.80    4.14
  -1  -1   4  213.33    3.80
   1   1  -3 2529.96   91.16
  -1  -1   3 2325.01   49.88
   1   1  -2 7986.56  167.53
  -1  -1   2 9728.46  240.30
   1   1  -1 2473.58   59.35
  -1  -1   1 2679.89   32.81
   1   1   0    5.52    0.12
  -1  -1   0    5.71    0.13
   1   1   1 2840.25   41.03
  -1  -1  -1 2040.55   34.46
   1   1   2 8786.94  198.53
  -1  -1  -2 8599.20  319.31
   1   1   3  390.96    6.59
  -1  -1  -3  326.99    9.45
   1   1   4 1599.25   40.88
  -1  -1  -4 2214.26   54.13
   1   1   5   48.20    1.20
  -1  -1  -5   53.03    1.72
   1   1   6 1025.44   22.23
  -1  -1  -6 1056.10   25.33
   1   1   7   52.70    1.44
  -1  -1  -7   41.78    1.08
   1   1   8  659.68   17.82
   1   1   9   60.26    1.32
  -1  -1  -9   59.15    1.37
   1   1  10  426.96   19.65
   1   1  11  216.91    4.80
   1   1  12    6.28    0.42
  -1  -1 -12    5.52    0.52
   1   1  13    9.91    0.55
  -1  -1 -13   10.61    0.64
   1   1  14   10.35    0.56
  -1  -1 -14   13.00    0.90
   1   1  15   31.11    1.49
  -1  -1 -15   30.44    1.42
   1   1  16    1.48    0.67
  -1  -1 -16    2.39    1.12
   1   2 -16    1.41    2.29
  -1  -2  16    1.65    1.38
   1   2 -15    0.58    0.84
  -1  -2  15    0.58    0.58
   1   2 -14    8.66    1.04
  -1  -2  14    8.07    0.64
   1   2 -13   -0.24    0.61
  -1  -2  13    0.17    0.42
  -1  -2  12   76.61    2.16
   1   2 -11   16.74    0.74
  -1  -2  11   19.43    0.66
   1   2 -10   15.09    0.81
  -1  -2  10   17.14    0.62
   1   2  -9   54.43    1.83
  -1  -2   9   54.70    1.29
   1   2  -8   14.77    0.47
  -1  -2   8   14.24    0.49
   1   2  -7  472.29   17.35
  -1  -2   7  445.60   12.86
   1   2  -6    2.65    0.18
  -1  -2   6    2.63    0.17
   1   2  -5 2844.30   99.62
   1   2  -4  336.75    9.39
  -1  -2   4  277.12    8.18
   1   2  -3  300.80    8.56
  -1  -2   3  288.02    7.46
   1   2  -2   16.77    0.38
  -1  -2   2   17.91    0.42
   1   2  -1 3283.11   65.25
  -1  -2   1 3389.72   58.76
   1   2   0 1578.79   32.52
  -1  -2   0 1654.10   29.49
   1   2   1 4040.65   63.05
  -1  -2  -1 4420.76   77.12
   1   2   2  201.82    3.75
  -1  -2  -2  236.24    3.75
   1   2   3  149.19    2.66
  -1  -2  -3  118.99    3.01
   1   2   4  148.76    2.62
  -1  -2  -4  196.45    5.10
   1   2   5    4.77    0.18
  -1  -2  -5    4.71    0.23
   1   2   6   76.62    1.77
  -1  -2  -6   86.99    2.51
   1   2   7    2.63    0.17
  -1  -2  -7    2.62    0.19
   1   2   8   79.67    1.68
  -1  -2  -8   65.28    1.34
   1   2   9    0.55    0.17
  -1  -2  -9    0.73    0.28
   1   2  10    2.68    0.23
  -1  -2 -10    2.17    0.29
   1   2  11    1.03    0.22
  -1  -2 -11    1.12    0.32
   1   2  12   33.96    0.85
  -1  -2 -12   31.00    1.14
   1   2  13   49.31    1.17
  -1  -2 -13   51.07    1.72
   1   2  14   30.03    1.00
  -1  -2 -14   30.20    1.46
   1   2  15    0.68    0.68
  -1  -2 -15    0.57    0.70
   1   2  16   10.60    0.90
  -1  -2 -16   14.73    1.21
   1   3 -16    0.86    2.63
  -1  -3  16   -0.68    1.89
   1   3 -15    1.07    1.26
  -1  -3  15    1.47    0.83
   1   3 -14    2.83    0.81
  -1  -3  14    2.32    0.55
   1   3 -13   26.24    1.29
  -1  -3  13   21.87    0.84
   1   3 -12   13.76    0.73
  -1  -3  12   14.36    0.72
   1   3 -11    0.19    0.52
  -1  -3  11    0.41    0.42
   1   3 -10   32.37    0.93
  -1  -3  10   33.85    0.85
  -1  -3   9  323.75   13.75
   1   3  -8   19.99    0.61
  -1  -3   8   19.82    0.58
  -1  -3   7 1048.62   37.43
   1   3  -6  572.66   20.68
  -1  -3   6  565.86   15.92
   1   3  -5  635.20   18.23
  -1  -3   4  705.37   27.77
  -1  -3   3 1800.10   68.52
   1   3  -2  417.48   11.69
  -1  -3   2  425.20    9.99
   1   3  -1  428.62   11.92
  -1  -3   1  437.58   10.11
   1   3   0 3527.76   85.53
  -1  -3   0 2846.11   69.41
   1   3   1   49.35    1.02
  -1  -3  -1   48.86    1.01
   1   3   2  790.68   15.06
  -1  -3  -2  891.78   16.87
   1   3   3  170.65    3.33
  -1  -3  -3  183.88    4.21
   1   3   4 1809.34   29.12
  -1  -3  -4 2022.96   50.91
   1   3   5   94.18    2.20
  -1  -3  -5   90.65    2.50
   1   3   6  341.13    6.16
  -1  -3  -6  358.83   10.95
   1   3   7   68.81    1.60
  -1  -3  -7   62.87    1.58
   1   3   8  417.26    9.62
  -1  -3  -8  410.80   11.85
   1   3   9  115.28    2.79
  -1  -3  -9  120.20    3.63
   1   3  10  790.17   18.63
   1   3  11    8.66    0.40
  -1  -3 -11    7.76    0.45
   1   3  12   46.88    0.98
  -1  -3 -12   45.05    1.36
   1   3  13    1.43    0.30
  -1  -3 -13    1.15    0.53
   1   3  14   57.51    1.65
  -1  -3 -14   71.24    3.48
   1   3  15    0.01    0.35
  -1  -3 -15    0.12    0.56
   1   3  16   14.04    0.87
  -1  -3 -16   25.21    1.55
   1   3  17   -0.01    1.76
   1   4 -15    0.66    2.32
  -1  -4  15    2.76    1.25
   1   4 -14    8.63    0.91
  -1  -4  14   10.39    0.76
   1   4 -13    1.95    0.74
  -1  -4  13    2.04    0.56
  -1  -4  12  115.12    6.47
   1   4 -11    0.45    0.73
  -1  -4  11    0.06    0.46
   1   4 -10  191.90    8.32
  -1  -4  10  157.39    5.11
   1   4  -9   10.75    0.61
  -1  -4   9   11.29    0.50
   1   4  -8  133.91    3.44
  -1  -4   8  127.35    2.74
   1   4  -7   41.11    0.98
  -1  -4   7   40.92    0.81
  -1  -4   6  257.00   12.41
   1   4  -5  115.61    2.77
  -1  -4   5  113.25    5.49
   1   4  -4  106.40    2.33
  -1  -4   4  107.10    5.40
  -1  -4   3 1303.89   49.63
   1   4  -2  821.41   21.93
  -1  -4   2  836.52   32.57
   1   4  -1 1510.60   39.46
  -1  -4   1 1297.65   28.60
   1   4   0   49.93    1.24
  -1  -4   0   48.07    1.06
   1   4   1 1885.65   48.05
  -1  -4  -1 1936.76   39.94
   1   4   2   98.95    2.14
  -1  -4  -2   99.58    2.74
   1   4   3  385.64    7.21
  -1  -4  -3  433.83   10.05
   1   4   4  840.09   15.61
  -1  -4  -4  924.77   20.36
   1   4   5  134.00    3.19
  -1  -4  -5  142.74    3.96
   1   4   6    3.39    0.22
  -1  -4  -6    3.10    0.25
   1   4   7  587.23   16.53
  -1  -4  -7  661.86   17.96
   1   4   8   54.64    1.06
  -1  -4  -8   56.33    1.35
   1   4   9  194.07    3.92
  -1  -4  -9  156.78    5.52
   1   4  10    3.14    0.35
  -1  -4 -10    3.34    0.39
   1   4  11   27.50    0.80
  -1  -4 -11   28.72    1.07
   1   4  12    0.52    0.33
  -1  -4 -12    0.64    0.44
   1   4  13    2.39    0.42
  -1  -4 -13    1.65    0.46
   1   4  14    0.35    0.42
  -1  -4 -14    0.18    0.42
   1   4  15    7.55    0.59
  -1  -4 -15    8.78    1.00
   1   4  16   25.27    1.21
  -1  -4 -16   20.06    1.03
   1   4  17    0.41    1.25
   1   5 -15    0.85    3.14
  -1  -5  15   -1.19    2.97
   1   5 -14   10.18    1.13
  -1  -5  14    4.80    0.90
   1   5 -13   10.89    0.93
  -1  -5  13    9.18    0.73
   1   5 -12   21.07    1.17
  -1  -5  12   19.76    0.84
   1   5 -11    3.53    0.64
  -1  -5  11    2.50    0.50
   1   5 -10    1.13    0.61
  -1  -5  10    1.02    0.45
   1   5  -9    1.32    0.42
  -1  -5   9    1.38    0.46
   1   5  -8   23.20    0.78
  -1  -5   8   26.11    0.70
   1   5  -7   33.96    0.79
  -1  -5   7   33.80    0.83
   1   5  -6  139.94    3.53
  -1  -5   6  139.10    3.08
   1   5  -5  424.09   17.95
  -1  -5   5  412.74   16.61
   1   5  -4   94.88    2.04
  -1  -5   4   94.52    2.36
   1   5  -3  373.67    9.57
  -1  -5   3  392.40   16.83
   1   5  -2    7.93    0.25
  -1  -5   2    8.33    0.30
   1   5  -1 1639.76   58.00
  -1  -5   1 1346.16   28.63
   1   5   0  193.77    4.72
  -1  -5   0  187.74    5.73
   1   5   1   64.15    1.29
  -1  -5  -1   61.33    1.51
   1   5   2  124.98    2.95
  -1  -5  -2  130.30    3.40
   1   5   3  260.72    5.59
  -1  -5  -3  257.50    7.64
   1   5   4  209.36    4.50
  -1  -5  -4  220.53    6.57
   1   5   5   99.81    1.97
  -1  -5  -5  101.58    3.47
   1   5   6   39.24    0.74
  -1  -5  -6   38.03    0.92
   1   5   7    7.86    0.33
  -1  -5  -7    7.20    0.34
   1   5   8   25.21    0.61
  -1  -5  -8   22.99    0.55
   1   5   9  193.09    5.45
  -1  -5  -9  201.61    6.69
   1   5  10   88.99    1.93
  -1  -5 -10   87.36    2.29
   1   5  11   -0.02    0.34
  -1  -5 -11   -0.06    0.42
   1   5  12   73.35    1.70
  -1  -5 -12   74.31    2.34
   1   5  13    2.88    0.44
  -1  -5 -13    3.07    0.55
   1   5  14   52.78    1.71
  -1  -5 -14   60.87    2.68
   1   5  15    8.09    0.61
  -1  -5 -15    9.13    1.02
   1   5  16    5.44    0.53
  -1  -5 -16    7.59    1.15
   1   6 -14   13.90    1.95
  -1  -6  14   11.94    1.32
   1   6 -13    3.06    0.83
  -1  -6  13    3.93    0.67
   1   6 -12   25.81    1.77
  -1  -6  12   28.00    1.13
   1   6 -11   25.86    1.10
  -1  -6  11   24.48    0.96
  -1  -6  10  219.58   10.52
   1   6  -9    0.34    0.55
  -1  -6   9    0.19    0.35
   1   6  -8  153.21    3.65
  -1  -6   8  152.93    3.27
   1   6  -7    6.97    0.49
  -1  -6   7    8.12    0.42
  -1  -6   6  561.10   20.96
   1   6  -5    6.02    0.30
  -1  -6   5    5.76    0.28
   1   6  -4  424.42   16.60
  -1  -6   4  419.67   11.68
   1   6  -3   13.67    0.42
  -1  -6   3   13.48    0.41
   1   6  -2  288.82    9.11
  -1  -6   2  235.39    9.76
   1   6  -1  108.53    2.49
  -1  -6   1  113.47    2.23
   1   6   0   75.46    1.58
  -1  -6   0   74.48    1.65
   1   6   1  256.68    7.12
  -1  -6  -1  268.36    6.10
   1   6   2  333.99    9.77
  -1  -6  -2  338.64    9.39
   1   6   3  500.19   19.33
   1   6   4  202.86    4.36
  -1  -6  -4  207.48    4.55
   1   6   5  940.91   31.74
  -1  -6  -5  880.27   30.72
   1   6   6   12.52    0.44
  -1  -6  -6   13.32    0.42
   1   6   7  340.32    9.48
  -1  -6  -7  382.34   16.62
   1   6   8    7.89    0.39
  -1  -6  -8    6.67    0.41
   1   6   9  290.74    8.35
   1   6  10    1.09    0.30
  -1  -6 -10    1.32    0.38
   1   6  11   66.04    1.37
  -1  -6 -11   71.77    2.22
   1   6  12   21.19    0.70
  -1  -6 -12   25.34    1.10
   1   6  13    5.67    0.46
  -1  -6 -13    6.41    0.64
   1   6  14    0.49    0.50
  -1  -6 -14    0.53    0.75
   1   6  15   14.70    0.86
  -1  -6 -15   16.08    1.29
   1   6  16    0.35    0.75
  -1  -6 -16   -0.52    1.64
   1   7 -14   -0.58    2.25
  -1  -7  14   -0.29    1.94
   1   7 -13    9.22    1.64
  -1  -7  13    9.26    1.19
   1   7 -12    5.96    0.97
  -1  -7  12    5.61    0.72
   1   7 -11   40.83    4.77
  -1  -7  11   56.15    2.94
   1   7 -10    5.99    0.76
  -1  -7  10    5.29    0.68
   1   7  -9   17.28    0.72
  -1  -7   9   19.10    0.81
   1   7  -8    5.42    0.59
  -1  -7   8    6.12    0.44
   1   7  -7    7.43    0.49
  -1  -7   7    8.49    0.41
   1   7  -6   11.27    0.52
  -1  -7   6   11.72    0.42
   1   7  -5   66.72    1.30
  -1  -7   5   67.13    1.31
   1   7  -4   69.68    1.32
  -1  -7   4   69.66    1.38
   1   7  -3    5.86    0.34
  -1  -7   3    5.27    0.27
   1   7  -2   25.63    0.59
  -1  -7   2   25.66    0.61
  -1  -7   1  347.44    7.93
   1   7   0  405.16   16.97
  -1  -7   0  398.15   11.06
   1   7   1    0.89    0.18
  -1  -7  -1    1.08    0.18
   1   7   2  267.51   12.24
  -1  -7  -2  283.49   12.39
   1   7   3  464.39   13.58
  -1  -7  -3  456.82   17.84
   1   7   4   71.42    1.75
  -1  -7  -4   72.27    1.49
   1   7   5   10.87    0.45
  -1  -7  -5   11.32    0.44
   1   7   6   84.51    1.75
  -1  -7  -6   80.89    1.94
   1   7   7  143.17    3.12
  -1  -7  -7   96.64    4.20
   1   7   8   74.44    1.74
  -1  -7  -8   89.80    2.21
   1   7   9    4.29    0.34
  -1  -7  -9    3.85    0.35
   1   7  10    0.10    0.34
  -1  -7 -10    0.15    0.44
   1   7  11   13.67    0.56
  -1  -7 -11   13.87    0.72
   1   7  12   17.04    0.68
  -1  -7 -12   23.33    1.00
   1   7  13    3.46    0.45
  -1  -7 -13    4.21    0.62
   1   7  14    2.02    0.42
  -1  -7 -14    3.22    0.80
   1   7  15    0.00    0.49
  -1  -7 -15    0.59    0.91
   1   7  16    7.21    1.03
  -1  -7 -16   11.26    1.97
   1   8 -12    9.12    1.78
  -1  -8  12    8.62    1.71
   1   8 -11    7.76    0.90
  -1  -8  11    8.32    0.75
   1   8 -10   26.88    1.18
  -1  -8  10   28.17    1.03
   1   8  -9    2.50    0.63
  -1  -8   9    3.23    0.45
   1   8  -8  122.20    3.85
  -1  -8   8  128.21    3.21
   1   8  -7    0.62    0.47
  -1  -8   7    0.34    0.35
   1   8  -6  353.20   11.22
  -1  -8   6  344.90   10.33
   1   8  -5    0.70    0.40
  -1  -8   5    0.50    0.33
   1   8  -4  210.72    5.10
  -1  -8   4  198.77    4.07
   1   8  -3    0.19    0.29
  -1  -8   3    0.08    0.25
   1   8  -2  238.28    5.48
  -1  -8   2  224.46    5.73
   1   8  -1    3.80    0.32
  -1  -8   1    3.63    0.30
   1   8   0  236.48   10.59
  -1  -8   0  235.60    5.67
   1   8   1   80.70    1.65
  -1  -8  -1   80.55    1.78
   1   8   2  354.87    8.58
  -1  -8  -2  344.23   10.01
   1   8   3  153.43    2.85
  -1  -8  -3  159.56    5.03
   1   8   4  218.69    5.61
  -1  -8  -4  214.04    6.59
   1   8   5  116.97    2.40
  -1  -8  -5  112.84    4.63
   1   8   6  194.45    6.19
  -1  -8  -6  199.51    7.20
   1   8   7  297.87   13.48
  -1  -8  -7  290.92    8.20
   1   8   8    4.36    0.38
  -1  -8  -8    3.39    0.38
   1   8   9   68.08    1.55
  -1  -8  -9   67.72    1.82
   1   8  10   41.58    1.06
  -1  -8 -10   42.72    1.36
   1   8  11   45.62    1.63
  -1  -8 -11   74.14    4.32
   1   8  12    3.84    0.47
  -1  -8 -12    4.31    0.63
   1   8  13    6.84    0.59
  -1  -8 -13    7.83    0.85
   1   8  14   11.17    0.73
  -1  -8 -14   17.44    1.40
   1   8  15    6.88    0.91
  -1  -8 -15    5.86    1.21
   1   9 -12   -2.28    3.30
  -1  -9  12    0.72    2.14
   1   9 -11   28.92    1.88
  -1  -9  11   24.02    1.37
   1   9 -10    1.59    1.26
  -1  -9  10    1.55    0.81
   1   9  -9   63.05    3.08
  -1  -9   9   87.45    2.71
   1   9  -8   26.66    0.91
  -1  -9   8   29.14    0.83
   1   9  -7   54.01    1.32
  -1  -9   7   62.69    1.35
   1   9  -6    5.17    0.56
  -1  -9   6    6.99    0.53
   1   9  -5  342.07   15.89
  -1  -9   5  298.96    7.78
   1   9  -4   32.09    0.95
  -1  -9   4   35.32    0.96
   1   9  -3    6.23    0.46
  -1  -9   3    6.78    0.41
   1   9  -2    0.76    0.38
  -1  -9   2    1.00    0.32
   1   9  -1   36.78    0.89
  -1  -9   1   34.99    0.83
   1   9   0  167.93    3.62
  -1  -9   0  178.43    3.73
   1   9   1    0.28    0.35
  -1  -9  -1    0.24    0.39
   1   9   2   55.60    1.23
  -1  -9  -2   54.42    1.35
   1   9   3   86.51    1.68
  -1  -9  -3   85.82    1.80
   1   9   4   81.96    1.92
  -1  -9  -4   85.64    1.78
   1   9   5  162.46    4.32
  -1  -9  -5  170.68    4.31
   1   9   6   45.85    1.08
  -1  -9  -6   44.10    1.27
   1   9   7    0.84    0.36
  -1  -9  -7    0.86    0.44
   1   9   8   96.30    2.33
  -1  -9  -8   91.29    2.80
   1   9   9   11.67    0.62
  -1  -9  -9   10.69    0.67
   1   9  10    8.60    0.62
  -1  -9 -10    7.90    0.74
   1   9  11   15.25    0.64
  -1  -9 -11   14.97    0.80
   1   9  12    5.01    0.46
  -1  -9 -12    7.03    0.81
   1   9  13    1.70    0.46
  -1  -9 -13    3.23    0.85
   1   9  14    7.64    0.98
  -1  -9 -14    8.72    1.37
  -1  -9 -15    1.06    1.75
   1  10 -10    0.83    1.81
  -1 -10  10    3.74    1.17
   1  10  -9    8.71    1.40
  -1 -10   9   10.52    1.15
   1  10  -8   10.24    0.76
  -1 -10   8   13.00    0.66
   1  10  -7   22.35    0.87
  -1 -10   7   26.82    0.92
   1  10  -6    7.27    0.68
  -1 -10   6    8.69    0.58
   1  10  -5    2.12    0.51
  -1 -10   5    2.59    0.45
   1  10  -4  183.82    4.03
  -1 -10   4  174.62    3.64
   1  10  -3   -0.21    0.46
  -1 -10   3    0.30    0.34
   1  10  -2  133.41    2.45
  -1 -10   2  123.89    2.10
   1  10  -1   47.84    1.13
  -1 -10   1   47.61    1.08
   1  10   0   77.77    1.72
  -1 -10   0   76.67    1.49
   1  10   1    2.46    0.46
  -1 -10  -1    2.06    0.46
   1  10   2   76.61    1.61
  -1 -10  -2   74.27    1.72
   1  10   3   69.66    1.49
  -1 -10  -3   68.85    1.52
   1  10   4   99.70    2.02
  -1 -10  -4  103.39    2.11
   1  10   5  120.05    2.82
  -1 -10  -5  127.77    3.58
   1  10   6  149.10    4.29
  -1 -10  -6  165.26    4.07
   1  10   7   19.00    0.78
  -1 -10  -7   15.68    0.79
   1  10   8   65.92    1.57
  -1 -10  -8   52.66    2.05
   1  10   9   22.34    0.83
  -1 -10  -9   21.10    0.83
   1  10  10   32.30    1.13
  -1 -10 -10   45.10    1.98
   1  10  11   13.73    0.70
  -1 -10 -11   14.70    0.81
   1  10  12    2.84    0.50
  -1 -10 -12    5.74    0.80
   1  10  13   -0.07    0.72
  -1 -10 -13   -0.17    1.08
   1  11  -9    4.82    2.74
  -1 -11   9    4.87    2.15
   1  11  -8    1.70    1.65
  -1 -11   8    2.10    1.29
   1  11  -7   25.35    1.31
  -1 -11   7   36.86    1.37
   1  11  -6    4.47    0.93
  -1 -11   6    5.28    0.63
   1  11  -5  136.07    3.64
  -1 -11   5  148.32    2.85
   1  11  -4    3.69    0.56
  -1 -11   4    5.17    0.49
   1  11  -3  198.13    4.43
  -1 -11   3  191.96    4.06
   1  11  -2    0.12    0.61
  -1 -11   2    0.32    0.39
   1  11  -1  107.17    2.21
  -1 -11   1  100.57    1.99
   1  11   0    1.70    0.55
  -1 -11   0    0.95    0.53
   1  11   1  184.45    3.80
  -1 -11  -1  183.31    3.87
   1  11   2  146.35    2.80
  -1 -11  -2  145.19    3.23
   1  11   3   98.73    2.20
  -1 -11  -3  102.34    2.37
   1  11   4    0.42    0.52
  -1 -11  -4    0.38    0.53
   1  11   5    9.65    0.81
  -1 -11  -5    9.67    0.97
   1  11   6    8.62    0.74
  -1 -11  -6    8.57    0.81
   1  11   7    3.29    0.62
  -1 -11  -7    3.53    0.67
   1  11   8   26.01    0.97
  -1 -11  -8   27.10    1.14
   1  11   9    0.11    0.58
  -1 -11  -9    0.18    0.68
   1  11  10   -0.23    0.50
  -1 -11 -10   -0.29    0.61
   1  11  11    0.72    1.36
  -1 -11 -11    0.50    1.09
   1  11  12   21.75    3.24
  -1 -11 -12   27.51    3.55
   1  12  -6    0.01    0.98
  -1 -12   6   -0.33    0.73
   1  12  -5   27.48    1.69
  -1 -12   5   37.86    1.43
   1  12  -4    8.24    0.96
  -1 -12   4    5.65    0.62
   1  12  -3   11.97    0.92
  -1 -12   3    9.09    0.67
   1  12  -2    0.90    0.74
  -1 -12   2    1.19    0.53
   1  12  -1    7.50    0.83
  -1 -12   1    8.00    0.85
   1  12   0   21.48    0.95
  -1 -12   0   20.91    0.97
   1  12   1   10.47    0.86
  -1 -12  -1   10.31    0.87
   1  12   2   14.64    0.97
  -1 -12  -2   13.66    1.14
   1  12   3   10.38    0.84
  -1 -12  -3    9.86    0.85
   1  12   4   56.56    1.72
  -1 -12  -4   58.04    1.70
   1  12   5    0.83    0.68
  -1 -12  -5    1.13    0.70
   1  12   6   22.78    0.97
  -1 -12  -6   24.65    1.26
   1  12   7    6.73    0.81
  -1 -12  -7    7.81    0.87
   1  12   8   15.76    0.92
  -1 -12  -8   15.02    1.03
   1  12   9    1.92    0.84
  -1 -12  -9    2.15    0.93
   1  12  10   22.27    1.52
  -1 -12 -10   34.20    2.55
   1  13  -5   10.70    1.35
  -1 -13   5   11.21    1.76
   1  13  -4    4.88    1.55
  -1 -13   4    7.19    1.47
  -1 -13   3   53.57    2.93
   1  13  -2    3.51    1.75
  -1 -13   2    1.64    1.70
   1  13  -1   18.98    2.63
  -1 -13   1   15.38    1.81
   1  13   0    1.08    0.76
  -1 -13   0    1.47    0.96
   1  13   1  168.11    4.26
  -1 -13  -1  169.09    5.31
   1  13   2   13.64    1.12
  -1 -13  -2   16.61    1.25
   1  13   3   81.84    2.95
  -1 -13  -3   96.94    3.47
   1  13   4    0.22    0.83
  -1 -13  -4    0.12    0.92
   1  13   5   39.51    2.17
  -1 -13  -5   28.49    2.27
   1  13   6    1.35    1.04
  -1 -13  -6    1.55    1.19
   1  13   7   22.41    1.66
  -1 -13  -7   22.04    1.70
   1  13   8    1.12    1.37
  -1 -13  -8   -0.04    1.99
   1  13   9    1.36    3.23
  -1 -13  -9    1.77    2.12
   2 -13  -6   21.01    6.03
  -2  13   6   11.69    4.38
   2 -13  -5    0.36    1.88
  -2  13   5    0.39    0.75
   2 -13  -4    0.66    1.92
  -2  13   4   -0.05    1.70
   2 -13  -3    2.80    2.46
  -2  13   3    1.95    1.60
   2 -13  -2   16.43    2.61
  -2  13   2   11.67    2.10
   2 -13  -1    0.49    1.97
  -2  13   1    0.81    1.83
   2 -13   0   -0.12    2.16
  -2  13   0   -0.34    2.17
   2 -13   1    0.63    1.23
  -2  13  -2    0.04    0.96
  -2  13  -3    2.83    2.17
   2 -13   4    0.69    1.58
  -2  13  -4    0.05    1.03
   2 -12  -9    0.73    2.34
  -2  12   9    1.42    3.80
   2 -12  -8   26.13    2.22
  -2  12   8   30.14    2.39
   2 -12  -7   11.22    1.43
  -2  12   7    8.54    1.23
   2 -12  -6    9.82    1.20
  -2  12   6   10.32    1.04
   2 -12  -5    2.23    1.21
  -2  12   5    2.11    0.95
   2 -12  -4    3.30    0.93
  -2  12   4    2.62    0.79
   2 -12  -3    0.52    0.91
  -2  12   3    0.75    0.75
   2 -12  -2    1.06    0.78
  -2  12   2    1.44    0.69
   2 -12  -1   49.02    2.16
  -2  12   1   47.38    1.88
   2 -12   0    1.53    0.93
  -2  12   0    1.20    0.81
   2 -12   1    2.32    0.87
  -2  12  -1    1.20    0.57
   2 -12   2    0.10    0.55
  -2  12  -2    0.21    0.62
   2 -12   3  125.76    9.42
  -2  12  -3  144.10    6.24
   2 -12   4    0.74    0.87
  -2  12  -4   -0.16    1.04
   2 -12   5   41.79    2.70
  -2  12  -5   50.29    4.01
   2 -11 -11    9.68    5.26
   2 -11 -10    1.14    1.57
  -2  11  10    0.85    0.98
   2 -11  -9   -0.17    0.83
  -2  11   9    0.42    0.72
   2 -11  -8   16.93    1.36
  -2  11   8   17.05    1.24
   2 -11  -7   18.81    1.19
  -2  11   7   17.30    0.92
   2 -11  -6   21.58    1.32
  -2  11   6   19.51    0.97
   2 -11  -5   15.42    1.00
  -2  11   5   16.14    0.96
   2 -11  -4   42.75    3.25
  -2  11   4   40.32    4.01
   2 -11  -3    0.10    0.68
  -2  11   3    0.07    0.52
   2 -11  -2  105.71    8.54
  -2  11   2   85.34    6.45
   2 -11  -1    0.67    0.63
  -2  11   1    0.45    0.58
   2 -11   0   74.13    2.17
  -2  11   0   75.05    1.88
   2 -11   1   43.43    1.40
  -2  11  -1   57.30    1.53
   2 -11   2   35.53    1.10
  -2  11  -2   39.74    1.27
   2 -11   3    5.54    0.69
  -2  11  -3    6.02    0.73
   2 -11   4   29.62    1.03
  -2  11  -4   30.64    1.09
   2 -11   5    2.68    0.64
  -2  11  -5    2.37    0.68
   2 -11   6   14.11    0.86
  -2  11  -6   13.61    0.95
   2 -11   7    2.55    0.78
  -2  11  -7    1.38    0.91
   2 -11   8    3.47    1.29
  -2  11  -8    1.98    1.51
   2 -11   9   -0.27    1.35
   2 -10 -11    1.55    1.18
  -2  10  11    1.19    0.59
   2 -10 -10    0.34    0.76
  -2  10  10    0.24    0.61
   2 -10  -9    0.93    0.73
  -2  10   9    0.95    0.51
  -2  10   8   90.23    5.99
   2 -10  -7    0.23    0.53
  -2  10   7    0.50    0.46
   2 -10  -6  126.27    5.48
  -2  10   6   92.15    5.39
   2 -10  -5   14.66    0.80
  -2  10   5   14.01    0.76
   2 -10  -4   15.69    0.81
  -2  10   4   14.18    0.72
   2 -10  -3    0.24    0.56
  -2  10   3    1.18    0.45
   2 -10  -2   70.73    2.17
  -2  10   2   66.24    1.72
   2 -10  -1    2.89    0.50
  -2  10   1    3.01    0.46
   2 -10   0    2.61    0.46
  -2  10   0    3.21    0.47
   2 -10   1   23.02    0.98
  -2  10  -1   24.43    0.84
   2 -10   2   10.10    0.68
  -2  10  -2    9.75    0.62
   2 -10   3    0.36    0.47
  -2  10  -3    0.40    0.45
   2 -10   4    2.51    0.49
  -2  10  -4    2.32    0.42
   2 -10   5  161.29    2.77
  -2  10  -5  187.85    4.30
   2 -10   6   15.17    0.69
  -2  10  -6   13.82    0.68
   2 -10   7   63.83    1.51
  -2  10  -7   67.15    1.87
   2 -10   8    0.21    0.53
  -2  10  -8    0.66    0.58
   2 -10   9   66.61    2.78
  -2  10  -9   38.72    2.44
   2 -10  10    1.08    1.74
  -2  10 -10   -0.08    2.31
   2  -9 -13    8.05    2.54
  -2   9  13    6.02    1.76
   2  -9 -12    0.39    0.73
  -2   9  12    0.04    0.50
   2  -9 -11   20.67    1.02
  -2   9  11   15.93    0.75
   2  -9 -10   12.48    0.72
  -2   9  10   10.88    0.62
   2  -9  -9   34.62    1.58
  -2   9   9   33.59    1.02
   2  -9  -8   51.94    1.98
  -2   9   8   48.57    1.52
   2  -9  -7   30.19    1.69
  -2   9   7   46.88    1.52
   2  -9  -6    0.30    0.44
  -2   9   6    0.12    0.38
   2  -9  -5    8.39    0.58
  -2   9   5    9.33    0.50
   2  -9  -4   40.48    1.18
  -2   9   4   40.05    1.08
   2  -9  -3   28.95    0.91
  -2   9   3   29.02    0.84
   2  -9  -2  202.22    8.84
  -2   9   2  217.71    5.91
   2  -9  -1    2.27    0.41
  -2   9   1    1.99    0.39
   2  -9   0  228.96    6.02
  -2   9   0  242.15    5.51
   2  -9   1   38.48    1.03
  -2   9  -1   39.96    0.91
   2  -9   2  147.29    2.68
  -2   9  -2  169.83    3.47
   2  -9   3   25.07    0.81
  -2   9  -3   27.90    0.72
   2  -9   4  138.19    2.28
  -2   9  -4  156.47    2.77
   2  -9   5   80.78    1.49
  -2   9  -5   83.58    1.53
   2  -9   6  147.93    2.78
  -2   9  -6  145.38    3.01
   2  -9   7   45.12    1.00
  -2   9  -7   45.01    1.27
   2  -9   8   10.25    0.62
  -2   9  -8    7.65    0.61
   2  -9   9    2.14    0.42
  -2   9  -9    1.94    0.53
   2  -9  10   51.81    1.77
  -2   9 -10   38.18    1.68
   2  -9  11    5.17    1.36
  -2   9 -11    3.28    1.75
  -2   8  14    1.29    2.36
   2  -8 -13    3.52    0.75
  -2   8  13    3.04    0.45
   2  -8 -12    9.67    0.79
  -2   8  12    7.82    0.57
   2  -8 -11   18.08    0.84
  -2   8  11   13.77    0.66
   2  -8 -10    1.30    0.50
  -2   8  10    0.89    0.39
   2  -8  -9    4.02    0.55
  -2   8   9    3.61    0.40
   2  -8  -8   13.49    0.58
  -2   8   8   12.17    0.49
   2  -8  -7    0.51    0.40
  -2   8   7    0.44    0.33
   2  -8  -6  109.90    3.35
  -2   8   6  121.73    2.28
   2  -8  -5    7.38    0.41
  -2   8   5    8.27    0.42
   2  -8  -4   35.39    0.91
  -2   8   4   39.92    0.81
   2  -8  -3   33.83    0.85
  -2   8   3   39.23    0.89
   2  -8  -2   53.74    1.19
  -2   8   2   64.00    1.27
   2  -8  -1   31.07    0.76
  -2   8   1   32.81    0.86
   2  -8   0  129.16    3.02
  -2   8   0  134.66    2.72
   2  -8   1  135.14    3.00
  -2   8  -1  134.73    2.76
   2  -8   2    4.84    0.35
  -2   8  -2    4.92    0.35
   2  -8   3    8.34    0.47
  -2   8  -3    8.86    0.38
   2  -8   4   16.06    0.50
  -2   8  -4   16.48    0.56
   2  -8   5    0.80    0.34
  -2   8  -5    0.42    0.34
   2  -8   6   27.21    0.69
  -2   8  -6   25.71    0.79
   2  -8   7    4.80    0.42
  -2   8  -7    4.01    0.44
   2  -8   8   34.23    0.86
  -2   8  -8   29.14    0.96
   2  -8   9   26.45    1.04
  -2   8  -9   20.31    0.96
   2  -8  10    6.44    0.80
  -2   8 -10    6.29    0.87
   2  -8  11    4.93    0.86
  -2   8 -11    4.08    1.02
   2  -8  12    1.23    1.18
  -2   8 -12    0.83    1.30
   2  -8  13    7.73    3.06
  -2   7  15    3.24    2.03
   2  -7 -14    3.14    1.09
  -2   7  14    1.54    0.42
   2  -7 -13   45.16    2.20
  -2   7  13   35.67    2.06
   2  -7 -12    1.44    0.61
  -2   7  12    0.80    0.46
   2  -7 -11    3.40    0.58
  -2   7  11    3.45    0.44
   2  -7 -10   12.80    0.63
  -2   7  10   11.75    0.56
   2  -7  -9  175.14    5.56
  -2   7   9  153.38    3.63
   2  -7  -8    1.85    0.39
  -2   7   8    1.87    0.32
   2  -7  -7   85.49    2.27
  -2   7   7   79.13    1.69
   2  -7  -6    2.31    0.33
  -2   7   6    1.98    0.27
   2  -7  -5  251.62    7.54
  -2   7   5  323.77    8.04
   2  -7  -4   19.56    0.64
  -2   7   4   20.61    0.55
   2  -7  -3   42.40    1.00
  -2   7   3   45.66    0.92
   2  -7  -2    8.06    0.38
  -2   7   2    8.22    0.35
   2  -7   0  272.72    6.82
  -2   7   0  298.66    8.72
   2  -7   1  100.40    3.12
  -2   7  -1   91.69    1.95
   2  -7   2   57.17    1.23
  -2   7  -2   56.95    1.02
   2  -7   3   69.08    1.24
  -2   7  -3   64.21    1.34
   2  -7   4  549.66   22.33
   2  -7   5   90.19    2.29
  -2   7  -5   83.66    1.69
   2  -7   6  347.82   15.57
  -2   7  -6  294.52    8.40
   2  -7   7    8.15    0.41
  -2   7  -7    8.00    0.46
   2  -7   8   32.01    0.83
  -2   7  -8   26.87    0.80
   2  -7   9    1.65    0.62
  -2   7  -9    1.51    0.63
   2  -7  10   62.48    1.70
  -2   7 -10   50.77    1.59
   2  -7  11    1.04    0.62
  -2   7 -11    1.25    0.68
   2  -7  12   43.94    1.48
  -2   7 -12   44.99    2.03
   2  -7  13    0.06    1.07
  -2   7 -13    0.49    1.83
   2  -7  14    7.15    1.97
  -2   7 -14   12.17    6.81
   2  -6 -15   -0.19    0.90
  -2   6  15    0.33    0.72
   2  -6 -14   15.54    1.04
  -2   6  14   14.01    0.72
   2  -6 -13    0.07    0.74
  -2   6  13   -0.23    0.51
   2  -6 -12   21.13    0.89
  -2   6  12   17.82    0.63
   2  -6 -11    0.21    0.50
  -2   6  11    0.50    0.36
   2  -6 -10  169.69    5.86
  -2   6  10  169.82    4.09
   2  -6  -9   42.27    1.17
  -2   6   9   41.98    0.87
   2  -6  -8    8.49    0.40
  -2   6   8    8.16    0.38
   2  -6  -7   25.16    0.62
  -2   6   7   25.95    0.61
   2  -6  -6   32.94    0.72
  -2   6   6   34.81    0.73
   2  -6  -5    0.40    0.22
  -2   6   5    0.40    0.21
   2  -6  -4   40.62    0.84
  -2   6   4   42.58    0.95
   2  -6  -3    1.66    0.22
  -2   6   3    1.46    0.21
   2  -6  -2    4.81    0.25
  -2   6   2    5.20    0.25
   2  -6  -1  227.87    5.68
  -2   6   1  223.78    4.99
   2  -6   0  156.67    5.15
  -2   6   0  161.26    3.53
   2  -6   1  245.32    7.56
  -2   6  -1  258.72    5.93
   2  -6   2   43.18    0.93
  -2   6  -2   43.20    0.90
   2  -6   3  504.22   21.58
   2  -6   4  179.37    5.59
  -2   6  -4  190.42    4.42
   2  -6   5  192.44   10.08
  -2   6  -5  202.45    4.71
   2  -6   6    0.24    0.25
  -2   6  -6    0.07    0.25
   2  -6   7   25.24    0.62
  -2   6  -7   23.01    0.70
   2  -6   8  115.47    2.38
  -2   6  -8  103.33    2.27
   2  -6   9   12.57    0.63
  -2   6  -9   11.57    0.70
   2  -6  10    0.10    0.50
  -2   6 -10   -0.05    0.57
   2  -6  11    0.79    0.58
  -2   6 -11    0.79    0.63
   2  -6  12    1.21    0.67
  -2   6 -12    1.91    0.73
   2  -6  13    0.39    0.66
  -2   6 -13    0.45    0.84
   2  -6  14    1.99    1.15
  -2   6 -14    1.94    1.89
   2  -5 -15    0.47    0.62
  -2   5  15    1.55    0.42
   2  -5 -14    4.55    0.66
  -2   5  14    4.48    0.49
   2  -5 -13    0.80    0.66
  -2   5  13    0.53    0.47
   2  -5 -12   53.16    2.04
  -2   5  12   44.77    1.13
   2  -5 -11   32.40    0.95
  -2   5  11   32.94    0.78
   2  -5 -10   21.01    0.67
  -2   5  10   21.18    0.57
   2  -5  -9    9.02    0.46
  -2   5   9   10.05    0.41
   2  -5  -8    3.63    0.36
  -2   5   8    3.63    0.30
   2  -5  -7  359.61   11.16
  -2   5   7  310.37    5.68
   2  -5  -6   15.31    0.42
  -2   5   6   17.42    0.50
   2  -5  -5  241.87   10.41
  -2   5   5  262.06    5.34
   2  -5  -4  472.13   18.83
  -2   5   4  416.97    9.22
   2  -5  -3  143.73    3.02
  -2   5   3  143.59    2.63
   2  -5  -2    1.44    0.17
  -2   5   2    1.32    0.16
   2  -5  -1 1391.06   24.95
  -2   5   1 1540.42   30.88
   2  -5   0    2.91    0.22
  -2   5   0    2.76    0.18
   2  -5   1  979.13   35.30
  -2   5  -1  916.93   24.14
   2  -5   2   40.08    0.87
  -2   5  -2   41.65    0.96
   2  -5   3  536.77   22.89
   2  -5   4  411.58   17.06
   2  -5   5  348.44   14.00
   2  -5   6  112.95    3.90
  -2   5  -6  102.30    2.16
   2  -5   7  130.86    4.66
  -2   5  -7  123.03    3.07
   2  -5   8  293.66   12.63
  -2   5  -8  275.91   12.26
   2  -5   9   19.68    0.62
  -2   5  -9   16.70    0.72
   2  -5  10    1.87    0.45
  -2   5 -10    1.74    0.56
   2  -5  11   17.12    0.79
  -2   5 -11   15.04    0.85
   2  -5  12  108.87    2.93
   2  -5  13    0.15    0.67
  -2   5 -13    0.80    0.87
   2  -5  14    8.23    1.12
  -2   5 -14    9.09    1.10
  -2   4  16    4.09    2.99
   2  -4 -15    5.90    0.74
  -2   4  15    5.33    0.51
   2  -4 -14    9.82    0.83
  -2   4  14    8.88    0.55
   2  -4 -13    7.46    0.59
  -2   4  13    7.48    0.46
   2  -4 -12   64.31    2.11
  -2   4  12   57.17    1.21
   2  -4 -11   26.05    0.78
  -2   4  11   24.11    0.69
   2  -4 -10  125.68    3.08
  -2   4  10  127.15    2.68
   2  -4  -9    3.53    0.40
  -2   4   9    3.92    0.34
  -2   4   8  387.28   10.84
   2  -4  -7   74.27    1.38
  -2   4   7   79.90    1.32
   2  -4  -6  800.20   31.23
  -2   4   6  642.50   11.92
   2  -4  -5   65.84    1.47
  -2   4   5   68.49    1.38
   2  -4  -4  495.20   14.86
  -2   4   4  481.53    9.64
   2  -4  -3   32.92    0.70
  -2   4   3   32.70    0.64
   2  -4  -2  216.46    3.58
  -2   4   2  217.44    3.55
   2  -4  -1  415.10    5.99
  -2   4   1  378.72    6.69
   2  -4   0    5.27    0.21
  -2   4   0    5.08    0.18
   2  -4   1  481.17   14.23
  -2   4  -1  448.52   17.63
   2  -4   2    1.48    0.15
  -2   4  -2    1.24    0.13
   2  -4   3   55.47    1.25
  -2   4  -3   54.23    1.29
   2  -4   4  143.61    4.88
  -2   4  -4  144.32    3.45
  -2   4  -6  140.02    4.43
   2  -4   7  268.27   12.06
  -2   4  -7  258.15    7.59
   2  -4   8    0.21    0.32
  -2   4  -8    0.33    0.36
   2  -4   9   72.03    1.65
  -2   4  -9   66.90    1.80
   2  -4  10   44.67    1.14
  -2   4 -10   43.48    1.38
   2  -4  11  132.75    4.57
  -2   4 -11  119.87    4.13
   2  -4  12    5.48    0.58
  -2   4 -12    5.44    0.80
   2  -4  13   21.77    0.87
  -2   4 -13   19.11    0.96
   2  -4  14    4.47    0.59
  -2   4 -14    3.72    0.83
   2  -4  15    0.56    1.00
  -2   4 -15   -0.32    2.72
   2  -3 -16    0.56    3.45
  -2   3  16    0.27    2.61
   2  -3 -15   15.60    1.00
  -2   3  15   14.67    0.59
   2  -3 -14    6.48    0.70
  -2   3  14    5.82    0.46
   2  -3 -13    4.93    0.58
  -2   3  13    4.67    0.40
   2  -3 -12   70.13    2.26
  -2   3  12   67.62    1.58
   2  -3 -11    4.93    0.45
  -2   3  11    4.57    0.35
   2  -3 -10   73.59    2.09
  -2   3  10   75.28    1.31
   2  -3  -9   28.86    0.72
  -2   3   9   28.89    0.59
   2  -3  -8   53.39    1.07
  -2   3   8   53.50    0.95
   2  -3  -7  285.03    6.50
  -2   3   7  291.66    4.44
   2  -3  -6  284.19    6.36
  -2   3   6  258.46    4.31
   2  -3  -5   58.38    1.46
  -2   3   5   55.77    1.00
   2  -3  -4  345.90    7.38
  -2   3   4  324.67    5.43
   2  -3  -3  784.85   15.21
  -2   3   3  709.39    9.58
   2  -3  -2 1098.87   24.10
  -2   3   2 1049.69   13.54
   2  -3  -1 1471.68   18.70
  -2   3   1 1448.16   19.17
   2  -3   0  380.01    6.08
  -2   3   0  369.22    5.08
   2  -3   1  996.92   14.80
  -2   3  -1  934.53   20.42
   2  -3   2  187.72    2.95
  -2   3  -2  188.13    4.38
   2  -3   3  129.76    2.45
  -2   3  -3  129.87    4.64
   2  -3   4    7.76    0.24
  -2   3  -4    7.31    0.25
  -2   3  -5  458.44   18.40
   2  -3   6  625.30   25.27
   2  -3   7  906.18   36.73
   2  -3   8  186.31    6.45
  -2   3  -8  187.28    6.13
   2  -3   9   58.89    1.36
  -2   3  -9   53.88    1.61
   2  -3  10   28.77    0.83
  -2   3 -10   25.40    0.90
   2  -3  11   55.00    1.23
  -2   3 -11   49.87    1.82
   2  -3  12    7.92    0.57
  -2   3 -12    6.95    0.63
   2  -3  13    1.87    0.59
  -2   3 -13    1.86    0.63
   2  -3  14    3.74    0.55
  -2   3 -14    3.57    0.75
   2  -3  15    0.51    0.56
  -2   3 -15    0.08    0.72
   2  -2 -16   -0.89    3.76
  -2   2  16    1.57    2.91
   2  -2 -15    5.40    0.81
  -2   2  15    3.73    0.50
   2  -2 -14    2.56    0.66
  -2   2  14    2.63    0.40
   2  -2 -13   31.95    1.21
  -2   2  13   33.04    0.92
   2  -2 -12    1.42    0.46
  -2   2  12    1.27    0.32
   2  -2 -11   28.09    0.85
  -2   2  11   27.14    0.64
   2  -2 -10  145.44    5.25
  -2   2  10  123.38    2.72
   2  -2  -9    7.78    0.36
  -2   2   9    8.27    0.32
  -2   2   8  353.54    8.32
   2  -2  -7    3.18    0.24
  -2   2   7    3.89    0.21
  -2   2   6 1283.70   33.49
   2  -2  -5  397.83    7.71
  -2   2   5  385.59    7.66
   2  -2  -4 1614.44   33.16
  -2   2   4 1527.19   22.32
   2  -2  -3 1006.65   21.50
  -2   2   3  965.69   20.01
   2  -2  -2 1549.93   27.66
  -2   2   2 1333.48   17.29
   2  -2  -1    7.76    0.22
  -2   2   1    7.80    0.21
   2  -2   0 2021.46   27.05
  -2   2   0 1911.91   23.79
   2  -2   1  778.93    9.57
  -2   2  -1  719.25   11.35
   2  -2   2  283.95    3.80
  -2   2  -2  238.32    3.91
   2  -2   3  651.29   10.15
  -2   2  -3  675.33   18.87
   2  -2   4   11.32    0.33
  -2   2  -4   10.58    0.33
   2  -2   5  168.10    5.84
  -2   2  -5  171.38    5.65
   2  -2   6  331.18   14.32
  -2   2  -6  413.49   18.03
   2  -2   7   72.73    2.32
  -2   2  -7   74.99    1.87
   2  -2   8    5.96    0.34
  -2   2  -8    6.00    0.42
   2  -2   9    2.51    0.32
  -2   2  -9    2.57    0.36
   2  -2  10   65.16    1.27
  -2   2 -10   58.76    1.69
   2  -2  11  144.87    3.72
  -2   2 -11  157.84    7.12
   2  -2  12    4.88    0.50
  -2   2 -12    4.87    0.68
   2  -2  13  189.08   10.87
   2  -2  14    2.62    0.56
  -2   2 -14    3.68    0.79
   2  -2  15   11.61    0.70
  -2   2 -15   17.70    1.08
   2  -1 -16    3.72    1.53
  -2   1  16    2.31    0.91
   2  -1 -15   21.54    0.98
  -2   1  15   16.49    0.86
   2  -1 -14    0.51    0.53
  -2   1  14   -0.33    0.42
   2  -1 -13   25.71    0.93
  -2   1  13   27.03    0.92
   2  -1 -12   44.72    1.44
  -2   1  12   40.76    0.93
   2  -1 -11   33.69    1.02
  -2   1  11   36.05    0.79
   2  -1 -10    3.84    0.36
  -2   1  10    3.67    0.30
   2  -1  -9   41.64    1.09
  -2   1   9   46.25    0.85
  -2   1   8  368.36   13.53
   2  -1  -7  141.79    5.62
  -2   1   7  147.94    3.46
   2  -1  -6  200.63    5.52
  -2   1   6  199.09    3.72
   2  -1  -5   15.99    0.44
  -2   1   5   16.00    0.36
   2  -1  -4  419.71    8.60
  -2   1   4  386.31    5.26
   2  -1  -3 1566.42   27.56
  -2   1   3 1530.21   20.20
   2  -1  -2 2050.20   35.86
  -2   1   2 1994.85   25.54
   2  -1  -1  278.73    5.21
  -2   1   1  275.44    3.95
   2  -1   0   23.64    0.46
  -2   1   0   24.67    0.44
   2  -1   1  434.88    5.25
  -2   1  -1  418.05    4.94
   2  -1   2  322.18    4.31
  -2   1  -2  302.14    4.55
   2  -1   3  566.26    8.95
  -2   1  -3  569.55   13.27
   2  -1   4    0.78    0.10
  -2   1  -4    0.58    0.11
   2  -1   5  856.52   23.59
  -2   1  -5  875.85   32.92
   2  -1   6   75.96    2.90
  -2   1  -6   77.80    2.89
   2  -1   7  314.32   14.09
   2  -1   8   17.72    0.52
  -2   1  -8   17.84    0.50
   2  -1   9  184.50    4.20
  -2   1  -9  180.57    6.06
   2  -1  10   12.57    0.44
  -2   1 -10   11.71    0.47
   2  -1  11  118.46    3.46
  -2   1 -11  111.64    3.22
   2  -1  12   23.18    0.69
  -2   1 -12   19.40    0.89
   2  -1  13   33.94    1.03
  -2   1 -13   33.74    1.82
   2  -1  14    0.32    0.39
  -2   1 -14    0.61    0.57
   2  -1  15   19.16    0.92
  -2   1 -15   21.41    1.06
   2  -1  16    4.40    1.82
  -2   1 -16    6.85    3.27
   2   0 -16    1.21    0.97
  -2   0  16    1.03    0.73
   2   0 -15   19.25    1.23
  -2   0  15   16.50    0.84
   2   0 -14    1.48    0.51
  -2   0  14    0.93    0.33
   2   0 -13   73.84    3.84
  -2   0  13   67.20    2.15
   2   0 -12    1.27    0.61
  -2   0  12    1.51    0.36
   2   0 -11   85.53    2.70
  -2   0  11   71.49    1.70
   2   0 -10    0.08    0.36
  -2   0  10    0.08    0.25
   2   0  -9  130.15    6.08
  -2   0   9  127.59    3.01
   2   0  -8  182.10    8.45
  -2   0   8  257.37    6.13
   2   0  -7    0.21    0.19
  -2   0   7    0.24    0.13
   2   0  -6    1.76    0.22
  -2   0   6    1.93    0.17
   2   0  -5  887.47   32.95
  -2   0   5  680.77   13.11
   2   0  -4  699.81   21.31
  -2   0   4  731.94   12.62
   2   0  -3   33.08    0.73
  -2   0   3   35.49    0.62
   2   0  -2  436.08    7.01
  -2   0   2  457.83    6.11
   2   0  -1 1445.60   29.94
  -2   0   1 1549.16   19.26
   2   0   0 9999.00  157.33
  -2   0   0 9203.47  129.72
   2   0   1    0.90    0.07
  -2   0  -1    0.96    0.06
   2   0   2 3748.21   45.64
  -2   0  -2 3883.70   66.79
   2   0   3   23.77    0.59
  -2   0  -3   22.72    0.52
   2   0   4 1408.39   30.30
  -2   0  -4 1064.95   28.35
   2   0   5  157.61    3.44
  -2   0  -5  170.21    5.68
   2   0   6  739.22   28.64
  -2   0  -6  713.88   29.76
   2   0   7    0.25    0.11
  -2   0  -7    0.22    0.17
   2   0   8  317.65    9.63
  -2   0  -8  320.82    9.14
   2   0   9   47.32    1.04
  -2   0  -9   48.86    1.15
   2   0  10   95.33    2.32
  -2   0 -10   92.40    2.70
   2   0  11   74.49    1.60
  -2   0 -11   64.58    1.94
   2   0  12   68.03    1.53
  -2   0 -12   72.45    2.73
   2   0  13   74.86    1.76
  -2   0 -13   81.92    2.51
   2   0  14   24.02    0.91
  -2   0 -14   27.87    1.37
   2   0  15   24.30    1.02
  -2   0 -15   22.11    1.41
   2   0  16    0.39    0.84
  -2   0 -16    0.19    0.74
   2   1 -16    6.18    1.65
  -2  -1  16    0.90    0.86
   2   1 -15    8.32    1.01
  -2  -1  15    4.07    0.62
   2   1 -14   27.99    1.25
  -2  -1  14   20.14    0.80
   2   1 -13    7.37    0.52
  -2  -1  13    7.10    0.49
   2   1 -12   20.07    0.73
  -2  -1  12   18.94    0.72
   2   1 -11   14.85    0.64
  -2  -1  11   15.13    0.53
   2   1 -10    1.54    0.38
  -2  -1  10    1.37    0.29
   2   1  -9  135.47    6.46
   2   1  -8    9.80    0.40
  -2  -1   8   10.18    0.34
  -2  -1   7  257.60    7.92
   2   1  -6  687.89   28.27
  -2  -1   6  639.85   17.44
   2   1  -5  122.82    4.21
  -2  -1   5  113.15    2.53
   2   1  -4    7.12    0.24
  -2  -1   4    7.44    0.23
   2   1  -3  491.50   13.73
  -2  -1   3  521.65    8.26
   2   1  -2  200.83    3.95
  -2  -1   2  212.39    2.94
   2   1  -1 1616.56   23.71
  -2  -1   1 1635.20   19.78
   2   1   0 1697.08   24.62
  -2  -1   0 1649.29   23.33
   2   1   1 2719.28   27.96
  -2  -1  -1 2714.81   34.63
   2   1   2   69.70    1.13
  -2  -1  -2   67.67    1.10
   2   1   3 3781.74   58.62
  -2  -1  -3 4328.05  152.14
   2   1   4    3.72    0.17
  -2  -1  -4    3.47    0.18
   2   1   5   67.77    1.63
  -2  -1  -5   72.15    2.68
   2   1   6   93.92    4.41
  -2  -1  -6  131.76    4.69
   2   1   7   27.82    0.95
  -2  -1  -7   27.24    0.69
   2   1   8    3.40    0.19
  -2  -1  -8    3.17    0.28
   2   1   9   91.25    2.39
  -2  -1  -9   85.25    1.75
   2   1  10   75.34    1.74
  -2  -1 -10   65.99    1.85
   2   1  11    5.86    0.30
  -2  -1 -11    4.59    0.36
   2   1  12   13.08    0.61
  -2  -1 -12   11.51    0.78
   2   1  13  175.33    5.22
   2   1  14   42.78    1.59
  -2  -1 -14   50.65    2.67
   2   1  15    2.70    0.58
  -2  -1 -15    3.86    1.04
   2   1  16    2.21    0.87
  -2  -1 -16    1.72    1.52
   2   2 -16   -0.45    1.09
   2   2 -15   19.28    1.51
  -2  -2  15    8.65    1.06
   2   2 -14   -0.28    0.81
  -2  -2  14    0.04    0.50
   2   2 -13   30.83    1.34
  -2  -2  13   24.82    0.87
   2   2 -12    5.57    0.53
  -2  -2  12    4.59    0.38
   2   2 -11  126.72    3.76
  -2  -2  11  107.82    2.59
   2   2 -10    7.14    0.46
  -2  -2  10    7.76    0.36
   2   2  -9  223.07   10.48
  -2  -2   9  194.31    6.12
   2   2  -8  148.85    4.89
  -2  -2   8  141.31    3.91
  -2  -2   7  480.87   13.37
   2   2  -6   13.99    0.40
  -2  -2   6   13.51    0.34
   2   2  -5  461.29    9.46
  -2  -2   5  451.03    8.22
   2   2  -4   81.55    1.74
  -2  -2   4   80.20    1.98
   2   2  -3    0.61    0.13
  -2  -2   3    0.66    0.11
   2   2  -2  839.59   18.13
  -2  -2   2  760.46   16.62
   2   2  -1  277.04    5.40
  -2  -2   1  273.26    3.65
   2   2   0 2105.38   33.50
  -2  -2   0 2174.88   38.60
   2   2   1 1217.53   16.83
  -2  -2  -1 1212.94   18.10
   2   2   2 1486.47   23.71
  -2  -2  -2 1531.91   25.24
   2   2   3 1507.32   26.13
  -2  -2  -3 1028.44   27.47
   2   2   4  794.86   22.99
   2   2   5   27.96    0.63
  -2  -2  -5   26.26    0.87
   2   2   6 1723.50   43.75
   2   2   7   66.98    2.67
  -2  -2  -7   74.44    2.49
   2   2   8  743.52   19.91
   2   2   9   24.36    0.64
  -2  -2  -9   23.74    0.74
   2   2  10   57.31    1.19
  -2  -2 -10   51.20    1.25
   2   2  11   51.17    1.34
  -2  -2 -11   51.22    1.48
   2   2  12  301.41   11.67
   2   2  13   87.98    2.49
  -2  -2 -13   97.73    4.43
   2   2  14   43.38    1.44
  -2  -2 -14   41.66    2.11
   2   2  15    4.09    0.78
  -2  -2 -15    4.44    1.02
   2   2  16   24.02    1.29
  -2  -2 -16   30.85    1.83
   2   3 -15    2.78    1.64
  -2  -3  15    1.95    1.20
   2   3 -14   50.21    2.16
  -2  -3  14   39.79    1.72
   2   3 -13   -0.04    0.70
  -2  -3  13    0.07    0.46
   2   3 -12   70.06    4.20
  -2  -3  12   56.18    1.75
   2   3 -11    0.50    0.42
  -2  -3  11    1.66    0.38
   2   3 -10  183.68    5.26
  -2  -3  10  167.04    5.55
   2   3  -9   77.76    2.05
  -2  -3   9   78.95    1.68
   2   3  -8  190.78    9.16
  -2  -3   8  242.15    7.31
   2   3  -7  163.33    5.08
  -2  -3   7  147.48    3.67
   2   3  -6    2.89    0.24
  -2  -3   6    3.08    0.22
   2   3  -5   88.70    1.83
  -2  -3   5   81.29    2.45
   2   3  -4   11.46    0.34
  -2  -3   4   11.81    0.34
   2   3  -3 2051.21   70.79
  -2  -3   3 1959.41   49.14
   2   3  -2  108.22    3.85
  -2  -3   2  109.85    2.78
   2   3  -1 1915.81   47.90
  -2  -3   1 1940.00   48.96
   2   3   0   36.58    0.72
  -2  -3   0   35.69    0.69
   2   3   1  843.37   18.88
  -2  -3  -1 1123.32   22.61
   2   3   2   30.85    0.63
  -2  -3  -2   28.26    0.69
   2   3   3  401.61   13.10
  -2  -3  -3  482.24   10.94
   2   3   4  492.13   14.44
  -2  -3  -4  435.03   13.02
   2   3   5  551.03   16.39
  -2  -3  -5  690.36   19.42
   2   3   6    4.77    0.21
  -2  -3  -6    4.55    0.24
   2   3   7  115.05    3.12
  -2  -3  -7  121.96    3.99
   2   3   8  121.84    4.49
  -2  -3  -8  127.77    4.60
   2   3   9  614.89   16.71
  -2  -3  -9  508.53   25.45
   2   3  10   36.97    0.98
  -2  -3 -10   37.68    1.14
   2   3  11    0.87    0.33
  -2  -3 -11    0.80    0.46
   2   3  12    9.97    0.63
  -2  -3 -12   10.49    0.72
   2   3  13   14.06    0.57
  -2  -3 -13   12.88    0.75
   2   3  14   17.27    0.80
  -2  -3 -14   17.75    0.96
   2   3  15    9.99    0.56
  -2  -3 -15   13.28    1.24
   2   3  16    1.92    0.92
  -2  -3 -16    2.67    1.38
   2   3  17   -0.10    1.13
  -2  -3 -17    1.01    2.11
   2   4 -15    0.30    1.69
  -2  -4  15   -0.29    1.07
   2   4 -14   -0.57    1.20
  -2  -4  14    0.76    0.89
   2   4 -13   -0.08    0.72
  -2  -4  13    0.08    0.58
   2   4 -12    3.38    0.74
  -2  -4  12    2.99    0.61
   2   4 -11   24.50    1.08
  -2  -4  11   24.49    0.83
   2   4 -10    0.17    0.39
  -2  -4  10    0.45    0.34
   2   4  -9   31.93    0.97
  -2  -4   9   34.36    0.83
   2   4  -8   40.56    1.02
  -2  -4   8   40.62    0.91
   2   4  -7  272.87   11.04
  -2  -4   7  274.73    5.73
   2   4  -6   94.05    2.44
  -2  -4   6   92.27    1.87
   2   4  -5  609.82   21.24
  -2  -4   5  563.26   20.67
   2   4  -4 1149.23   43.80
  -2  -4   4  883.60   33.42
   2   4  -3   84.98    1.85
  -2  -4   3   76.16    2.77
   2   4  -2    3.21    0.21
  -2  -4   2    2.56    0.17
   2   4  -1   71.49    1.47
  -2  -4   1   74.42    1.80
   2   4   0   18.36    0.40
  -2  -4   0   18.65    0.41
   2   4   1  582.20   12.66
  -2  -4  -1  614.68   12.87
   2   4   2 1960.85   48.37
  -2  -4  -2 3419.47  119.13
   2   4   3  133.64    4.72
  -2  -4  -3  186.34    4.63
   2   4   4   45.66    0.91
  -2  -4  -4   46.36    1.23
   2   4   5  123.63    3.33
  -2  -4  -5  141.41    3.85
   2   4   6  470.55   14.04
  -2  -4  -6  482.75   14.39
   2   4   7  346.30    8.88
  -2  -4  -7  321.72    9.62
   2   4   8  149.02    8.00
  -2  -4  -8  160.93    5.89
   2   4   9   44.15    0.95
  -2  -4  -9   35.58    1.14
   2   4  10    2.09    0.36
  -2  -4 -10    2.19    0.40
   2   4  11    4.48    0.42
  -2  -4 -11    4.09    0.56
   2   4  12  164.56    4.50
  -2  -4 -12  157.24   10.59
   2   4  13   24.82    0.83
  -2  -4 -13   26.58    1.04
   2   4  14   84.27    2.21
   2   4  15    0.04    0.51
  -2  -4 -15   -0.24    0.92
   2   4  16    7.89    0.66
  -2  -4 -16   13.19    1.69
   2   4  17    0.04    1.42
  -2  -4 -17    0.57    2.08
   2   5 -14   26.41    1.98
  -2  -5  14   41.84    2.33
   2   5 -13    0.44    0.90
  -2  -5  13    0.22    0.61
   2   5 -12   44.84    2.31
  -2  -5  12   40.69    1.70
   2   5 -11    0.91    0.62
  -2  -5  11    1.09    0.53
   2   5 -10  118.76    4.35
  -2  -5  10  105.23    3.10
   2   5  -9   23.28    0.89
  -2  -5   9   24.24    0.73
  -2  -5   8  376.68   16.59
   2   5  -7    0.15    0.38
  -2  -5   7    0.28    0.25
   2   5  -6  417.28   16.70
  -2  -5   6  418.59    9.82
   2   5  -5   13.31    0.41
  -2  -5   5   12.86    0.36
   2   5  -4  260.89   10.47
  -2  -5   4  252.26   10.11
   2   5  -3   99.29    1.93
  -2  -5   3   83.47    2.21
   2   5  -2  610.20   22.82
  -2  -5   2  616.48   16.08
   2   5  -1 1574.13   38.25
  -2  -5   1 1573.78   57.88
   2   5   0  110.87    2.55
  -2  -5   0   97.09    3.14
   2   5   1  208.62    4.57
  -2  -5  -1  281.51    8.17
   2   5   2  185.11    4.71
  -2  -5  -2  185.44    5.62
   2   5   3  194.46    4.15
  -2  -5  -3  216.23    5.51
   2   5   4  144.60    3.74
  -2  -5  -4  146.65    4.76
   2   5   5  437.32   11.47
  -2  -5  -5  463.05   13.55
   2   5   6    1.47    0.18
  -2  -5  -6    1.41    0.19
   2   5   7  283.06    9.52
  -2  -5  -7  254.45    6.91
   2   5   8    0.22    0.27
  -2  -5  -8    0.21    0.21
   2   5   9  530.31   22.66
  -2  -5  -9  564.25   26.58
   2   5  10    8.54    0.39
  -2  -5 -10    8.20    0.55
   2   5  11  217.21    6.48
  -2  -5 -11  185.69    8.17
   2   5  12   18.78    0.69
  -2  -5 -12   17.81    0.89
   2   5  13   68.17    1.76
  -2  -5 -13   67.16    2.99
   2   5  14    2.28    0.53
  -2  -5 -14    2.25    0.92
   2   5  15   11.15    0.64
  -2  -5 -15   12.79    1.03
   2   5  16    1.72    0.58
  -2  -5 -16    3.06    0.89
   2   5  17    0.10    1.00
  -2  -5 -17    1.60    1.75
   2   6 -14    1.86    2.16
  -2  -6  14   -0.11    1.59
   2   6 -13    2.34    1.38
  -2  -6  13    3.96    0.91
   2   6 -12   10.55    0.97
  -2  -6  12   12.24    0.84
   2   6 -11   13.71    0.89
  -2  -6  11   15.75    0.80
   2   6 -10    0.53    0.63
  -2  -6  10   -0.01    0.33
   2   6  -9    0.29    0.45
  -2  -6   9    0.18    0.39
   2   6  -8    0.50    0.36
  -2  -6   8    0.07    0.30
   2   6  -7   19.59    0.68
  -2  -6   7   19.90    0.64
   2   6  -6   34.10    0.81
  -2  -6   6   36.05    0.74
   2   6  -5   28.05    0.64
  -2  -6   5   28.12    0.63
   2   6  -4    2.39    0.33
  -2  -6   4    2.62    0.27
   2   6  -3   40.64    0.78
  -2  -6   3   40.71    0.79
   2   6  -2  689.54   26.46
  -2  -6   2  723.63   19.45
   2   6  -1   63.99    1.29
  -2  -6   1   65.62    1.20
   2   6   0   26.98    0.62
  -2  -6   0   28.51    0.61
   2   6   1 1103.09   38.94
  -2  -6  -1 1054.84   25.43
   2   6   2  190.96    8.07
  -2  -6  -2  192.70    5.62
   2   6   3   45.12    0.87
  -2  -6  -3   44.10    1.17
   2   6   4    8.45    0.30
  -2  -6  -4    8.01    0.33
   2   6   5  144.55    3.81
  -2  -6  -5  147.72    3.98
   2   6   6    1.20    0.17
  -2  -6  -6    1.23    0.21
   2   6   7  514.70   11.75
  -2  -6  -7  507.92   20.33
   2   6   8   38.22    0.85
  -2  -6  -8   32.97    0.74
   2   6   9   41.05    0.86
  -2  -6  -9   45.05    1.34
   2   6  10    4.06    0.38
  -2  -6 -10    3.12    0.38
   2   6  11    2.61    0.42
  -2  -6 -11    2.10    0.36
   2   6  12    1.34    0.39
  -2  -6 -12    1.55    0.58
   2   6  13   -0.18    0.53
  -2  -6 -13    0.50    0.59
   2   6  14   33.27    1.18
  -2  -6 -14   36.27    1.30
   2   6  15    0.56    0.51
  -2  -6 -15    0.52    0.72
   2   6  16    1.83    0.55
  -2  -6 -16    3.00    0.87
   2   7 -13   11.07    2.37
  -2  -7  13    8.95    1.55
   2   7 -12   11.50    1.07
  -2  -7  12   12.77    0.83
   2   7 -11    3.17    1.13
  -2  -7  11    3.58    0.73
   2   7 -10   16.32    0.79
  -2  -7  10   18.63    0.80
   2   7  -9    2.33    0.44
  -2  -7   9    2.26    0.39
   2   7  -8  207.24    6.61
  -2  -7   8  202.79    5.40
   2   7  -7    2.59    0.47
  -2  -7   7    2.28    0.40
   2   7  -6  200.87    4.01
  -2  -7   6  185.39    3.92
   2   7  -5   16.57    0.55
  -2  -7   5   17.34    0.51
   2   7  -3  249.24    7.82
  -2  -7   3  203.64    4.20
  -2  -7   2  488.68   19.74
   2   7  -1   26.20    0.63
  -2  -7   1   26.29    0.59
  -2  -7   0 1035.46   37.90
   2   7   1    2.28    0.23
  -2  -7  -1    2.48    0.21
   2   7   2  250.36   10.27
  -2  -7  -2  251.62   10.62
   2   7   3    2.56    0.27
  -2  -7  -3    2.93    0.30
   2   7   4  397.28   15.40
  -2  -7  -4  387.86   15.13
   2   7   5   24.71    0.57
  -2  -7  -5   25.26    0.63
   2   7   6    0.55    0.27
  -2  -7  -6    0.33    0.28
   2   7   7  258.80    5.72
  -2  -7  -7  250.09    6.44
   2   7   8    8.61    0.39
  -2  -7  -8    7.46    0.36
   2   7   9   82.32    1.55
  -2  -7  -9   68.99    1.88
   2   7  10    0.25    0.30
  -2  -7 -10   -0.13    0.41
   2   7  11  180.69    4.19
  -2  -7 -11  154.29    5.49
   2   7  12   10.79    0.57
  -2  -7 -12   13.25    0.79
   2   7  13   96.64    4.59
   2   7  14    0.58    0.56
  -2  -7 -14    0.30    1.00
   2   7  15   25.81    0.98
  -2  -7 -15   36.55    1.87
   2   7  16   -0.56    1.66
  -2  -7 -16    0.50    1.51
   2   8 -12    1.37    2.12
  -2  -8  12    1.29    1.40
   2   8 -11   15.70    1.07
  -2  -8  11   19.51    0.96
   2   8 -10    9.20    0.64
  -2  -8  10   15.13    0.87
   2   8  -9   40.42    1.43
  -2  -8   9   45.10    1.36
   2   8  -8    0.07    0.49
  -2  -8   8    0.51    0.42
   2   8  -7  101.18    2.61
  -2  -8   7  100.19    1.89
   2   8  -6    0.49    0.50
  -2  -8   6    0.24    0.36
   2   8  -5    0.00    0.35
  -2  -8   5    0.18    0.28
   2   8  -4    1.68    0.35
  -2  -8   4    1.98    0.33
   2   8  -3  235.33    6.24
  -2  -8   3  224.00    7.04
   2   8  -2  231.26    7.60
  -2  -8   2  224.23    5.06
   2   8  -1   55.96    1.24
  -2  -8   1   53.85    1.08
   2   8   0   32.67    0.75
  -2  -8   0   31.22    0.72
   2   8   1    8.34    0.38
  -2  -8  -1    8.38    0.35
   2   8   2   25.41    0.70
  -2  -8  -2   24.92    0.70
   2   8   3    1.31    0.27
  -2  -8  -3    1.43    0.29
   2   8   4  169.01    4.33
  -2  -8  -4  191.48    8.40
   2   8   5   51.88    1.18
  -2  -8  -5   51.87    1.29
   2   8   6  189.98    4.49
  -2  -8  -6  202.48    6.00
   2   8   7  111.13    2.17
  -2  -8  -7  104.53    2.33
   2   8   8   34.54    0.89
  -2  -8  -8   30.30    0.86
   2   8   9  100.09    2.74
  -2  -8  -9  126.77    4.32
   2   8  10   47.76    1.37
  -2  -8 -10   60.47    1.99
   2   8  11   10.37    0.56
  -2  -8 -11    9.40    0.53
   2   8  12    9.07    0.63
  -2  -8 -12   14.04    0.79
   2   8  13    8.96    0.59
  -2  -8 -13   15.49    0.98
   2   8  14    4.06    0.59
  -2  -8 -14    5.67    0.84
   2   8  15    0.33    0.86
  -2  -8 -15    1.07    1.31
   2   8  16    9.98    5.40
  -2  -8 -16    5.16    4.50
   2   9 -11    7.26    2.74
  -2  -9  11    5.84    2.48
   2   9 -10   -0.52    1.26
  -2  -9  10   -0.69    0.79
   2   9  -9    3.01    0.57
  -2  -9   9    3.79    0.45
   2   9  -8    6.02    0.63
  -2  -9   8    7.13    0.55
   2   9  -7    2.44    0.59
  -2  -9   7    2.54    0.49
   2   9  -6   33.57    0.93
  -2  -9   6   36.28    0.90
   2   9  -5   10.69    0.55
  -2  -9   5   10.96    0.50
   2   9  -4   84.26    1.46
  -2  -9   4   87.67    1.61
   2   9  -3    0.40    0.35
  -2  -9   3    0.33    0.32
  -2  -9   2  330.09    9.69
   2   9  -1   47.51    1.03
  -2  -9   1   46.84    0.96
   2   9   0  408.01   18.38
  -2  -9   0  405.58   12.24
   2   9   1    5.40    0.51
  -2  -9  -1    6.28    0.53
   2   9   2  454.79   18.35
  -2  -9  -2  466.56   18.97
   2   9   3    0.29    0.36
  -2  -9  -3    0.19    0.38
   2   9   4  193.26    4.83
  -2  -9  -4  192.67    5.95
   2   9   5    0.80    0.44
  -2  -9  -5    0.67    0.44
   2   9   6   92.93    1.91
  -2  -9  -6   89.48    2.10
   2   9   7    3.92    0.46
  -2  -9  -7    3.30    0.42
   2   9   8   34.63    0.91
  -2  -9  -8   29.64    0.95
   2   9   9    1.94    0.44
  -2  -9  -9    1.87    0.46
   2   9  10    8.33    0.59
  -2  -9 -10    7.05    0.59
   2   9  11   16.65    0.87
  -2  -9 -11   17.50    0.90
   2   9  12    0.12    0.28
  -2  -9 -12    1.04    0.58
   2   9  13   43.08    1.85
  -2  -9 -13   34.85    2.02
   2   9  14   14.16    1.12
  -2  -9 -14   16.11    1.37
   2   9  15   14.49    1.13
  -2  -9 -15   20.91    1.69
   2  10 -10    1.25    1.27
  -2 -10  10    0.97    0.89
   2  10  -9   11.35    1.27
  -2 -10   9   14.17    1.13
   2  10  -8    4.58    0.76
  -2 -10   8    4.93    0.56
   2  10  -7  124.34    5.44
  -2 -10   7  113.43    3.14
   2  10  -6   16.00    0.89
  -2 -10   6   18.50    0.75
   2  10  -5   79.64    2.20
  -2 -10   5   81.92    1.68
   2  10  -4    5.06    0.47
  -2 -10   4    6.00    0.47
   2  10  -3  249.62    5.50
  -2 -10   3  228.45    5.71
   2  10  -2   14.11    0.84
  -2 -10   2   14.06    0.59
   2  10  -1  123.34    2.31
  -2 -10   1  119.47    2.12
   2  10   0   28.06    0.83
  -2 -10   0   29.17    0.76
   2  10   1  196.88    4.16
  -2 -10  -1  189.52    4.76
   2  10   2    2.56    0.45
  -2 -10  -2    3.23    0.52
   2  10   3    0.32    0.45
  -2 -10  -3    0.52    0.53
   2  10   4   54.00    1.23
  -2 -10  -4   52.50    1.25
   2  10   5  203.29    4.55
   2  10   6  117.49    2.48
  -2 -10  -6  124.05    2.76
   2  10   7   32.64    0.96
  -2 -10  -7   33.10    1.14
   2  10   8    3.72    0.55
  -2 -10  -8    2.77    0.50
   2  10   9    0.62    0.55
  -2 -10  -9    1.10    0.66
   2  10  10   89.77    2.82
  -2 -10 -10   89.43    4.37
   2  10  11    1.40    0.59
  -2 -10 -11    2.26    0.68
   2  10  12    2.67    0.57
  -2 -10 -12    6.14    0.90
   2  10  13   13.26    1.19
  -2 -10 -13   11.26    1.40
  -2 -11   9    2.60    0.74
   2  11  -8    0.28    1.06
  -2 -11   8    4.32    1.07
   2  11  -7    4.07    0.80
  -2 -11   7    7.04    0.63
   2  11  -6    3.38    0.62
  -2 -11   6    4.60    0.55
   2  11  -5    4.21    0.55
  -2 -11   5    5.50    0.57
   2  11  -4   21.81    0.89
  -2 -11   4   25.79    0.85
   2  11  -3    0.23    0.73
  -2 -11   3   -0.13    0.49
   2  11  -2   19.78    0.96
  -2 -11   2   17.95    0.69
   2  11  -1   12.31    0.72
  -2 -11   1   11.98    0.64
   2  11   0  110.83    2.23
  -2 -11   0  108.39    2.38
   2  11   1    3.25    0.59
  -2 -11  -1    3.67    0.67
   2  11   2  120.09    2.67
  -2 -11  -2  114.09    2.45
   2  11   3   44.82    1.24
  -2 -11  -3   43.92    1.49
   2  11   4   86.61    1.82
  -2 -11  -4   82.60    2.00
   2  11   5   37.31    1.21
  -2 -11  -5   37.40    1.30
   2  11   6   68.06    1.95
  -2 -11  -6   65.00    1.75
   2  11   7    0.13    0.56
  -2 -11  -7    0.06    0.73
   2  11   8   26.11    1.04
  -2 -11  -8   27.83    1.21
   2  11   9   18.23    0.83
  -2 -11  -9   21.16    1.13
   2  11  10    9.14    0.80
  -2 -11 -10    7.61    0.81
   2  11  11    3.46    0.80
  -2 -11 -11    2.37    0.66
   2  12  -6    8.61    0.96
  -2 -12   6   15.40    0.96
   2  12  -5   25.00    2.10
  -2 -12   5   34.47    1.55
   2  12  -4    0.23    0.81
  -2 -12   4    1.20    0.64
   2  12  -3   27.30    1.18
  -2 -12   3   28.11    1.10
   2  12  -2    0.38    0.56
  -2 -12   2    0.34    0.49
   2  12  -1  317.79   11.35
  -2 -12   1  325.22    7.92
   2  12   0   30.23    1.21
  -2 -12   0   30.54    1.08
   2  12   1   50.17    1.52
  -2 -12  -1   49.32    1.58
   2  12   2   80.62    2.10
  -2 -12  -2   79.74    2.11
   2  12   3  117.43    2.93
  -2 -12  -3  112.83    2.93
   2  12   4   32.87    1.23
  -2 -12  -4   34.76    1.27
   2  12   5   64.54    1.70
  -2 -12  -5   66.96    1.82
   2  12   6    1.94    0.64
  -2 -12  -6    1.82    0.90
   2  12   7   32.16    1.34
  -2 -12  -7   41.93    1.75
   2  12   8    0.68    0.67
  -2 -12  -8    0.40    0.81
   2  12   9   10.69    0.97
  -2 -12  -9    7.03    1.07
   2  12  10   12.37    1.00
  -2 -12 -10    8.29    1.04
   2  13  -5    0.19    1.44
  -2 -13   5    0.45    0.93
   2  13  -4   10.26    1.81
  -2 -13   4   20.96    1.93
   2  13  -3    3.55    1.43
  -2 -13   3    3.74    1.41
   2  13  -2   17.23    1.78
  -2 -13   2   24.22    1.92
   2  13  -1    0.84    1.34
  -2 -13   1    0.05    1.17
   2  13   0   27.82    1.29
  -2 -13   0   28.01    1.32
   2  13   1   33.50    1.60
  -2 -13  -1   34.91    1.41
   2  13   2    7.32    1.00
  -2 -13  -2    7.18    1.04
   2  13   3    1.06    0.93
  -2 -13  -3    0.59    0.95
   2  13   4    0.85    0.79
  -2 -13  -4    0.74    1.08
   2  13   5    4.48    1.01
  -2 -13  -5    5.35    1.06
   2  13   6    9.41    1.10
  -2 -13  -6   11.79    1.61
   2  13   7    8.28    1.37
  -2 -13  -7    6.12    1.41
   2  13   8    9.03    1.25
  -2 -13  -8    9.11    1.59
   2  13   9   -0.39    2.51
  -2 -13  -9    1.19    4.54
   2  14   4    1.14    2.12
  -2 -14  -4   -0.11    1.85
   2  14   5   26.75   10.32
  -2 -14  -5   18.64    4.36
   2  14   6   -0.68    1.30
  -2 -14  -6    0.95    1.94
   2  14   7   12.45    3.82
  -2 -14  -7    5.35    3.04
   3 -13  -4   13.03    6.03
  -3  13   4    6.69    2.61
  -3  13   3    6.13    2.04
   3 -13  -2    1.10    2.11
  -3  13   2    0.32    1.30
   3 -13  -1    0.30    2.50
  -3  13   1   -0.47    1.17
   3 -12  -6    0.50    2.34
  -3  12   6    0.19    0.98
   3 -12  -5   -0.32    1.34
  -3  12   5    0.69    0.97
   3 -12  -4   23.26    2.14
  -3  12   4   18.23    2.10
   3 -12  -3    0.70    1.31
  -3  12   3    0.41    1.13
   3 -12  -2   11.34    1.07
  -3  12   2   12.09    0.97
   3 -12  -1    1.49    1.04
  -3  12   1    1.09    0.93
   3 -12   0   37.56    3.61
  -3  12   0   37.00    2.44
   3 -12   1   -0.15    1.27
  -3  12  -1    0.41    1.04
   3 -12   2   22.11    1.42
  -3  12  -2   22.28    1.63
   3 -12   3    2.84    1.09
  -3  12  -3    3.68    1.61
   3 -12   4    1.10    1.32
  -3  12  -4    1.12    1.14
   3 -12   5   -0.10    1.12
  -3  12  -5    0.39    1.03
   3 -11 -10    5.94    3.62
   3 -11  -9   -0.29    1.18
  -3  11   9    0.01    1.35
   3 -11  -8   -0.02    1.01
  -3  11   8   -0.05    0.84
   3 -11  -7   40.91    2.02
  -3  11   7   23.45    1.55
   3 -11  -6   21.67    1.40
  -3  11   6   22.94    1.14
   3 -11  -5    2.57    0.80
  -3  11   5    2.80    0.62
   3 -11  -4   51.03    3.91
  -3  11   4   38.53    2.76
   3 -11  -3    0.18    0.66
  -3  11   3   -0.18    0.58
   3 -11  -2   19.32    1.14
  -3  11   2   18.23    0.97
   3 -11  -1    3.84    0.61
  -3  11   1    4.26    0.61
   3 -11   0   32.74    1.69
  -3  11   0   38.25    1.29
  -3  11  -1   63.09    2.05
   3 -11   2    8.18    0.66
  -3  11  -2    9.12    0.67
   3 -11   3   15.57    0.84
  -3  11  -3   16.67    0.97
   3 -11   4    0.62    0.64
  -3  11  -4    0.51    0.57
   3 -11   5   13.92    1.00
  -3  11  -5   12.24    0.96
   3 -11   6   12.63    1.04
  -3  11  -6   13.03    0.78
   3 -11   7   24.75    3.23
  -3  11  -7   23.52    2.55
   3 -11   8   -0.11    1.36
  -3  11  -8    0.45    1.26
   3 -10 -11    5.63    1.37
  -3  10  11    8.27    2.09
   3 -10 -10    0.21    1.06
  -3  10  10    0.50    0.81
   3 -10  -9   14.72    1.06
  -3  10   9   14.30    1.01
   3 -10  -8    1.88    0.69
  -3  10   8    1.89    0.57
   3 -10  -7    1.71    0.58
  -3  10   7    1.95    0.50
   3 -10  -6   26.43    1.29
  -3  10   6   22.03    1.03
   3 -10  -5   23.75    0.98
  -3  10   5   20.99    0.79
   3 -10  -4    7.65    0.69
  -3  10   4    6.48    0.59
   3 -10  -3    0.19    0.52
  -3  10   3    0.13    0.40
  -3  10   2   95.55    3.62
   3 -10  -1    1.99    0.49
  -3  10   1    2.15    0.46
   3 -10   0  101.95    3.65
  -3  10   0   97.45    2.48
   3 -10   1    2.50    0.53
  -3  10  -1    3.34    0.53
   3 -10   2  109.03    3.17
  -3  10  -2   94.32    3.31
   3 -10   3    1.57    0.61
  -3  10  -3    0.92    0.53
   3 -10   4   92.57    2.72
  -3  10  -4  100.08    2.26
   3 -10   5    0.74    0.55
  -3  10  -5    1.27    0.51
   3 -10   6   27.79    0.91
  -3  10  -6   29.42    0.98
   3 -10   7   -0.10    0.51
  -3  10  -7    0.17    0.58
   3 -10   8   67.05    2.19
  -3  10  -8   67.13    2.27
   3 -10   9    0.68    1.26
  -3  10  -9   -1.37    1.40
   3  -9 -12   -0.35    1.53
   3  -9 -11    3.45    0.92
  -3   9  11    2.33    0.72
   3  -9 -10    6.47    0.81
  -3   9  10    5.60    0.47
   3  -9  -9    7.09    0.64
  -3   9   9    6.13    0.53
   3  -9  -8   -0.21    0.50
  -3   9   8   -0.28    0.40
   3  -9  -7   41.84    2.42
  -3   9   7   50.90    1.54
   3  -9  -6    4.44    0.51
  -3   9   6    4.36    0.46
   3  -9  -5   38.76    1.21
  -3   9   5   34.36    0.83
   3  -9  -4  127.96    5.54
  -3   9   4  102.06    3.70
   3  -9  -3   34.93    0.93
  -3   9   3   35.53    0.93
   3  -9  -2   18.58    0.61
  -3   9   2   18.67    0.59
   3  -9  -1    0.07    0.36
  -3   9   1   -0.42    0.34
   3  -9   0  116.89    2.88
  -3   9   0  119.91    2.59
   3  -9   1    4.50    0.50
  -3   9  -1    4.25    0.39
   3  -9   2  100.49    2.39
  -3   9  -2  104.63    1.82
   3  -9   3  119.92    2.32
  -3   9  -3  126.35    2.26
   3  -9   4   14.68    0.63
  -3   9  -4   17.52    0.63
   3  -9   5   23.33    0.72
  -3   9  -5   25.51    0.75
   3  -9   6    0.29    0.46
  -3   9  -6    0.27    0.42
   3  -9   7   12.85    0.66
  -3   9  -7   11.30    0.61
   3  -9   8    8.79    0.70
  -3   9  -8    6.28    0.56
   3  -9   9    5.29    0.74
  -3   9  -9    4.77    0.76
   3  -9  10    9.05    1.04
  -3   9 -10    6.47    1.09
   3  -9  11    7.19    1.82
  -3   9 -11    5.33    2.46
   3  -8 -13    8.74    1.36
  -3   8  13    2.45    0.98
   3  -8 -12    0.00    0.62
  -3   8  12   -0.15    0.51
   3  -8 -11   36.37    1.59
  -3   8  11   29.88    1.17
   3  -8 -10    0.24    0.57
  -3   8  10    0.27    0.47
   3  -8  -9   22.78    0.95
  -3   8   9   16.56    0.64
   3  -8  -8    2.93    0.49
  -3   8   8    3.51    0.40
   3  -8  -7  158.70    5.94
  -3   8   7  151.66    3.65
   3  -8  -6    1.95    0.39
  -3   8   6    1.65    0.35
   3  -8  -5   86.98    2.31
  -3   8   5   79.53    1.93
   3  -8  -4   33.39    0.87
  -3   8   4   33.93    0.81
   3  -8  -3  101.01    2.50
  -3   8   3   87.16    1.88
   3  -8  -2   21.07    0.57
  -3   8   2   21.35    0.56
   3  -8  -1   48.14    1.02
  -3   8   1   52.20    1.43
   3  -8   0   99.41    2.90
  -3   8   0  110.01    2.17
   3  -8   1    0.27    0.30
  -3   8  -1    0.27    0.32
   3  -8   2  148.90    3.52
  -3   8  -2  162.10    3.13
   3  -8   3  145.05    2.85
  -3   8  -3  148.01    2.73
   3  -8   4   92.80    1.55
  -3   8  -4  101.06    1.74
   3  -8   5   34.08    0.89
  -3   8  -5   35.38    0.78
   3  -8   6   99.59    1.70
  -3   8  -6  102.37    1.75
   3  -8   7   76.96    1.46
  -3   8  -7   73.84    1.55
   3  -8   8  216.52    3.75
  -3   8  -8  194.60    4.77
   3  -8   9    5.56    0.47
  -3   8  -9    2.95    0.51
   3  -8  10   56.77    1.61
  -3   8 -10   43.98    1.54
   3  -8  11    2.70    0.92
  -3   8 -11    2.74    1.03
   3  -8  12   25.55    2.20
  -3   8 -12   24.45    1.77
  -3   8 -13   -0.61    2.10
  -3   7  14    5.28    1.91
   3  -7 -13    0.56    0.78
  -3   7  13   -0.21    0.51
   3  -7 -12    5.86    0.74
  -3   7  12    5.56    0.50
   3  -7 -11   26.35    1.00
  -3   7  11   23.36    0.78
   3  -7 -10    0.81    0.57
  -3   7  10    0.63    0.45
   3  -7  -9    0.47    0.49
  -3   7   9    0.17    0.34
   3  -7  -8    2.50    0.47
  -3   7   8    1.82    0.35
   3  -7  -7   82.43    2.04
  -3   7   7   78.75    1.60
   3  -7  -6   28.10    0.78
  -3   7   6   26.81    0.62
   3  -7  -5   40.56    1.08
  -3   7   5   44.98    1.09
   3  -7  -4   10.88    0.50
  -3   7   4   10.18    0.41
   3  -7  -3   14.10    0.53
  -3   7   3   15.06    0.49
   3  -7  -2   29.08    0.72
  -3   7   2   32.78    0.70
  -3   7   1  226.03    7.41
   3  -7   0    1.38    0.28
  -3   7   0    1.64    0.28
   3  -7   1    3.25    0.32
  -3   7  -1    3.12    0.34
   3  -7   2  422.13   18.92
  -3   7  -2  505.98   21.25
   3  -7   3   40.48    0.89
  -3   7  -3   46.81    0.96
   3  -7   4   21.47    0.58
  -3   7  -4   22.62    0.57
   3  -7   5    7.10    0.40
  -3   7  -5    7.19    0.39
   3  -7   6   46.66    1.02
  -3   7  -6   47.82    0.97
   3  -7   7   25.89    0.69
  -3   7  -7   25.85    0.72
   3  -7   8    9.94    0.46
  -3   7  -8    8.63    0.51
   3  -7   9   18.09    0.75
  -3   7  -9   15.21    0.89
   3  -7  10    7.86    0.68
  -3   7 -10    6.01    0.75
   3  -7  11    0.53    0.75
  -3   7 -11   -0.18    0.87
   3  -7  12   -0.16    0.85
  -3   7 -12    0.11    1.01
   3  -7  13    0.76    1.47
  -3   7 -13   -0.01    1.61
  -3   7 -14    2.60    5.69
   3  -6 -14   -0.04    0.91
  -3   6  14   -0.07    0.44
   3  -6 -13   -0.12    0.68
  -3   6  13    0.38    0.44
   3  -6 -12   16.84    0.87
  -3   6  12   15.93    0.61
   3  -6 -11   24.36    1.14
  -3   6  11   24.50    0.70
   3  -6 -10    6.27    0.52
  -3   6  10    6.62    0.44
   3  -6  -9   18.12    0.64
  -3   6   9   17.93    0.57
   3  -6  -8   16.71    0.57
  -3   6   8   17.45    0.57
   3  -6  -7  165.32    4.21
  -3   6   7  172.75    3.50
   3  -6  -6   13.85    0.49
  -3   6   6   15.02    0.46
   3  -6  -5  174.61    3.98
  -3   6   5  198.64    4.33
   3  -6  -4   58.20    1.55
  -3   6   4   56.79    1.54
   3  -6  -3  568.38   15.57
  -3   6   3  515.71    9.56
   3  -6  -2   44.34    0.96
  -3   6   2   49.13    1.03
   3  -6  -1   99.13    2.15
  -3   6   1  103.46    1.74
   3  -6   0   56.80    1.37
  -3   6   0   55.98    1.23
   3  -6   1  711.28   27.81
   3  -6   2   61.37    1.86
  -3   6  -2   67.90    1.63
   3  -6   3  141.91    4.04
  -3   6  -3  145.20    3.22
   3  -6   4    6.30    0.35
  -3   6  -4    6.12    0.32
   3  -6   5   68.45    1.31
  -3   6  -5   68.00    1.30
   3  -6   6  112.18    2.40
  -3   6  -6  107.93    2.37
   3  -6   7   22.37    0.62
  -3   6  -7   21.78    0.67
   3  -6   8  200.34    5.51
  -3   6  -8  170.10    3.70
   3  -6   9   92.23    2.00
  -3   6  -9   80.98    1.78
   3  -6  10  186.82    3.86
  -3   6 -10  162.05    3.78
   3  -6  11    7.26    0.72
  -3   6 -11    6.52    0.74
   3  -6  12   29.68    1.15
  -3   6 -12   24.86    1.02
   3  -6  13   -0.10    0.78
  -3   6 -13    0.25    1.02
   3  -6  14   28.75    2.73
  -3   6 -14   31.74    3.01
   3  -5 -15    0.47    0.72
  -3   5  15    0.08    0.59
   3  -5 -14   11.78    0.90
  -3   5  14   10.95    0.62
   3  -5 -13    2.25    0.66
  -3   5  13    2.61    0.46
   3  -5 -12   60.86    1.94
  -3   5  12   55.45    1.41
   3  -5 -11    0.46    0.53
  -3   5  11    0.40    0.40
   3  -5 -10    0.33    0.47
  -3   5  10    0.05    0.36
   3  -5  -9   47.37    1.21
  -3   5   9   46.61    1.00
   3  -5  -8  120.28    5.06
  -3   5   8  120.09    2.22
   3  -5  -7   14.57    0.47
  -3   5   7   15.23    0.45
   3  -5  -6  387.80   10.11
   3  -5  -5    0.24    0.22
  -3   5   5    0.22    0.21
   3  -5  -4  218.71    5.71
  -3   5   4  227.15    7.03
   3  -5  -3    2.76    0.24
  -3   5   3    3.04    0.21
   3  -5  -2  264.43    7.73
  -3   5   2  250.73    6.19
   3  -5  -1  186.66    4.94
  -3   5   1  219.64    7.03
   3  -5   0   62.12    1.31
  -3   5   0   62.95    1.38
   3  -5   1   83.04    1.71
  -3   5  -1   82.40    2.50
   3  -5   2   10.73    0.39
  -3   5  -2   10.25    0.33
   3  -5   3    9.23    0.34
  -3   5  -3    8.99    0.30
   3  -5   4   15.46    0.40
  -3   5  -4   15.46    0.39
   3  -5   5  209.44    8.80
  -3   5  -5  197.09    5.20
   3  -5   6  105.01    3.31
  -3   5  -6   91.50    2.10
   3  -5   7  295.76    8.92
  -3   5  -7  298.15    8.80
   3  -5   8   31.22    0.85
  -3   5  -8   28.95    0.96
   3  -5   9   86.54    1.65
  -3   5  -9   77.47    1.94
   3  -5  10   27.67    0.83
  -3   5 -10   23.31    0.93
   3  -5  11   45.52    1.19
  -3   5 -11   37.68    1.21
   3  -5  12    1.32    0.55
  -3   5 -12    1.29    0.66
   3  -5  13   13.54    0.84
  -3   5 -13   11.58    0.97
   3  -5  14    1.48    0.87
  -3   5 -14    1.43    1.02
   3  -5  15    1.47    1.91
  -3   5 -15   -0.39    1.89
   3  -4 -15    4.69    0.89
  -3   4  15    3.17    0.49
   3  -4 -14    8.00    0.62
  -3   4  14    8.28    0.53
   3  -4 -13    1.34    0.74
  -3   4  13    1.37    0.44
   3  -4 -12   10.67    0.73
  -3   4  12   10.72    0.59
   3  -4 -11   74.66    2.02
  -3   4  11   75.15    1.75
   3  -4 -10   38.88    1.07
  -3   4  10   35.83    0.89
   3  -4  -9   25.57    0.68
  -3   4   9   26.74    0.63
   3  -4  -8    3.12    0.38
  -3   4   8    2.91    0.30
   3  -4  -7   30.61    0.78
  -3   4   7   35.83    0.80
   3  -4  -6    3.40    0.27
  -3   4   6    3.31    0.23
   3  -4  -5  242.72    6.48
  -3   4   5  255.17    5.57
   3  -4  -4  216.50    7.27
  -3   4   4  216.33    4.48
   3  -4  -3  536.41   15.25
  -3   4   3  554.33   10.37
   3  -4  -2   41.04    0.79
  -3   4   2   40.47    0.69
   3  -4  -1  731.80   16.32
  -3   4   1  765.54   13.78
   3  -4   0   22.52    0.51
  -3   4   0   22.82    0.52
   3  -4   1  742.88   17.01
  -3   4  -1  702.14   30.10
   3  -4   2    0.57    0.15
  -3   4  -2    0.64    0.13
   3  -4   4   12.69    0.39
  -3   4  -4   13.48    0.38
   3  -4   5  160.18    7.20
  -3   4  -5  164.65    3.31
   3  -4   6   74.55    1.63
  -3   4  -6   71.82    1.44
   3  -4   7  110.83    3.91
  -3   4  -7   96.71    2.28
   3  -4   8    0.19    0.29
  -3   4  -8    0.01    0.36
   3  -4  10  114.71    3.17
  -3   4 -10  118.86    3.80
   3  -4  11    6.97    0.59
  -3   4 -11    6.78    0.70
   3  -4  12   30.26    0.98
  -3   4 -12   25.94    1.19
   3  -4  13    8.62    0.69
  -3   4 -13    8.38    0.90
   3  -4  14   47.12    1.81
  -3   4 -14   46.04    2.66
   3  -4  15    7.09    1.03
  -3   4 -15    7.39    1.60
   3  -3 -15    0.01    0.91
  -3   3  15    0.01    0.36
   3  -3 -14    6.23    0.57
  -3   3  14    7.44    0.51
   3  -3 -13   61.33    3.13
  -3   3  13   57.66    1.64
   3  -3 -12   24.61    0.86
  -3   3  12   22.96    0.73
   3  -3 -11    3.18    0.49
  -3   3  11    2.39    0.38
   3  -3 -10   22.50    0.67
  -3   3  10   21.76    0.55
   3  -3  -9    0.24    0.32
  -3   3   9    0.41    0.24
   3  -3  -8  105.97    2.16
  -3   3   8  104.59    1.78
   3  -3  -7   15.81    0.46
  -3   3   7   16.51    0.41
   3  -3  -6 1229.74   47.22
  -3   3   6 1251.30   20.11
   3  -3  -5    3.99    0.25
  -3   3   5    4.70    0.24
  -3   3   4  943.25   19.29
   3  -3  -3   41.60    0.96
  -3   3   3   43.13    0.74
   3  -3  -2  587.14   13.33
  -3   3   2  596.51    9.22
   3  -3  -1  326.32    6.06
  -3   3   1  300.50    4.35
   3  -3   0  756.76   10.76
  -3   3   0  766.14   12.41
   3  -3   1  160.89    2.36
  -3   3  -1  151.03    2.33
   3  -3   2  531.26    9.65
  -3   3  -2  484.09   19.90
   3  -3   3  232.09    5.29
   3  -3   4    1.09    0.15
  -3   3  -4    1.19    0.15
   3  -3   5   45.34    1.17
  -3   3  -5   43.02    1.01
   3  -3   6  331.93   14.58
  -3   3  -6  378.54   15.21
   3  -3   7  134.94    7.24
  -3   3  -7  126.15    4.29
   3  -3   8    2.50    0.32
  -3   3  -8    2.00    0.34
   3  -3   9  155.63    4.12
  -3   3  -9  153.05    3.11
   3  -3  10   11.71    0.51
  -3   3 -10   11.27    0.58
   3  -3  11   76.19    1.46
  -3   3 -11   69.25    1.99
   3  -3  12   25.01    0.84
  -3   3 -12   21.22    0.85
   3  -3  13   45.35    1.34
  -3   3 -13   45.67    1.98
   3  -3  14    6.61    0.67
  -3   3 -14    6.78    0.74
   3  -3  15   16.55    1.46
  -3   3 -15   26.46    1.61
   3  -2 -15    0.55    0.62
  -3   2  15    0.23    0.53
   3  -2 -14   11.90    0.75
  -3   2  14   11.41    0.61
   3  -2 -13   37.64    1.49
  -3   2  13   38.69    1.12
   3  -2 -12    9.23    0.63
  -3   2  12    7.92    0.47
   3  -2 -11   19.66    0.69
  -3   2  11   19.28    0.56
   3  -2 -10   30.57    0.83
  -3   2  10   31.64    0.75
   3  -2  -9   71.70    1.68
  -3   2   9   70.12    1.32
   3  -2  -8    9.42    0.42
  -3   2   8   10.28    0.34
   3  -2  -7  403.04   10.59
  -3   2   7  355.65    8.09
   3  -2  -6   81.97    1.65
  -3   2   6   83.93    1.59
   3  -2  -5   50.32    1.06
  -3   2   5   50.84    0.95
   3  -2  -4  105.07    2.50
  -3   2   4  101.50    1.85
   3  -2  -3  133.83    3.68
  -3   2   3  125.54    2.02
   3  -2  -2  105.98    2.12
  -3   2   2  104.57    1.70
   3  -2  -1 1503.00   26.87
  -3   2   1 1416.57   19.63
   3  -2   0  384.27    6.03
  -3   2   0  364.52    4.41
   3  -2   1 1134.42   14.73
  -3   2  -1 1150.92   19.34
   3  -2   2   43.87    0.79
  -3   2  -2   41.84    0.76
   3  -2   3  198.10    2.68
  -3   2  -3  202.30    4.18
   3  -2   4  700.26   16.11
  -3   2  -4  694.19   19.66
   3  -2   5    0.76    0.15
  -3   2  -5    0.62    0.16
   3  -2   6 1512.46   56.55
  -3   2  -6  883.13   36.35
   3  -2   7   32.01    0.89
  -3   2  -7   33.43    0.85
   3  -2   8   35.21    0.83
  -3   2  -8   35.65    0.83
  -3   2  -9  309.07   13.03
   3  -2  10   74.65    1.32
  -3   2 -10   68.64    1.99
   3  -2  11  139.82    3.31
  -3   2 -11  124.32    5.26
   3  -2  12    1.29    0.44
  -3   2 -12    1.37    0.56
   3  -2  13   53.73    1.38
  -3   2 -13   57.42    2.17
   3  -2  14    4.33    0.52
  -3   2 -14    4.02    0.67
   3  -2  15   17.27    0.85
  -3   2 -15   23.03    1.04
   3  -1 -15   15.72    1.15
  -3   1  15    8.34    0.81
   3  -1 -14    0.57    0.57
  -3   1  14    0.25    0.44
   3  -1 -13   35.59    1.03
  -3   1  13   34.19    1.15
   3  -1 -12    8.07    0.61
  -3   1  12    8.29    0.46
   3  -1 -11  177.11    4.70
  -3   1  11  164.77    3.59
   3  -1 -10    0.66    0.35
  -3   1  10    0.34    0.29
   3  -1  -9    7.67    0.46
  -3   1   9    7.64    0.33
   3  -1  -8  146.89    4.65
  -3   1   8  127.62    2.85
   3  -1  -7    6.65    0.35
  -3   1   7    6.67    0.27
   3  -1  -6  552.01   20.50
  -3   1   6  544.25   10.42
   3  -1  -5  337.70   10.42
  -3   1   5  268.48    4.33
   3  -1  -4  460.29   11.00
  -3   1   4  478.05    8.57
   3  -1  -3    8.00    0.22
  -3   1   3    8.68    0.24
   3  -1  -2 1064.14   19.39
  -3   1   2 1037.43   17.07
   3  -1  -1   20.82    0.55
  -3   1   1   23.56    0.58
   3  -1   0 2023.79   35.22
  -3   1   0 1994.60   22.26
   3  -1   1  370.39    5.11
  -3   1  -1  371.49    5.09
   3  -1   2  956.25   10.27
  -3   1  -2  935.62   11.78
   3  -1   3   17.25    0.40
  -3   1  -3   13.13    0.32
   3  -1   4 1430.96   37.47
  -3   1  -4 1292.09   28.15
   3  -1   5  634.12   13.26
  -3   1  -5  569.47   17.30
   3  -1   6  151.78    5.32
  -3   1  -6  161.08    5.54
   3  -1   7   15.71    0.45
  -3   1  -7   14.66    0.45
   3  -1   8 1251.66   47.91
  -3   1  -8 1242.99   47.83
   3  -1   9   41.08    0.96
  -3   1  -9   42.19    1.03
   3  -1  10   98.17    2.25
  -3   1 -10   93.33    2.48
   3  -1  11   47.76    1.15
  -3   1 -11   39.10    1.24
   3  -1  12    6.91    0.47
  -3   1 -12    6.06    0.61
   3  -1  13   15.45    0.59
  -3   1 -13   10.99    0.73
   3  -1  14   -0.38    0.46
  -3   1 -14    0.53    0.70
   3  -1  15   35.02    1.46
  -3   1 -15   38.27    1.88
   3   0 -15    0.35    1.07
  -3   0  15    0.32    0.75
   3   0 -14    0.00    0.57
  -3   0  14   -0.12    0.50
   3   0 -13    2.50    0.53
  -3   0  13    1.51    0.35
   3   0 -12    3.73    0.59
  -3   0  12    3.55    0.40
   3   0 -11   15.64    0.66
  -3   0  11   13.96    0.59
   3   0 -10   18.16    0.63
  -3   0  10   16.79    0.49
   3   0  -9  162.99    6.29
  -3   0   9  162.37    3.53
   3   0  -8    1.13    0.25
  -3   0   8    1.27    0.21
  -3   0   7  275.63    8.22
   3   0  -6   19.88    0.50
  -3   0   6   19.94    0.45
  -3   0   5 1519.26   50.86
   3   0  -4  161.01    4.43
  -3   0   4  149.96    2.38
   3   0  -3  529.99   12.59
  -3   0   3  500.02    7.60
   3   0  -2  114.19    1.89
  -3   0   2  117.44    1.93
   3   0  -1   50.50    0.86
  -3   0   1   53.26    0.90
   3   0   0    2.14    0.11
  -3   0   0    2.21    0.11
   3   0   1 2179.87   30.70
  -3   0  -1 2195.87   26.99
   3   0   2 3747.13   42.47
  -3   0  -2 3824.80   49.37
   3   0   3  784.40    9.67
  -3   0  -3  800.92   11.27
   3   0   4   30.76    0.68
  -3   0  -4   27.09    0.57
   3   0   5  659.10   11.52
  -3   0  -5  634.12   17.53
   3   0   6   85.20    2.14
  -3   0  -6   79.30    2.06
   3   0   7   63.92    2.63
  -3   0  -7   57.63    1.32
   3   0   8  265.93    9.34
  -3   0  -8  261.80    8.60
   3   0   9   10.20    0.40
  -3   0  -9   10.49    0.63
   3   0  10    0.50    0.25
  -3   0 -10    0.52    0.36
   3   0  11   79.37    1.87
  -3   0 -11   76.91    2.80
   3   0  12   68.65    1.68
  -3   0 -12   66.04    2.34
   3   0  13   43.69    1.27
  -3   0 -13   48.74    2.68
   3   0  14   21.53    0.83
  -3   0 -14   24.64    1.71
   3   0  15   47.91    2.15
  -3   0 -15   45.19    3.55
   3   0  16    0.12    0.90
  -3   0 -16    0.51    1.18
  -3  -1  16    0.64    0.95
   3   1 -15    1.06    1.27
  -3  -1  15    1.01    0.69
   3   1 -14    6.41    0.58
  -3  -1  14    5.25    0.47
   3   1 -13   48.84    2.34
  -3  -1  13   35.38    1.85
   3   1 -12    0.78    0.49
  -3  -1  12    0.86    0.32
   3   1 -11  131.79    4.99
  -3  -1  11  118.08    4.03
   3   1 -10    2.26    0.39
  -3  -1  10    2.48    0.29
   3   1  -9   32.03    0.90
  -3  -1   9   35.80    0.83
   3   1  -8   24.55    0.62
  -3  -1   8   24.01    0.57
  -3  -1   7  513.68   13.48
   3   1  -6  205.90    8.35
  -3  -1   6  243.65    5.29
   3   1  -5  148.88    2.76
  -3  -1   5  147.29    2.73
   3   1  -4  110.37    2.94
  -3  -1   4  112.50    2.09
   3   1  -3  719.54   20.51
  -3  -1   3  801.00   15.42
   3   1  -2  359.35    6.76
  -3  -1   2  318.24    4.63
   3   1  -1   56.32    1.01
  -3  -1   1   66.25    0.97
   3   1   0  234.88    3.53
  -3  -1   0  236.07    3.17
   3   1   1 1017.83   11.22
  -3  -1  -1 1065.28   14.60
   3   1   2   46.76    0.79
  -3  -1  -2   44.40    0.75
   3   1   3  983.08   14.29
  -3  -1  -3 1281.52   32.44
   3   1   4  306.25    5.12
  -3  -1  -4  448.50    8.84
   3   1   5  199.09    4.35
  -3  -1  -5  210.06    6.88
   3   1   6 1921.41   66.86
   3   1   7   24.31    0.63
  -3  -1  -7   22.21    0.63
  -3  -1  -8 2093.87   74.86
   3   1   9    1.42    0.24
  -3  -1  -9    1.77    0.27
   3   1  10 1018.96   27.22
   3   1  11   13.42    0.51
  -3  -1 -11   11.28    0.63
   3   1  12   47.03    1.42
  -3  -1 -12   44.39    1.85
   3   1  13    4.37    0.72
  -3  -1 -13    3.55    0.47
   3   1  14   18.19    1.10
  -3  -1 -14   20.76    1.49
   3   1  15    1.40    0.85
  -3  -1 -15    1.29    1.18
   3   1  16    9.97    1.04
  -3  -1 -16   12.56    1.21
   3   2 -15    1.01    1.21
  -3  -2  15   -0.04    0.83
   3   2 -14    9.76    0.81
  -3  -2  14    7.41    0.58
   3   2 -13    0.16    0.51
  -3  -2  13    0.50    0.38
   3   2 -12   20.12    0.83
  -3  -2  12   19.21    0.64
   3   2 -11    0.92    0.55
  -3  -2  11    0.46    0.32
   3   2 -10  160.27    4.87
  -3  -2  10  129.41    2.84
   3   2  -9    5.20    0.40
  -3  -2   9    6.03    0.38
   3   2  -8   48.27    1.54
  -3  -2   8   47.96    1.17
   3   2  -7  345.69   10.32
  -3  -2   7  377.15   10.98
   3   2  -6  505.31   19.78
  -3  -2   6  560.52   19.60
   3   2  -5  700.61   18.12
  -3  -2   5  672.02   14.91
   3   2  -4    6.07    0.23
  -3  -2   4    5.63    0.23
   3   2  -3  303.56    6.10
  -3  -2   3  287.42    5.94
   3   2  -2  140.96    2.96
  -3  -2   2  130.69    1.93
   3   2  -1  473.54    8.58
  -3  -2   1  464.55    7.75
   3   2   0   34.28    0.61
  -3  -2   0   34.79    0.59
   3   2   1 1417.67   21.04
  -3  -2  -1 1429.63   21.12
   3   2   2  826.85   11.01
  -3  -2  -2  838.95   13.03
   3   2   3 1077.52   18.37
  -3  -2  -3 1015.38   22.45
   3   2   4  399.68    7.27
  -3  -2  -4  389.65   11.75
   3   2   5  432.41    9.03
  -3  -2  -5  422.35   12.47
   3   2   6   67.68    1.85
  -3  -2  -6   75.20    2.73
   3   2   7  672.77   18.95
  -3  -2  -7  911.47   34.17
   3   2   8   12.14    0.45
  -3  -2  -8   13.00    0.53
   3   2   9   83.44    2.03
  -3  -2  -9   71.37    1.82
   3   2  10    8.74    0.42
  -3  -2 -10    7.77    0.52
   3   2  11   13.31    0.61
  -3  -2 -11   11.35    0.62
   3   2  12  119.23    3.07
  -3  -2 -12  121.17    4.24
   3   2  13    1.57    0.33
  -3  -2 -13    1.69    0.51
   3   2  14   16.27    0.97
  -3  -2 -14   18.38    1.13
   3   2  15   34.58    1.43
  -3  -2 -15   43.58    2.79
   3   2  16    5.89    0.87
  -3  -2 -16    7.65    1.25
   3   3 -15    0.70    1.29
  -3  -3  15    1.87    1.36
   3   3 -14    0.53    1.18
  -3  -3  14    0.32    0.74
   3   3 -13    1.58    0.75
  -3  -3  13    2.65    0.56
   3   3 -12    0.53    0.40
  -3  -3  12    1.43    0.36
   3   3 -11    7.15    0.58
  -3  -3  11    7.83    0.53
   3   3 -10   30.79    1.14
  -3  -3  10   31.55    0.80
   3   3  -9   33.15    1.06
  -3  -3   9   33.49    0.79
   3   3  -8    0.22    0.28
  -3  -3   8    0.32    0.23
   3   3  -7  209.62    6.54
  -3  -3   7  188.39    4.82
  -3  -3   6  301.32    6.84
   3   3  -5 1022.86   39.18
  -3  -3   5 1231.68   30.88
   3   3  -4   55.25    1.10
  -3  -3   4   55.33    1.34
   3   3  -3  414.30   17.00
  -3  -3   3  381.33   15.61
   3   3  -2    0.05    0.12
  -3  -3   2    0.28    0.11
   3   3  -1  301.12    6.22
  -3  -3   1  297.04    5.08
   3   3   0  213.90    5.61
  -3  -3   0  221.97    3.96
   3   3   1  433.65    7.42
  -3  -3  -1  424.42    7.69
   3   3   2  179.41    3.67
  -3  -3  -2  201.04    4.23
   3   3   3  631.85   11.79
  -3  -3  -3  584.38   13.28
   3   3   4    0.84    0.11
  -3  -3  -4    0.52    0.13
   3   3   5   71.82    1.80
  -3  -3  -5   67.01    1.91
   3   3   6  198.32    5.15
  -3  -3  -6  215.04    9.36
   3   3   7    7.09    0.35
  -3  -3  -7    6.93    0.36
   3   3   8  617.59   17.17
  -3  -3  -8  605.96   18.29
   3   3   9    8.44    0.42
  -3  -3  -9    8.28    0.45
   3   3  10  717.18   20.98
  -3  -3 -10  729.80   36.69
   3   3  11   42.86    1.03
  -3  -3 -11   44.95    1.42
   3   3  12  133.25    3.02
  -3  -3 -12  135.35    4.27
   3   3  13   33.50    1.10
  -3  -3 -13   35.26    1.42
   3   3  14   82.07    3.04
   3   3  15    0.06    0.36
  -3  -3 -15    0.23    1.09
   3   3  16   18.14    1.08
  -3  -3 -16   26.80    1.51
   3   3  17    0.01    0.61
  -3  -3 -17   -0.10    0.76
   3   4 -14   12.02    1.65
  -3  -4  14   10.86    0.97
   3   4 -13    1.66    0.78
  -3  -4  13    1.23    0.61
  -3  -4  12   44.00    2.84
   3   4 -11    3.48    0.49
  -3  -4  11    4.52    0.42
   3   4 -10   62.10    3.14
  -3  -4  10   46.78    1.10
   3   4  -9    5.27    0.46
  -3  -4   9    6.08    0.41
   3   4  -8  176.00    6.76
  -3  -4   8  156.73    3.84
   3   4  -7    7.69    0.42
  -3  -4   7    7.78    0.40
   3   4  -6  466.19   18.44
  -3  -4   6  453.08   18.40
   3   4  -5  110.36    2.34
  -3  -4   5  107.27    2.74
  -3  -4   4  676.65   23.35
   3   4  -3  136.63    6.28
  -3  -4   3  129.90    6.05
   3   4  -2   13.11    0.36
  -3  -4   2   13.82    0.38
   3   4  -1 1062.99   28.34
  -3  -4   1 1051.20   38.64
   3   4   0    2.20    0.15
  -3  -4   0    1.85    0.13
   3   4   1 1710.38   43.04
  -3  -4  -1 1742.10   35.30
   3   4   2  377.31    9.31
  -3  -4  -2  337.67    6.34
   3   4   3  368.75    8.17
  -3  -4  -3  450.10   12.59
   3   4   4   46.57    1.01
  -3  -4  -4   50.51    1.25
   3   4   5   69.53    1.76
  -3  -4  -5   70.84    1.66
   3   4   6   13.26    0.36
  -3  -4  -6   13.83    0.39
   3   4   7 1936.44   49.67
  -3  -4  -7 1666.89   66.42
   3   4   8   10.32    0.40
  -3  -4  -8   10.16    0.47
   3   4   9   72.72    2.16
  -3  -4  -9   79.37    2.05
   3   4  10   39.35    1.07
  -3  -4 -10   42.51    1.25
   3   4  11  288.31    8.74
  -3  -4 -11  277.93   14.33
   3   4  12   10.24    0.57
  -3  -4 -12   10.32    0.70
   3   4  13   -0.08    0.45
  -3  -4 -13    0.33    0.64
   3   4  14    4.12    0.52
  -3  -4 -14    4.67    0.73
   3   4  15   18.83    0.90
  -3  -4 -15   23.93    1.19
   3   4  16    0.76    0.53
  -3  -4 -16    0.25    1.37
   3   4  17   -0.44    1.29
  -3  -4 -17    1.29    2.54
   3   5 -14    0.53    1.97
  -3  -5  14    1.57    2.37
   3   5 -13    5.71    0.95
  -3  -5  13    6.82    0.74
   3   5 -12    0.32    0.74
  -3  -5  12   -0.08    0.53
   3   5 -11    7.88    0.62
  -3  -5  11    9.22    0.49
   3   5 -10    0.73    0.47
  -3  -5  10    0.75    0.34
   3   5  -9    1.86    0.47
  -3  -5   9    1.76    0.39
   3   5  -8   92.72    2.63
  -3  -5   8   89.37    2.10
   3   5  -7    0.40    0.41
  -3  -5   7    0.21    0.29
   3   5  -6    3.95    0.44
  -3  -5   6    3.55    0.33
   3   5  -5   71.12    1.58
  -3  -5   5   71.75    1.34
   3   5  -4    1.46    0.27
  -3  -5   4    1.29    0.24
   3   5  -3  193.51    4.83
  -3  -5   3  176.20    5.17
   3   5  -2   50.77    1.09
  -3  -5   2   46.70    1.54
   3   5  -1  684.76   24.20
  -3  -5   1  708.76   26.28
   3   5   0  160.62    3.25
  -3  -5   0  155.03    4.13
   3   5   1  322.67    6.44
  -3  -5  -1  315.27    5.85
   3   5   2  541.95   12.68
  -3  -5  -2  539.64   12.57
   3   5   3  170.89    3.16
  -3  -5  -3  165.68    5.42
   3   5   4    0.46    0.15
  -3  -5  -4    0.51    0.16
   3   5   5   30.99    0.66
  -3  -5  -5   31.86    0.72
   3   5   6   47.52    1.12
  -3  -5  -6   48.74    1.02
   3   5   7    0.42    0.16
  -3  -5  -7    0.52    0.19
   3   5   8   17.82    0.51
  -3  -5  -8   17.29    0.55
   3   5   9  394.53    9.75
   3   5  10  101.80    2.97
  -3  -5 -10   86.85    2.48
   3   5  11    0.98    0.41
  -3  -5 -11    0.72    0.51
   3   5  12   72.70    1.78
  -3  -5 -12   74.01    2.05
   3   5  13    5.78    0.57
  -3  -5 -13    5.05    0.69
   3   5  14   23.06    0.92
  -3  -5 -14   25.71    1.24
   3   5  15    8.92    0.66
  -3  -5 -15    8.99    0.75
   3   5  16   22.23    0.90
  -3  -5 -16   32.70    1.48
   3   5  17   -1.35    2.42
  -3  -5 -17   -0.89    1.57
   3   6 -13    0.39    1.19
  -3  -6  13    0.00    0.95
   3   6 -12   24.79    1.21
  -3  -6  12   25.74    1.03
   3   6 -11    2.48    0.55
  -3  -6  11    3.50    0.46
   3   6 -10   60.07    3.40
  -3  -6  10   73.40    3.42
   3   6  -9    0.53    0.51
  -3  -6   9    0.81    0.38
   3   6  -8   88.77    2.54
  -3  -6   8   81.11    1.68
   3   6  -7    0.40    0.39
  -3  -6   7    0.42    0.29
   3   6  -6  308.04   12.92
  -3  -6   6  269.47    6.78
   3   6  -5   13.89    0.49
  -3  -6   5   14.67    0.47
   3   6  -4  728.10   18.98
  -3  -6   4  700.91   25.58
   3   6  -3   61.57    1.43
  -3  -6   3   57.36    1.19
   3   6  -2   94.82    1.70
  -3  -6   2   90.63    2.03
   3   6  -1   14.56    0.40
  -3  -6   1   14.29    0.40
   3   6   0  953.22   25.49
  -3  -6   0  866.75   30.48
   3   6   1  280.96    8.58
  -3  -6  -1  265.64    5.50
  -3  -6  -2  615.23   16.29
   3   6   3   31.72    0.70
  -3  -6  -3   31.19    0.84
   3   6   4   94.58    2.76
  -3  -6  -4   99.62    2.22
   3   6   5  246.28    7.44
  -3  -6  -5  232.15    7.92
   3   6   6  169.97    5.05
  -3  -6  -6  173.34    5.21
   3   6   7  525.74   19.56
  -3  -6  -7  552.78   15.35
   3   6   8   12.05    0.39
  -3  -6  -8   11.33    0.45
   3   6   9  389.90   15.99
  -3  -6  -9  439.77   19.57
   3   6  10   18.20    0.64
  -3  -6 -10   17.00    0.66
   3   6  11   25.98    0.84
  -3  -6 -11   26.47    0.91
   3   6  12   24.65    0.87
  -3  -6 -12   24.04    1.03
   3   6  13  105.81    2.65
  -3  -6 -13  109.86    4.06
   3   6  14    0.98    0.63
  -3  -6 -14    1.30    0.70
   3   6  15   18.53    0.92
  -3  -6 -15   20.96    1.09
   3   6  16    0.06    0.52
  -3  -6 -16    0.45    0.62
   3   7 -12    0.53    1.17
  -3  -7  12    1.98    0.87
   3   7 -11   16.48    1.08
  -3  -7  11   19.77    0.96
   3   7 -10    0.79    0.55
  -3  -7  10    0.86    0.39
   3   7  -9   72.66    2.66
  -3  -7   9   66.19    2.04
   3   7  -8   21.81    0.74
  -3  -7   8   23.54    0.75
   3   7  -7   71.28    1.78
  -3  -7   7   69.90    1.46
   3   7  -6    3.41    0.42
  -3  -7   6    3.18    0.34
   3   7  -5   12.68    0.57
  -3  -7   5   12.36    0.50
   3   7  -4   63.73    1.43
  -3  -7   4   61.63    1.10
   3   7  -3   66.38    1.36
  -3  -7   3   61.70    1.10
   3   7  -2  185.38    5.04
  -3  -7   2  170.83    3.42
   3   7  -1   66.19    1.14
  -3  -7   1   63.15    1.10
   3   7   0  143.13    3.62
  -3  -7   0  151.24    3.17
   3   7   1   19.54    0.47
  -3  -7  -1   18.41    0.45
   3   7   2    1.89    0.23
  -3  -7  -2    2.27    0.23
   3   7   3   43.80    0.91
  -3  -7  -3   44.71    1.08
   3   7   4  288.17   10.75
  -3  -7  -4  280.00    6.46
   3   7   5   64.84    1.31
  -3  -7  -5   66.48    1.54
   3   7   6  409.47   14.56
  -3  -7  -6  393.50   15.12
   3   7   7   66.54    1.34
  -3  -7  -7   65.22    1.44
   3   7   8  227.01    5.05
  -3  -7  -8  224.18    7.39
   3   7   9   29.58    0.70
  -3  -7  -9   28.79    0.86
   3   7  10   40.15    1.04
  -3  -7 -10   38.62    1.17
   3   7  11  123.10    3.07
  -3  -7 -11  134.11    4.07
   3   7  12   13.66    0.73
  -3  -7 -12   12.75    0.80
   3   7  13    7.59    0.64
  -3  -7 -13    7.99    0.72
   3   7  14    2.42    0.58
  -3  -7 -14    1.61    0.84
   3   7  15    5.67    0.75
  -3  -7 -15    6.54    0.76
   3   7  16    1.12    0.55
  -3  -7 -16    0.95    0.67
   3   8 -12   -3.08    3.81
  -3  -8  12    1.00    2.02
   3   8 -11   16.65    1.57
  -3  -8  11   18.13    1.03
   3   8 -10    7.84    0.73
  -3  -8  10    8.84    0.80
   3   8  -9    6.82    0.62
  -3  -8   9    8.06    0.62
   3   8  -8   13.48    0.78
  -3  -8   8   13.89    0.62
   3   8  -7   11.81    0.66
  -3  -8   7   12.76    0.59
   3   8  -6  172.01    5.06
  -3  -8   6  163.03    4.10
   3   8  -5   89.05    1.95
  -3  -8   5   85.04    1.52
   3   8  -4  228.01    7.37
  -3  -8   4  207.15    4.13
   3   8  -3    9.36    0.46
  -3  -8   3   10.09    0.45
   3   8  -2  108.83    2.03
  -3  -8   2  106.20    1.97
   3   8  -1   10.13    0.38
  -3  -8   1   10.28    0.40
   3   8   0  138.37    3.12
  -3  -8   0  136.03    2.39
   3   8   1    5.01    0.32
  -3  -8  -1    5.04    0.30
  -3  -8  -2  990.81   25.83
   3   8   3   12.12    0.47
  -3  -8  -3   12.48    0.50
   3   8   4  288.96   11.55
  -3  -8  -4  280.66    8.31
   3   8   5   14.63    0.49
  -3  -8  -5   14.51    0.55
   3   8   6  306.34    9.30
  -3  -8  -6  301.31    9.11
   3   8   7   31.51    0.74
  -3  -8  -7   27.73    0.75
   3   8   8  276.70   11.40
  -3  -8  -8  256.38    6.97
   3   8   9  118.74    3.34
  -3  -8  -9  107.85    4.55
   3   8  10    6.50    0.41
  -3  -8 -10    6.36    0.44
   3   8  11   24.69    0.81
  -3  -8 -11   27.66    1.43
   3   8  12    0.35    0.41
  -3  -8 -12    0.80    0.58
   3   8  13   25.16    1.07
  -3  -8 -13   28.05    1.46
   3   8  14    1.10    0.55
  -3  -8 -14    1.51    0.83
   3   8  15   12.17    1.29
  -3  -8 -15   10.56    1.27
   3   8  16    0.16    0.69
  -3  -8 -16    6.25    3.00
  -3  -9  11    8.99    1.99
   3   9 -10    5.22    1.23
  -3  -9  10    4.83    0.90
   3   9  -9   30.93    1.47
  -3  -9   9   38.24    2.50
   3   9  -8   -0.01    0.58
  -3  -9   8    0.29    0.47
   3   9  -7   63.18    2.63
  -3  -9   7   75.95    1.97
   3   9  -6    0.68    0.57
  -3  -9   6    1.24    0.47
   3   9  -5  504.68   19.21
   3   9  -4    0.30    0.42
  -3  -9   4    0.95    0.41
   3   9  -3   17.00    0.59
  -3  -9   3   16.05    0.53
   3   9  -2    4.48    0.40
  -3  -9   2    4.38    0.36
   3   9  -1  222.37    8.24
  -3  -9   1  208.20    4.72
   3   9   0    6.91    0.39
  -3  -9   0    7.78    0.42
   3   9   1   24.30    0.91
  -3  -9  -1   24.54    0.64
   3   9   2   32.38    0.92
  -3  -9  -2   32.27    0.92
   3   9   3  119.87    2.57
  -3  -9  -3  128.43    3.04
   3   9   4    3.25    0.40
  -3  -9  -4    3.47    0.50
   3   9   5    0.66    0.39
  -3  -9  -5    1.07    0.34
   3   9   6   98.61    1.88
  -3  -9  -6   98.95    2.37
   3   9   7    2.27    0.40
  -3  -9  -7    2.16    0.42
   3   9   8  269.63    8.80
  -3  -9  -8  368.69   16.85
   3   9   9    0.85    0.39
  -3  -9  -9    0.50    0.44
   3   9  10    8.00    0.57
  -3  -9 -10    7.75    0.64
   3   9  11   49.07    1.70
  -3  -9 -11   44.25    1.69
   3   9  12   11.52    0.70
  -3  -9 -12   20.70    1.30
   3   9  13    0.06    0.61
  -3  -9 -13   -0.15    1.12
   3   9  14   23.79    1.47
  -3  -9 -14   28.01    1.81
   3   9  15    3.87    1.20
  -3  -9 -15    2.32    1.37
   3  10  -9    3.79    0.90
  -3 -10   9    8.31    0.98
   3  10  -8    2.95    0.70
  -3 -10   8    3.91    0.57
   3  10  -7   11.67    0.74
  -3 -10   7   14.61    0.69
   3  10  -6   -0.21    0.53
  -3 -10   6    0.00    0.45
   3  10  -5   34.88    1.13
  -3 -10   5   39.03    0.98
   3  10  -4   26.47    0.81
  -3 -10   4   30.15    0.79
   3  10  -3   53.37    1.43
  -3 -10   3   50.79    1.25
   3  10  -2   10.33    0.53
  -3 -10   2   11.39    0.50
   3  10  -1   72.45    1.65
  -3 -10   1   70.15    1.43
   3  10   0  111.39    2.16
  -3 -10   0  107.20    1.89
   3  10   1    1.89    0.50
  -3 -10  -1    1.61    0.50
   3  10   2   65.36    1.43
  -3 -10  -2   68.22    1.64
   3  10   3    7.35    0.59
  -3 -10  -3    7.44    0.68
   3  10   4  203.24    6.61
  -3 -10  -4  206.02    5.56
   3  10   5   27.49    0.86
  -3 -10  -5   26.41    0.95
   3  10   6  103.60    2.14
  -3 -10  -6   99.18    2.37
   3  10   7    8.18    0.67
  -3 -10  -7    6.47    0.53
   3  10   8  311.40    9.14
  -3 -10  -8  311.27   14.11
   3  10   9    1.42    0.51
  -3 -10  -9    1.42    0.49
   3  10  10   43.20    1.75
  -3 -10 -10   22.32    1.20
   3  10  11    6.65    0.86
  -3 -10 -11    5.54    0.75
   3  10  12   15.86    1.00
  -3 -10 -12    9.24    1.02
   3  10  13    2.49    0.87
  -3 -10 -13    1.81    1.24
   3  10  14    0.46    1.98
  -3 -10 -14    2.49    2.80
   3  11  -8    0.86    1.53
  -3 -11   8    3.18    1.17
   3  11  -7   12.12    1.06
  -3 -11   7   16.25    1.01
   3  11  -6   15.36    1.06
  -3 -11   6   19.79    0.96
   3  11  -5   50.86    2.05
  -3 -11   5   63.63    1.59
   3  11  -4    1.34    0.51
  -3 -11   4    1.74    0.53
   3  11  -3  258.78    7.13
  -3 -11   3  203.81    4.95
   3  11  -2    0.85    0.59
  -3 -11   2    1.12    0.42
   3  11  -1  133.16    2.61
  -3 -11   1  130.83    2.44
   3  11   0   19.60    0.95
  -3 -11   0   19.33    0.89
   3  11   1  245.35    4.80
  -3 -11  -1  236.34    4.55
   3  11   2   10.43    0.70
  -3 -11  -2    9.91    0.76
   3  11   3  254.61    6.61
  -3 -11  -3  266.86    6.79
   3  11   4    0.74    0.57
  -3 -11  -4    0.57    0.63
   3  11   5    0.22    0.55
  -3 -11  -5   -0.23    0.66
   3  11   6    1.69    0.59
  -3 -11  -6    0.87    0.61
   3  11   7  113.76    2.55
  -3 -11  -7  106.69    3.21
   3  11   8   70.11    1.74
  -3 -11  -8   72.89    2.33
   3  11   9    3.00    0.58
  -3 -11  -9    3.42    0.63
   3  11  10    0.53    0.61
  -3 -11 -10    0.36    0.66
   3  11  11    0.04    0.64
  -3 -11 -11    0.15    0.47
   3  12  -6    3.92    1.24
  -3 -12   6    5.42    0.90
   3  12  -5   10.58    1.44
  -3 -12   5   20.27    1.07
   3  12  -4    0.10    0.85
  -3 -12   4   -0.07    0.67
   3  12  -3   40.26    1.44
  -3 -12   3   51.53    1.71
   3  12  -2   15.49    1.01
  -3 -12   2   11.67    0.68
   3  12  -1    5.09    1.09
  -3 -12   1    2.78    0.55
   3  12   0   24.10    1.23
  -3 -12   0   21.63    1.13
   3  12   1    2.23    0.75
  -3 -12  -1    2.66    0.86
   3  12   2    1.06    0.74
  -3 -12  -2    1.57    0.73
   3  12   3    7.13    0.78
  -3 -12  -3    7.80    0.81
   3  12   4    0.12    0.62
  -3 -12  -4    0.25    0.67
   3  12   5    7.26    0.78
  -3 -12  -5    6.99    0.84
   3  12   6   22.26    1.15
  -3 -12  -6   23.63    1.17
   3  12   7    5.51    0.79
  -3 -12  -7    6.36    0.83
   3  12   8   33.05    1.23
  -3 -12  -8   33.08    1.46
   3  12   9    0.24    0.61
  -3 -12  -9   -0.25    0.70
   3  12  10   16.05    1.41
   3  13  -5    1.41    1.36
  -3 -13   5    3.04    1.08
   3  13  -4   13.62    3.86
  -3 -13   4   28.44    2.90
   3  13  -3   29.80    2.66
  -3 -13   3   49.59    3.10
   3  13  -2   10.94    1.60
  -3 -13   2   20.57    1.65
   3  13  -1    0.58    1.14
  -3 -13   1    2.57    1.14
   3  13   0    0.84    0.93
  -3 -13   0    0.81    0.96
   3  13   1  167.88    4.69
  -3 -13  -1  164.84    3.68
   3  13   2   43.60    1.70
  -3 -13  -2   44.74    1.53
   3  13   3   61.54    1.80
  -3 -13  -3   63.31    1.89
   3  13   4    7.70    0.96
  -3 -13  -4    8.66    0.98
   3  13   5   64.77    2.06
  -3 -13  -5   72.25    2.67
   3  13   6    1.70    1.25
  -3 -13  -6    0.49    1.40
   3  13   7   25.77    1.72
  -3 -13  -7   34.85    2.87
   3  13   8   -0.89    1.12
  -3 -13  -8    0.79    1.09
   3  13   9   12.56    3.16
  -3 -13  -9   31.17    3.64
   3  14   3    2.73    7.89
  -3 -14  -3    8.37    3.95
   3  14   4   11.34    2.17
  -3 -14  -4   11.32    2.56
   3  14   5    5.94    2.79
  -3 -14  -5    2.95    2.15
   3  14   6    4.25    2.39
  -3 -14  -6    0.85    1.98
  -4  12   4   -0.15    3.04
   4 -12  -3   -0.91    2.21
  -4  12   3    0.46    1.15
   4 -12  -2   20.30    3.42
  -4  12   2    7.95    1.88
   4 -12  -1   13.27    4.36
  -4  12   1    4.06    1.76
   4 -12   0   -0.58    2.78
  -4  12   0    0.81    1.70
   4 -12   1    0.75    1.15
  -4  12  -1    0.45    1.14
   4 -12   2    1.00    1.04
  -4  12  -2    2.17    1.08
   4 -12   3   22.39    1.71
  -4  12  -3   26.96    1.94
   4 -12   4    5.40    1.55
  -4  12  -4    3.78    2.15
   4 -11  -6    6.74    1.30
  -4  11   6    6.10    0.91
   4 -11  -5   18.14    1.49
  -4  11   5   13.24    1.06
   4 -11  -4   11.74    0.80
  -4  11   4    9.57    0.75
   4 -11  -3    0.33    0.73
  -4  11   3    0.53    0.57
   4 -11  -2   19.27    0.96
  -4  11   2   17.33    0.90
   4 -11  -1    1.82    0.67
  -4  11   1    1.18    0.55
   4 -11   0    8.85    0.73
  -4  11   0    7.71    0.62
   4 -11   1    8.37    0.73
  -4  11  -1    7.46    0.66
   4 -11   2   30.25    1.34
  -4  11  -2   21.92    1.15
   4 -11   3    0.38    0.76
  -4  11  -3   -0.38    0.78
   4 -11   4   25.12    1.18
  -4  11  -4   26.40    1.29
   4 -11   5    2.28    0.92
  -4  11  -5    2.02    0.75
   4 -11   6   14.62    1.19
  -4  11  -6   17.97    1.31
   4 -11   7   -0.02    1.58
  -4  11  -7    0.68    1.32
   4 -10  -9    1.20    1.61
  -4  10   9    1.40    1.29
   4 -10  -8   21.16    1.43
  -4  10   8    9.43    0.92
   4 -10  -7   10.79    0.86
  -4  10   7    9.69    0.66
   4 -10  -6   20.64    0.92
  -4  10   6   10.36    0.61
   4 -10  -5   14.16    1.23
  -4  10   5   18.59    1.14
   4 -10  -4   30.20    1.23
  -4  10   4   16.21    0.75
   4 -10  -3    0.16    0.47
  -4  10   3    0.12    0.44
   4 -10  -2   30.08    1.36
  -4  10   2   31.89    1.12
   4 -10  -1   17.46    0.74
  -4  10   1   18.91    0.79
   4 -10   0   14.32    0.69
  -4  10   0   12.48    0.57
   4 -10   1    1.92    0.57
  -4  10  -1    2.46    0.55
   4 -10   2    3.35    0.55
  -4  10  -2    3.52    0.52
   4 -10   3    4.31    0.55
  -4  10  -3    6.12    0.53
   4 -10   4    6.46    0.57
  -4  10  -4    7.42    0.64
   4 -10   5   49.32    1.35
  -4  10  -5   56.74    1.48
   4 -10   6   36.66    1.19
  -4  10  -6   40.53    1.14
   4 -10   7    9.54    0.96
  -4  10  -7    8.94    0.74
   4 -10   8    0.68    1.65
  -4  10  -8   -0.59    1.58
   4 -10   9   27.48    2.77
  -4  10  -9   23.56    4.99
   4  -9 -11   12.11    2.22
  -4   9  11   10.14    1.88
   4  -9 -10    0.73    1.13
  -4   9  10    0.16    0.93
   4  -9  -9   29.45    1.36
  -4   9   9   16.03    0.83
   4  -9  -8    1.74    0.70
  -4   9   8    1.35    0.41
   4  -9  -7   40.19    2.70
  -4   9   7   34.79    1.58
   4  -9  -6    1.26    0.50
  -4   9   6    1.44    0.47
   4  -9  -5   42.01    1.57
  -4   9   5   42.72    1.24
   4  -9  -4   37.28    1.26
  -4   9   4   31.31    0.84
  -4   9   3   61.88    2.17
   4  -9  -2   11.78    0.52
  -4   9   2   12.01    0.55
   4  -9  -1    2.29    0.45
  -4   9   1    2.36    0.41
   4  -9   0   59.29    1.92
  -4   9   0   63.87    1.29
   4  -9   1    2.12    0.44
  -4   9  -1    2.97    0.45
   4  -9   2   71.94    2.50
  -4   9  -2   82.18    1.59
   4  -9   3   -0.01    0.50
  -4   9  -3    0.01    0.45
   4  -9   4   63.73    1.34
  -4   9  -4   72.56    1.63
   4  -9   5    6.35    0.63
  -4   9  -5    6.67    0.52
   4  -9   6   86.79    1.74
  -4   9  -6   98.45    1.72
   4  -9   7    4.30    0.68
  -4   9  -7    4.10    0.63
   4  -9   8   51.36    1.42
  -4   9  -8   53.84    1.76
   4  -9   9   -0.10    0.81
  -4   9  -9   -0.29    0.98
   4  -9  10   32.20    1.57
  -4   9 -10   27.31    1.76
   4  -8 -12   12.58    1.40
  -4   8  12    4.70    1.04
   4  -8 -11    1.80    0.58
  -4   8  11    1.00    0.40
   4  -8 -10   17.70    0.97
  -4   8  10   14.35    0.68
   4  -8  -9    1.31    0.57
  -4   8   9    0.86    0.41
   4  -8  -8    2.46    0.55
  -4   8   8    1.91    0.39
   4  -8  -7    1.19    0.49
  -4   8   7    1.34    0.38
   4  -8  -6   31.93    1.19
  -4   8   6   32.50    0.81
   4  -8  -5    1.25    0.40
  -4   8   5    0.84    0.32
   4  -8  -4   10.43    0.53
  -4   8   4    9.56    0.44
   4  -8  -3   33.71    0.86
  -4   8   3   33.96    0.85
   4  -8  -2   47.66    1.34
  -4   8   2   49.36    1.01
   4  -8  -1   30.94    0.79
  -4   8   1   32.99    0.78
   4  -8   0   65.22    1.98
  -4   8   0   73.92    1.42
   4  -8   1   56.66    1.41
  -4   8  -1   61.39    1.13
   4  -8   2    5.20    0.41
  -4   8  -2    5.26    0.40
   4  -8   3  196.98    7.56
  -4   8  -3  227.06    6.29
   4  -8   4   42.98    0.97
  -4   8  -4   48.37    1.00
   4  -8   5   10.49    0.57
  -4   8  -5   12.47    0.56
   4  -8   6   32.82    0.85
  -4   8  -6   37.42    0.87
   4  -8   7    1.78    0.44
  -4   8  -7    2.14    0.51
   4  -8   8    9.46    0.59
  -4   8  -8    8.84    0.58
   4  -8   9    0.28    0.52
  -4   8  -9   -0.07    0.52
   4  -8  10   55.03    1.51
  -4   8 -10   47.29    1.59
   4  -8  11   16.34    1.10
  -4   8 -11   12.60    1.09
   4  -8  12    0.68    1.95
  -4   8 -12   -0.42    1.64
   4  -7 -13    0.66    1.57
  -4   7  13    0.76    1.42
   4  -7 -12    2.50    0.63
  -4   7  12    2.33    0.50
   4  -7 -11    3.55    0.68
  -4   7  11    3.63    0.51
   4  -7 -10    5.03    0.63
  -4   7  10    3.31    0.47
   4  -7  -9  101.95    2.93
  -4   7   9   81.78    2.73
   4  -7  -8    5.22    0.55
  -4   7   8    4.37    0.46
   4  -7  -7   40.79    1.32
  -4   7   7   34.48    0.86
   4  -7  -6    0.07    0.38
  -4   7   6    0.27    0.33
   4  -7  -5  295.92    9.52
   4  -7  -4    0.61    0.34
  -4   7   4    1.07    0.28
   4  -7  -3  111.47    3.98
  -4   7   3  118.55    2.34
   4  -7  -2   46.25    1.03
  -4   7   2   45.76    0.86
   4  -7  -1  100.62    2.63
  -4   7   1  105.20    2.38
   4  -7   0   13.28    0.50
  -4   7   0   14.50    0.49
  -4   7  -1  256.34    8.14
   4  -7   2   15.87    0.50
  -4   7  -2   16.73    0.53
   4  -7   3   47.28    1.17
  -4   7  -3   48.86    1.00
   4  -7   4  119.99    2.57
  -4   7  -4  120.00    2.21
   4  -7   5  124.83    2.70
  -4   7  -5  126.41    2.21
   4  -7   6   95.56    1.76
  -4   7  -6   97.56    1.63
   4  -7   7    3.30    0.39
  -4   7  -7    3.19    0.42
   4  -7   8   54.03    1.17
  -4   7  -8   53.96    1.36
   4  -7   9    0.28    0.47
  -4   7  -9    0.93    0.62
   4  -7  10   72.83    1.61
  -4   7 -10   60.49    1.64
   4  -7  11   11.41    0.86
  -4   7 -11    8.96    0.92
   4  -7  12   28.75    1.64
  -4   7 -12   25.15    1.71
   4  -7  13    2.29    1.60
  -4   7 -13    0.67    1.61
   4  -6 -14    7.87    3.35
  -4   6  14    1.69    0.84
   4  -6 -13    2.89    0.79
  -4   6  13    1.85    0.49
   4  -6 -12   38.18    1.54
  -4   6  12   32.19    1.13
   4  -6 -11    0.29    0.67
  -4   6  11    0.53    0.44
   4  -6 -10   90.64    3.41
  -4   6  10   66.03    1.70
   4  -6  -9   18.99    0.74
  -4   6   9   17.92    0.59
   4  -6  -8   53.68    1.46
  -4   6   8   46.49    1.00
   4  -6  -7    9.19    0.47
  -4   6   7    8.35    0.39
   4  -6  -6    4.70    0.44
  -4   6   6    4.42    0.34
   4  -6  -5    1.21    0.29
  -4   6   5    0.85    0.25
   4  -6  -4    5.27    0.39
  -4   6   4    5.71    0.36
   4  -6  -3   39.98    0.92
  -4   6   3   41.15    0.84
   4  -6  -2   32.36    0.86
  -4   6   2   35.55    0.70
   4  -6  -1   43.51    1.08
  -4   6   1   46.40    0.85
   4  -6   0   45.92    1.12
  -4   6   0   44.38    1.01
   4  -6   1  198.90    8.62
  -4   6  -1  234.90    7.15
   4  -6   2  168.45    5.48
  -4   6  -2  194.56    5.04
   4  -6   3   58.17    1.74
  -4   6  -3   62.58    4.24
   4  -6   4   13.34    0.46
  -4   6  -4   14.55    0.46
   4  -6   5  251.70   12.06
  -4   6  -5  231.37    5.22
   4  -6   6   42.58    0.87
  -4   6  -6   42.79    0.86
   4  -6   7   90.62    1.49
  -4   6  -7   90.63    1.72
   4  -6   8   56.94    1.14
  -4   6  -8   51.70    1.18
   4  -6   9   35.49    0.85
  -4   6  -9   36.44    1.23
   4  -6  10   11.46    0.67
  -4   6 -10    9.80    0.76
   4  -6  11    9.68    0.74
  -4   6 -11    8.10    0.84
   4  -6  12   42.23    1.36
  -4   6 -12   32.14    1.32
   4  -6  13    2.22    1.09
  -4   6 -13    0.06    1.51
   4  -6  14   -0.67    1.55
  -4   6 -14   -0.74    1.98
   4  -5 -14    1.91    1.02
  -4   5  14    3.23    0.62
   4  -5 -13    1.08    0.57
  -4   5  13    2.23    0.44
   4  -5 -12    1.00    0.68
  -4   5  12    1.03    0.46
   4  -5 -11    0.75    0.52
  -4   5  11    0.10    0.39
   4  -5 -10   44.31    1.64
  -4   5  10   40.75    1.06
   4  -5  -9   12.63    0.62
  -4   5   9   11.50    0.51
   4  -5  -8    0.04    0.35
  -4   5   8    0.22    0.33
   4  -5  -7   88.95    1.89
  -4   5   7   86.73    1.61
   4  -5  -6    6.70    0.41
  -4   5   6    6.91    0.34
   4  -5  -5   32.75    0.87
  -4   5   5   34.92    0.79
   4  -5  -4    7.01    0.33
  -4   5   4    7.47    0.28
   4  -5  -3   42.51    1.42
  -4   5   3   46.55    0.90
   4  -5  -2    2.25    0.23
  -4   5   2    2.55    0.21
   4  -5  -1  385.53   10.96
  -4   5   1  385.15    9.01
   4  -5   0   51.60    1.29
  -4   5   0   52.99    1.21
   4  -5   1  166.46    3.87
  -4   5  -1  147.59    3.72
   4  -5   2   54.29    1.25
  -4   5  -2   59.35    1.63
   4  -5   4   18.86    0.55
  -4   5  -4   19.37    0.51
   4  -5   6    6.64    0.34
  -4   5  -6    6.58    0.34
   4  -5   7  456.25   18.21
  -4   5  -7  437.73   12.70
   4  -5   8    4.42    0.35
  -4   5  -8    3.75    0.40
   4  -5   9    9.68    0.55
  -4   5  -9    8.67    0.61
   4  -5  10    9.30    0.63
  -4   5 -10    7.93    0.69
   4  -5  11    6.24    0.69
  -4   5 -11    3.93    0.78
   4  -5  12   85.80    2.05
  -4   5 -12   70.97    2.72
   4  -5  13    1.59    0.68
  -4   5 -13    1.44    0.87
   4  -5  14    6.11    1.89
  -4   5 -14    4.07    1.36
   4  -4 -14    1.95    0.67
  -4   4  14    3.05    0.59
   4  -4 -13    2.45    0.62
  -4   4  13    2.48    0.44
   4  -4 -12    5.85    0.61
  -4   4  12    6.42    0.49
   4  -4 -11    3.25    0.51
  -4   4  11    2.72    0.41
   4  -4 -10  186.70    5.96
  -4   4  10  175.19    3.92
   4  -4  -9  119.25    3.39
  -4   4   9  110.00    1.91
   4  -4  -8  174.27    7.20
  -4   4   8  179.78    3.45
   4  -4  -7    2.49    0.33
  -4   4   7    2.91    0.28
   4  -4  -6  123.84    2.94
  -4   4   6  146.80    3.01
   4  -4  -5   23.62    0.61
  -4   4   5   26.53    0.63
   4  -4  -4  647.78   26.35
  -4   4   4  684.97   15.19
   4  -4  -3    4.84    0.27
  -4   4   3    5.25    0.24
   4  -4  -2   55.14    1.10
  -4   4   2   55.92    0.96
   4  -4  -1   18.86    0.50
  -4   4   1   19.28    0.44
   4  -4   0  545.40   10.93
  -4   4   0  507.18   11.27
   4  -4   1   10.30    0.33
  -4   4  -1   10.32    0.30
   4  -4   2  253.09    6.33
  -4   4  -2  245.63   10.73
   4  -4   3  142.87    7.08
  -4   4  -3  127.79    6.22
   4  -4   5   35.53    0.76
  -4   4  -5   35.88    0.75
   4  -4   6    0.36    0.27
  -4   4  -6    0.10    0.25
   4  -4   7  171.86    6.28
  -4   4  -7  153.11    4.16
   4  -4   8    0.30    0.24
  -4   4  -8    0.24    0.29
  -4   4  -9  277.35    8.32
   4  -4  10   10.90    0.58
  -4   4 -10    8.69    0.62
   4  -4  11   49.94    1.21
  -4   4 -11   40.99    1.46
   4  -4  12   37.98    1.17
  -4   4 -12   29.72    1.30
   4  -4  13   40.91    1.25
  -4   4 -13   35.46    1.68
   4  -4  14    2.17    0.75
  -4   4 -14    1.71    0.75
   4  -4  15    8.03    1.61
  -4   4 -15    6.91    1.38
   4  -3 -15   -0.15    2.08
  -4   3  15    0.30    1.47
   4  -3 -14    1.64    0.72
  -4   3  14    1.40    0.46
   4  -3 -13   32.89    1.26
  -4   3  13   37.54    1.21
   4  -3 -12   24.28    0.86
  -4   3  12   23.20    0.76
   4  -3 -11   -0.18    0.53
  -4   3  11    0.29    0.35
   4  -3 -10    6.31    0.55
  -4   3  10    6.16    0.40
   4  -3  -9   25.04    0.68
  -4   3   9   25.41    0.67
   4  -3  -8  142.36    3.27
  -4   3   8  153.87    3.00
   4  -3  -7    7.08    0.36
  -4   3   7    7.05    0.30
   4  -3  -6   93.79    1.91
  -4   3   6  100.50    1.83
   4  -3  -5  139.88    3.63
  -4   3   5  159.96    3.38
   4  -3  -4   47.49    1.69
  -4   3   4   53.51    1.03
   4  -3  -3    4.80    0.29
  -4   3   3    5.04    0.23
   4  -3  -2   19.29    0.58
  -4   3   2   19.56    0.45
   4  -3  -1   62.10    1.40
  -4   3   1   59.97    1.19
   4  -3   0  354.71    5.17
  -4   3   0  361.66    6.30
   4  -3   1  557.33   10.55
  -4   3  -1  536.37   10.88
   4  -3   2   13.89    0.47
  -4   3  -2   12.24    0.34
   4  -3   3   98.07    1.85
  -4   3  -3   99.76    2.48
   4  -3   4   20.46    0.49
  -4   3  -4   19.51    0.46
   4  -3   5  729.10   28.09
  -4   3  -5  728.44   28.50
   4  -3   6   97.32    3.22
  -4   3  -6  100.26    2.59
   4  -3   8   87.27    2.10
  -4   3  -8   77.67    1.81
   4  -3   9  137.61    3.02
  -4   3  -9  124.97    3.01
   4  -3  10   19.99    0.62
  -4   3 -10   18.53    0.75
   4  -3  11  114.93    2.36
  -4   3 -11  104.29    2.74
   4  -3  12    3.12    0.55
  -4   3 -12    2.68    0.56
   4  -3  13    9.63    0.73
  -4   3 -13    8.12    0.70
   4  -3  14   -0.06    0.55
  -4   3 -14    0.81    0.72
   4  -3  15   -0.02    1.14
  -4   3 -15    0.02    0.75
   4  -2 -15   14.55    2.91
  -4   2  15    9.59    1.99
   4  -2 -14    0.18    0.63
  -4   2  14    0.07    0.46
   4  -2 -13   -0.30    0.56
  -4   2  13    0.17    0.40
   4  -2 -12    3.07    0.68
  -4   2  12    2.14    0.42
   4  -2 -11  104.74    4.78
  -4   2  11  107.57    2.79
   4  -2 -10   33.60    1.01
  -4   2  10   32.58    0.84
   4  -2  -9  102.66    2.38
  -4   2   9   98.29    1.76
   4  -2  -8  263.42   11.88
  -4   2   8  279.73    7.30
   4  -2  -7   57.59    1.34
  -4   2   7   61.19    1.09
   4  -2  -6  146.55    2.74
  -4   2   6  151.74    2.82
   4  -2  -5    0.75    0.19
  -4   2   5    0.96    0.17
   4  -2  -4  542.08   14.86
  -4   2   4  521.73   10.16
   4  -2  -3   66.27    1.89
  -4   2   3   65.36    1.09
   4  -2  -2 1291.15   44.79
  -4   2   2 1238.33   16.48
   4  -2  -1   68.59    1.23
  -4   2   1   70.19    1.25
   4  -2   0  730.16   11.07
  -4   2   0  723.49    9.00
   4  -2   1  147.15    2.29
  -4   2  -1  139.77    2.05
   4  -2   2 1568.58   23.24
  -4   2  -2 1519.06   55.90
   4  -2   3  110.03    1.88
  -4   2  -3  111.77    2.33
  -4   2  -4 1018.11   39.54
   4  -2   5  106.77    1.95
  -4   2  -5  116.48    3.19
   4  -2   6   83.24    2.22
  -4   2  -6   69.77    2.00
   4  -2   7   30.66    0.63
  -4   2  -7   28.96    0.68
   4  -2   8  470.30   14.06
   4  -2   9   60.17    1.52
  -4   2  -9   52.93    1.24
   4  -2  10   41.30    0.98
  -4   2 -10   40.51    1.13
   4  -2  11   57.97    1.19
  -4   2 -11   48.67    1.38
   4  -2  12    2.12    0.42
  -4   2 -12    1.30    0.52
   4  -2  13  108.83    2.15
  -4   2 -13  119.63    6.47
   4  -2  14    0.00    0.40
  -4   2 -14    0.04    0.53
   4  -2  15    8.55    0.78
  -4   2 -15   11.13    1.12
   4  -1 -15    9.03    1.86
  -4   1  15    6.16    1.04
   4  -1 -14    0.58    0.55
  -4   1  14    1.00    0.47
   4  -1 -13    0.35    0.66
  -4   1  13    0.25    0.50
   4  -1 -12    0.27    0.51
  -4   1  12    0.06    0.36
   4  -1 -11  119.91    4.18
  -4   1  11  101.34    3.58
   4  -1 -10    0.56    0.42
  -4   1  10    0.61    0.29
   4  -1  -9    2.39    0.36
  -4   1   9    2.38    0.28
   4  -1  -8  116.76    2.72
  -4   1   8  108.46    2.27
   4  -1  -7  166.81    4.15
  -4   1   7  158.06    3.56
   4  -1  -6  190.08    4.16
  -4   1   6  192.67    3.33
   4  -1  -5   99.04    2.37
  -4   1   5  106.72    2.11
   4  -1  -4  193.60    6.27
  -4   1   4  181.86    2.97
   4  -1  -3  316.23    6.96
  -4   1   3  301.15    5.16
   4  -1  -2  186.58    4.89
  -4   1   2  182.18    3.01
   4  -1  -1  171.06    3.51
  -4   1   1  165.94    2.45
   4  -1   0   56.40    0.97
  -4   1   0   58.85    0.96
   4  -1   1  149.02    2.17
  -4   1  -1  145.83    2.06
   4  -1   2    5.49    0.21
  -4   1  -2    5.34    0.19
   4  -1   3  448.93    5.26
  -4   1  -3  440.68    6.53
   4  -1   4  180.85    2.68
  -4   1  -4  183.36    3.55
   4  -1   5  541.35   15.09
  -4   1  -5  568.34   11.41
   4  -1   6  209.01    5.82
  -4   1  -6  188.69    5.39
   4  -1   7  481.05   10.98
  -4   1  -7  426.46   12.40
   4  -1   8  108.77    2.51
  -4   1  -8   91.95    1.89
   4  -1   9  176.00    4.83
  -4   1  -9  167.32    4.12
   4  -1  10    3.93    0.38
  -4   1 -10    3.24    0.42
   4  -1  11   58.54    1.25
  -4   1 -11   48.02    1.61
   4  -1  12   11.24    0.62
  -4   1 -12    9.42    0.63
   4  -1  13   55.68    1.48
  -4   1 -13   57.83    2.38
   4  -1  14   25.80    1.17
  -4   1 -14   22.49    1.18
   4  -1  15    7.19    0.61
  -4   1 -15    7.89    0.84
   4   0 -15    5.63    1.46
  -4   0  15    2.34    1.21
   4   0 -14    0.49    0.55
  -4   0  14    0.24    0.40
   4   0 -13   35.53    1.49
  -4   0  13   33.80    1.66
   4   0 -12   18.08    0.79
  -4   0  12   16.68    0.69
   4   0 -11   17.04    0.78
  -4   0  11   17.19    0.61
   4   0 -10    2.43    0.46
  -4   0  10    2.12    0.34
  -4   0   9  277.91    6.35
   4   0  -8   59.12    1.48
  -4   0   8   53.06    1.06
   4   0  -7  108.56    2.49
  -4   0   7  108.49    2.25
   4   0  -6   26.58    0.59
  -4   0   6   26.25    0.53
   4   0  -5   82.75    1.89
  -4   0   5   85.19    1.58
   4   0  -4  152.06    4.81
  -4   0   4  147.27    2.61
   4   0  -3  396.41   11.61
  -4   0   3  389.72    6.41
   4   0  -2  645.64   17.36
  -4   0   2  641.99   11.56
   4   0  -1  374.20    5.61
  -4   0   1  376.70    4.91
   4   0   0  227.55    3.35
  -4   0   0  230.17    3.12
   4   0   1    8.10    0.23
  -4   0  -1    8.51    0.23
   4   0   2 1758.62   20.88
  -4   0  -2 1758.11   23.74
   4   0   3  888.44   10.24
  -4   0  -3  898.74   12.86
   4   0   4  777.45   11.49
  -4   0  -4  771.63   12.60
   4   0   5   15.89    0.40
  -4   0  -5   14.86    0.36
  -4   0  -6 1710.91   36.06
   4   0   7   30.25    0.75
  -4   0  -7   30.94    0.76
   4   0   8  352.16   15.55
  -4   0  -8  281.53    9.68
   4   0   9    7.70    0.29
  -4   0  -9    7.09    0.39
   4   0  10  391.31   11.74
   4   0  11   14.74    0.59
  -4   0 -11   11.88    0.70
   4   0  12   72.84    1.88
  -4   0 -12   73.01    2.87
   4   0  13   35.64    1.09
  -4   0 -13   40.54    1.77
   4   0  14    8.57    0.91
  -4   0 -14    9.76    0.86
   4   0  15   18.71    1.18
  -4   0 -15   21.83    1.66
   4   0  16   14.18    1.43
  -4   0 -16   20.36    1.85
   4   1 -15    2.28    4.66
  -4  -1  15   -0.19    0.75
   4   1 -14    5.95    1.06
  -4  -1  14    4.40    0.59
   4   1 -13    8.74    0.72
  -4  -1  13    8.38    0.52
   4   1 -12   46.91    1.41
  -4  -1  12   49.35    1.78
   4   1 -11    7.05    0.49
  -4  -1  11    6.42    0.40
   4   1 -10   33.78    1.21
  -4  -1  10   37.23    0.91
   4   1  -9   53.67    1.72
  -4  -1   9   49.14    1.30
   4   1  -8    0.17    0.28
  -4  -1   8   -0.01    0.22
   4   1  -7  143.84    7.29
  -4  -1   7  219.11    5.48
   4   1  -6   93.11    2.50
  -4  -1   6   88.59    1.92
   4   1  -5    5.27    0.24
  -4  -1   5    5.39    0.21
   4   1  -4    0.12    0.16
  -4  -1   4    0.13    0.15
   4   1  -3  326.80    9.91
  -4  -1   3  328.15    9.35
   4   1  -2  303.89    7.27
  -4  -1   2  300.57    5.03
   4   1  -1  104.11    1.72
  -4  -1   1  110.51    1.93
   4   1   0   48.46    0.83
  -4  -1   0   48.70    0.84
   4   1   1  665.14    8.06
  -4  -1  -1  656.32    8.43
   4   1   2   77.20    1.21
  -4  -1  -2   78.05    1.34
   4   1   3 6394.84   70.84
  -4  -1  -3 6542.21  105.93
   4   1   4  806.05   10.73
  -4  -1  -4  932.49   19.33
   4   1   5  184.42    3.86
  -4  -1  -5  219.00    3.97
   4   1   6    9.11    0.32
  -4  -1  -6    8.62    0.38
   4   1   7   25.64    0.66
  -4  -1  -7   25.96    0.64
   4   1   8  205.13    4.72
  -4  -1  -8  208.65    6.80
   4   1   9    2.61    0.25
  -4  -1  -9    2.19    0.29
   4   1  10  179.11    6.41
  -4  -1 -10  155.59    5.37
   4   1  11   10.72    0.47
  -4  -1 -11    9.02    0.68
   4   1  12    0.72    0.64
  -4  -1 -12    0.01    0.63
   4   1  13   81.71    2.12
  -4  -1 -13   75.56    2.94
   4   1  14   26.92    1.15
  -4  -1 -14   24.43    1.68
   4   1  15   -0.47    0.80
  -4  -1 -15    0.29    0.81
   4   1  16   36.46    1.81
  -4  -1 -16   50.06    2.11
   4   2 -15    3.47    2.09
  -4  -2  15    1.38    1.01
   4   2 -14    0.40    0.95
  -4  -2  14    0.06    0.75
   4   2 -13    1.93    0.67
  -4  -2  13    2.27    0.49
   4   2 -12    4.88    0.58
  -4  -2  12    4.70    0.46
   4   2 -11   12.32    0.70
  -4  -2  11   11.56    0.52
   4   2 -10    3.24    0.46
  -4  -2  10    3.27    0.38
   4   2  -9  142.26    4.36
  -4  -2   9  129.34    3.16
   4   2  -8   16.17    0.64
  -4  -2   8   15.02    0.45
   4   2  -7  165.90    4.44
  -4  -2   7  137.49    3.27
   4   2  -6  116.06    1.94
  -4  -2   6  124.96    2.83
   4   2  -5  286.21    7.47
  -4  -2   5  303.39    9.96
   4   2  -4    4.91    0.25
  -4  -2   4    5.00    0.22
   4   2  -3  266.68    7.19
  -4  -2   3  227.95    4.66
   4   2  -2  286.07    8.34
  -4  -2   2  313.93    6.63
   4   2  -1  291.51    8.84
  -4  -2   1  241.38    3.50
   4   2   0    1.94    0.12
  -4  -2   0    1.91    0.13
   4   2   1 1637.70   22.39
  -4  -2  -1 1691.33   24.98
   4   2   2   92.37    1.38
  -4  -2  -2   92.56    1.40
   4   2   3 1164.64   16.48
  -4  -2  -3 1181.47   19.39
   4   2   4  422.99    6.45
  -4  -2  -4  426.27   10.11
   4   2   5  919.34   24.62
  -4  -2  -5  925.72   24.86
   4   2   6  459.93   13.22
  -4  -2  -6  472.46   13.79
   4   2   7  209.75    6.48
  -4  -2  -7  205.84    6.75
   4   2   8 1151.02   30.78
   4   2   9   78.73    2.02
  -4  -2  -9   70.87    1.82
   4   2  10  182.57    6.36
  -4  -2 -10  141.64    3.90
   4   2  11    4.30    0.38
  -4  -2 -11    3.61    0.40
   4   2  12  169.02    6.67
  -4  -2 -12  198.02    7.16
   4   2  13    1.58    0.34
  -4  -2 -13    1.26    0.40
   4   2  14  103.22    2.72
  -4  -2 -14   94.20    4.72
   4   2  15    3.67    0.84
  -4  -2 -15    4.43    0.96
   4   2  16   16.55    1.21
  -4  -2 -16   21.76    1.42
   4   3 -14   18.78    1.40
  -4  -3  14    7.04    1.09
   4   3 -13    0.00    0.72
  -4  -3  13    0.40    0.45
   4   3 -12   77.29    3.14
   4   3 -11    1.23    0.55
  -4  -3  11    1.47    0.46
   4   3 -10   54.48    1.70
  -4  -3  10   43.91    1.14
   4   3  -9   70.43    1.92
  -4  -3   9   64.50    1.48
   4   3  -8  323.25   14.62
  -4  -3   8  406.78   15.65
   4   3  -7    0.70    0.28
  -4  -3   7    1.01    0.27
   4   3  -6    3.57    0.29
  -4  -3   6    3.57    0.25
   4   3  -5    4.60    0.30
  -4  -3   5    5.29    0.29
   4   3  -4  438.98   10.15
  -4  -3   4  401.27   15.70
   4   3  -3   63.54    1.40
  -4  -3   3   62.64    1.60
   4   3  -2   67.56    1.69
  -4  -3   2   65.13    1.34
   4   3  -1  455.92   13.25
  -4  -3   1  467.02   13.32
   4   3   0    4.61    0.17
  -4  -3   0    4.54    0.18
   4   3   1 1206.65   26.01
  -4  -3  -1 1297.39   20.59
   4   3   2   16.55    0.38
  -4  -3  -2   16.33    0.38
   4   3   3  574.11    9.58
  -4  -3  -3  592.86   13.45
   4   3   4  254.61    5.04
  -4  -3  -4  255.97    5.32
   4   3   5 3454.85   71.86
  -4  -3  -5 3099.37  108.18
   4   3   6  269.34    6.65
  -4  -3  -6  260.46    7.76
   4   3   7  117.44    2.77
  -4  -3  -7  120.44    3.38
   4   3   8  159.03    5.32
  -4  -3  -8  156.15    4.50
   4   3   9  774.72   20.48
  -4  -3  -9  828.17   31.23
   4   3  10    0.66    0.34
  -4  -3 -10    0.23    0.34
   4   3  11   41.95    1.07
  -4  -3 -11   41.77    1.25
   4   3  12    0.42    0.38
  -4  -3 -12    0.06    0.50
   4   3  13    8.54    0.56
  -4  -3 -13    8.44    0.63
   4   3  14   13.83    0.80
  -4  -3 -14   12.90    0.75
   4   3  15    8.35    0.50
  -4  -3 -15    8.46    0.74
   4   3  16    4.47    0.93
  -4  -3 -16    5.94    1.13
   4   3  17    0.13    0.92
  -4  -3 -17   -0.33    1.27
   4   4 -14    0.93    2.17
  -4  -4  14    1.36    1.71
   4   4 -13    0.74    1.18
  -4  -4  13    0.90    0.83
   4   4 -12    0.53    0.55
  -4  -4  12    0.23    0.45
   4   4 -11    3.74    0.52
  -4  -4  11    4.19    0.45
   4   4 -10   10.54    0.58
  -4  -4  10   11.23    0.50
   4   4  -9    5.94    0.47
  -4  -4   9    6.47    0.40
   4   4  -8    9.37    0.50
  -4  -4   8    8.69    0.44
   4   4  -7   93.20    2.06
  -4  -4   7   92.44    1.95
   4   4  -6    0.59    0.35
  -4  -4   6    0.08    0.27
   4   4  -5    4.40    0.30
  -4  -4   5    4.29    0.25
   4   4  -4  252.21   10.33
  -4  -4   4  244.41    7.02
   4   4  -3  296.59   12.45
  -4  -4   3  287.95    8.39
   4   4  -2   46.41    0.93
  -4  -4   2   46.55    1.31
   4   4  -1  502.68   20.53
  -4  -4   1  489.15   14.35
   4   4   0  451.69   18.82
  -4  -4   0  443.84   12.23
   4   4   1  897.07   35.07
  -4  -4  -1  806.03   21.13
   4   4   2  262.97    4.41
  -4  -4  -2  287.49    5.09
   4   4   3 1411.09   35.49
  -4  -4  -3 1307.17   27.22
   4   4   4   51.33    1.10
  -4  -4  -4   53.24    1.18
   4   4   5  177.65    3.58
  -4  -4  -5  181.08    4.81
   4   4   6  181.33    4.55
  -4  -4  -6  204.44    5.11
   4   4   7  107.95    3.33
  -4  -4  -7  103.59    2.70
   4   4   8   17.99    0.59
  -4  -4  -8   18.10    0.68
   4   4   9    0.57    0.28
  -4  -4  -9    0.29    0.32
   4   4  10   34.97    1.24
  -4  -4 -10   32.71    1.26
   4   4  11   15.63    0.64
  -4  -4 -11   15.72    0.78
   4   4  12   29.03    0.89
  -4  -4 -12   31.96    1.31
   4   4  13    0.68    0.51
  -4  -4 -13    0.84    0.69
   4   4  14   69.67    1.91
  -4  -4 -14   76.34    5.31
   4   4  15    5.72    0.53
  -4  -4 -15    7.88    1.10
   4   4  16    8.11    0.53
  -4  -4 -16   16.57    1.49
   4   4  17   -0.06    1.07
  -4  -4 -17    0.49    1.37
   4   5 -13    0.50    1.34
  -4  -5  13    0.76    1.12
   4   5 -12    7.15    0.66
  -4  -5  12    8.68    0.53
   4   5 -11   -0.04    0.67
  -4  -5  11    0.17    0.44
   4   5 -10  176.37    7.13
  -4  -5  10  149.59    8.31
   4   5  -9   38.03    1.27
  -4  -5   9   36.55    0.93
   4   5  -8  101.27    3.18
  -4  -5   8   88.64    2.03
   4   5  -7    8.72    0.49
  -4  -5   7    9.12    0.42
   4   5  -6  517.84   18.75
  -4  -5   6  465.01   13.37
   4   5  -5   18.48    0.53
  -4  -5   5   17.79    0.53
   4   5  -4  242.48    6.95
  -4  -5   4  219.68    6.54
   4   5  -3    0.73    0.22
  -4  -5   3    0.33    0.21
  -4  -5   2  856.41   29.49
   4   5  -1   61.39    1.26
  -4  -5   1   64.52    1.76
   4   5   0  371.63   13.05
  -4  -5   0  368.32    8.04
   4   5   1   29.89    0.63
  -4  -5  -1   32.24    0.69
   4   5   2   38.96    0.75
  -4  -5  -2   41.08    0.90
   4   5   3  622.72   18.04
  -4  -5  -3  820.14   22.16
   4   5   4  758.60   18.99
  -4  -5  -4  619.11   11.94
  -4  -5  -5 1052.20   38.25
   4   5   6   92.10    2.21
  -4  -5  -6   95.38    2.28
   4   5   7  288.09    8.49
  -4  -5  -7  291.18   13.59
   4   5   8   13.93    0.58
  -4  -5  -8   12.29    0.52
   4   5   9  698.89   16.89
  -4  -5  -9  513.61   23.92
   4   5  10    9.20    0.49
  -4  -5 -10    8.97    0.59
   4   5  11   82.60    2.03
  -4  -5 -11   72.98    2.20
   4   5  12    1.07    0.52
  -4  -5 -12    1.34    0.67
   4   5  13   94.58    2.32
  -4  -5 -13   92.88    3.27
   4   5  14    2.11    0.58
  -4  -5 -14    2.44    0.69
   4   5  15   10.07    0.73
  -4  -5 -15   10.38    0.81
   4   5  16    0.15    0.58
  -4  -5 -16   -0.38    0.96
   4   5  17    9.96    1.68
  -4  -5 -17   17.64    2.14
   4   6 -12    5.17    1.36
  -4  -6  12    6.33    0.93
   4   6 -11   15.57    0.95
  -4  -6  11   26.53    1.03
   4   6 -10    2.55    0.51
  -4  -6  10    2.56    0.47
   4   6  -9    8.24    0.57
  -4  -6   9    8.35    0.47
   4   6  -8   53.04    1.66
  -4  -6   8   51.12    1.12
   4   6  -7    0.08    0.40
  -4  -6   7    0.25    0.32
   4   6  -6   54.24    1.24
  -4  -6   6   52.31    1.19
   4   6  -5   51.85    1.03
  -4  -6   5   51.11    1.18
   4   6  -4    3.52    0.36
  -4  -6   4    3.64    0.32
   4   6  -3   80.54    1.42
  -4  -6   3   77.08    1.83
   4   6  -2   68.14    1.25
  -4  -6   2   68.52    1.48
   4   6  -1    0.33    0.19
  -4  -6   1    0.28    0.18
   4   6   0  228.30   11.85
  -4  -6   0  209.95    4.98
   4   6   1  118.90    2.95
  -4  -6  -1  121.64    3.21
  -4  -6  -2  350.54   10.22
   4   6   3  389.63   10.14
  -4  -6  -3  346.54   10.76
   4   6   4   83.77    1.63
  -4  -6  -4   85.42    1.74
   4   6   5  325.40   13.28
  -4  -6  -5  319.21   13.24
   4   6   6   21.41    0.51
  -4  -6  -6   20.63    0.55
  -4  -6  -7  381.35   16.20
   4   6   8   15.31    0.52
  -4  -6  -8   14.05    0.59
   4   6   9   22.56    0.73
  -4  -6  -9   21.70    0.80
   4   6  10   43.20    0.95
  -4  -6 -10   38.69    1.12
   4   6  11    6.30    0.55
  -4  -6 -11    5.88    0.59
   4   6  12    1.47    0.57
  -4  -6 -12    1.68    0.66
   4   6  13    7.08    0.62
  -4  -6 -13    5.86    0.72
   4   6  14    5.37    0.59
  -4  -6 -14    6.10    0.73
   4   6  15    0.01    0.53
  -4  -6 -15    0.25    0.62
   4   6  16    0.01    0.51
  -4  -6 -16    0.61    0.75
   4   6  17    0.67    1.03
  -4  -6 -17    0.12    1.72
  -4  -7  12    0.30    3.04
   4   7 -11    3.55    0.70
  -4  -7  11    5.46    0.53
   4   7 -10    2.39    0.75
  -4  -7  10    2.51    0.46
   4   7  -9    2.77    0.69
  -4  -7   9    3.48    0.45
   4   7  -8  123.38    4.35
  -4  -7   8  142.85    9.29
   4   7  -7   13.58    0.73
  -4  -7   7   13.92    0.66
   4   7  -6  164.01    4.32
  -4  -7   6  152.07    3.48
   4   7  -5    2.48    0.39
  -4  -7   5    1.89    0.34
   4   7  -4  102.37    2.45
  -4  -7   4   97.16    1.74
   4   7  -3    8.15    0.42
  -4  -7   3    8.27    0.41
   4   7  -2  409.29   15.98
  -4  -7   2  556.29   20.06
   4   7  -1  114.11    2.39
  -4  -7   1  112.92    2.23
   4   7   0  419.58   16.73
  -4  -7   0  351.24   13.08
   4   7   1  174.18    4.64
  -4  -7  -1  178.16    3.51
   4   7   2  640.00   17.19
  -4  -7  -2  611.77   16.19
   4   7   3   15.15    0.40
  -4  -7  -3   14.64    0.44
   4   7   4  719.19   18.75
  -4  -7  -4  642.81   17.19
   4   7   5   21.52    0.61
  -4  -7  -5   22.14    0.64
   4   7   6   49.04    1.01
  -4  -7  -6   50.69    1.07
   4   7   7  177.17    5.59
  -4  -7  -7  174.41    4.35
   4   7   8   42.92    0.85
  -4  -7  -8   38.01    0.84
   4   7   9    4.44    0.39
  -4  -7  -9    3.51    0.40
   4   7  10    8.68    0.49
  -4  -7 -10    6.91    0.53
   4   7  11  295.40   11.86
   4   7  12   25.97    0.89
  -4  -7 -12   27.34    1.23
   4   7  13   17.58    0.92
  -4  -7 -13   17.13    1.01
   4   7  14    5.09    0.58
  -4  -7 -14    5.59    0.62
   4   7  15   29.45    1.44
  -4  -7 -15   50.62    2.70
   4   7  16    0.41    0.53
  -4  -7 -16   -0.10    0.66
   4   8 -11   19.04    3.89
  -4  -8  11   32.77    4.71
   4   8 -10   -0.29    0.78
  -4  -8  10   -0.12    0.50
   4   8  -9   14.30    0.97
  -4  -8   9   16.42    0.69
   4   8  -8    5.42    0.69
  -4  -8   8    6.87    0.55
   4   8  -7   49.92    1.81
  -4  -8   7   54.26    1.17
   4   8  -6   11.27    0.72
  -4  -8   6   12.18    0.58
   4   8  -5  128.13    2.93
  -4  -8   5  114.77    2.44
   4   8  -4    0.27    0.42
  -4  -8   4    0.38    0.33
   4   8  -3  105.63    2.33
  -4  -8   3  113.07    2.14
   4   8  -2   80.35    1.42
  -4  -8   2   80.98    1.42
   4   8  -1  184.73    3.91
  -4  -8   1  183.40    3.41
   4   8   0   13.59    0.49
  -4  -8   0   13.50    0.45
   4   8   1  169.49    3.73
  -4  -8  -1  157.67    3.64
   4   8   2   75.66    1.74
  -4  -8  -2   82.18    1.49
   4   8   3   73.05    1.37
  -4  -8  -3   79.68    1.74
   4   8   4   24.49    0.70
  -4  -8  -4   25.95    0.81
   4   8   5   24.41    0.63
  -4  -8  -5   23.13    0.66
   4   8   6   58.33    1.26
  -4  -8  -6   60.30    1.36
   4   8   7   87.32    1.66
  -4  -8  -7   87.78    1.87
   4   8   8  102.27    1.76
  -4  -8  -8   98.64    1.94
   4   8   9  195.50    5.08
  -4  -8  -9  179.29    5.21
   4   8  10   41.38    1.34
  -4  -8 -10   45.23    1.53
   4   8  11   16.23    0.81
  -4  -8 -11   16.26    1.12
   4   8  12   50.57    1.51
  -4  -8 -12   46.76    2.65
   4   8  13   35.58    1.54
  -4  -8 -13   29.98    1.38
   4   8  14    6.61    0.83
  -4  -8 -14    3.76    0.85
   4   8  15    0.13    0.69
  -4  -8 -15    0.53    0.69
  -4  -8 -16   12.01    4.06
  -4  -9  11    0.00    1.52
   4   9 -10    1.09    1.80
  -4  -9  10    5.49    2.03
   4   9  -9    6.64    0.64
  -4  -9   9    8.80    0.67
   4   9  -8    0.95    0.57
  -4  -9   8    1.65    0.49
   4   9  -7   49.73    1.51
  -4  -9   7   50.05    1.42
   4   9  -6    1.52    0.62
  -4  -9   6    1.37    0.51
   4   9  -5    5.84    0.56
  -4  -9   5    4.88    0.47
   4   9  -4   12.01    0.67
  -4  -9   4   11.73    0.55
   4   9  -3   39.26    0.95
  -4  -9   3   39.77    0.90
   4   9  -2  136.04    2.45
  -4  -9   2  132.87    2.37
   4   9  -1    0.57    0.38
  -4  -9   1    1.00    0.35
   4   9   0  346.93    7.42
  -4  -9   0  341.56    6.79
   4   9   1    0.58    0.34
  -4  -9  -1    0.19    0.30
   4   9   2  178.77    4.30
  -4  -9  -2  198.51    4.07
   4   9   3    7.98    0.45
  -4  -9  -3    8.55    0.50
   4   9   4  295.63    8.97
  -4  -9  -4  292.14    7.42
   4   9   5    2.09    0.45
  -4  -9  -5    2.29    0.41
   4   9   6  422.24   15.60
  -4  -9  -6  388.15   12.81
   4   9   7   26.34    0.74
  -4  -9  -7   27.43    0.89
   4   9   8    0.70    0.40
  -4  -9  -8    0.74    0.46
   4   9   9    5.83    0.50
  -4  -9  -9    4.88    0.44
   4   9  10   83.73    3.05
  -4  -9 -10  137.52    4.91
   4   9  11    6.53    0.52
  -4  -9 -11   16.26    1.10
   4   9  12    1.97    0.49
  -4  -9 -12    3.23    1.06
   4   9  13    6.96    0.86
  -4  -9 -13   22.73    1.48
   4   9  14    2.49    0.95
  -4  -9 -14    2.02    1.29
   4   9  15    4.78    1.19
  -4  -9 -15    6.40    1.60
  -4 -10   9    5.63    0.93
   4  10  -8    5.25    0.84
  -4 -10   8    5.45    0.63
   4  10  -7   21.20    1.01
  -4 -10   7   22.66    0.81
   4  10  -6    3.25    0.63
  -4 -10   6    2.31    0.53
   4  10  -5   25.23    0.89
  -4 -10   5   29.58    0.93
   4  10  -4    0.23    0.62
  -4 -10   4    0.11    0.46
  -4 -10   3  363.95   11.04
   4  10  -2   20.25    0.67
  -4 -10   2   22.29    0.69
   4  10  -1  130.75    2.51
  -4 -10   1  132.24    2.43
   4  10   0   38.58    0.97
  -4 -10   0   39.78    0.96
   4  10   1  569.33   22.33
  -4 -10  -1  520.09   20.63
   4  10   2    1.98    0.52
  -4 -10  -2    1.82    0.59
   4  10   3  133.44    2.70
  -4 -10  -3  136.16    2.76
   4  10   4   40.17    1.20
  -4 -10  -4   41.94    1.15
   4  10   5  117.23    2.39
  -4 -10  -5  118.98    2.46
   4  10   6   66.41    1.55
  -4 -10  -6   64.11    1.66
   4  10   7    0.06    0.42
  -4 -10  -7    0.28    0.46
   4  10   8    1.26    0.51
  -4 -10  -8    1.41    0.55
   4  10   9    0.11    0.50
  -4 -10  -9    0.28    0.50
   4  10  10   95.91    2.93
  -4 -10 -10   87.83    3.84
   4  10  11    0.64    0.83
  -4 -10 -11    0.34    0.68
   4  10  12    7.44    0.95
  -4 -10 -12    6.41    0.80
   4  10  13    0.91    1.13
  -4 -10 -13    0.91    1.41
   4  10  14   11.20    1.43
  -4 -10 -14    9.91    2.45
   4  11  -8    0.91    2.28
  -4 -11   8    0.69    0.98
   4  11  -7    3.04    1.10
  -4 -11   7    3.53    0.75
   4  11  -6    4.52    1.04
  -4 -11   6    6.59    0.92
   4  11  -5   18.07    0.80
  -4 -11   5   25.92    0.90
   4  11  -4   58.34    1.64
  -4 -11   4   60.47    1.46
   4  11  -3    0.29    0.53
  -4 -11   3   -0.08    0.49
   4  11  -2    1.12    0.57
  -4 -11   2    1.35    0.49
   4  11  -1  128.68    2.93
  -4 -11   1  126.39    2.78
   4  11   0    9.26    0.80
  -4 -11   0    9.24    0.62
   4  11   1    0.13    0.57
  -4 -11  -1    0.18    0.61
   4  11   2   45.28    1.32
  -4 -11  -2   44.22    1.36
   4  11   3    4.10    0.66
  -4 -11  -3    3.82    0.68
   4  11   4   76.34    1.69
  -4 -11  -4   75.44    1.77
   4  11   5   17.44    0.84
  -4 -11  -5   18.58    1.00
   4  11   6  129.13    2.94
  -4 -11  -6  133.59    3.21
   4  11   7   71.88    1.70
  -4 -11  -7   64.97    1.76
   4  11   8    9.14    0.83
  -4 -11  -8   10.44    0.91
   4  11   9    5.72    0.58
  -4 -11  -9    5.59    0.66
   4  11  10    6.42    0.68
  -4 -11 -10   10.61    0.91
   4  11  11    1.41    0.75
  -4 -11 -11    1.52    0.75
   4  12  -6    3.22    2.55
  -4 -12   6    5.42    1.49
   4  12  -5   13.58    1.36
  -4 -12   5   14.74    0.98
   4  12  -4   11.27    1.30
  -4 -12   4   14.24    0.91
   4  12  -3    0.40    0.63
  -4 -12   3    0.21    0.55
   4  12  -2    5.16    0.79
  -4 -12   2    3.84    0.64
   4  12  -1  221.34    6.33
  -4 -12   1  200.64    5.59
   4  12   0    3.85    0.83
  -4 -12   0    3.31    1.02
   4  12   1  117.32    2.71
  -4 -12  -1  114.17    2.60
   4  12   2    2.31    0.78
  -4 -12  -2    1.64    0.74
   4  12   3  178.42    3.82
  -4 -12  -3  176.91    3.64
   4  12   4    3.31    0.80
  -4 -12  -4    2.88    0.85
   4  12   5  219.34    5.04
  -4 -12  -5  216.86    6.14
   4  12   6    7.43    0.85
  -4 -12  -6    7.10    0.95
   4  12   7   15.91    0.97
  -4 -12  -7   15.88    1.19
   4  12   8    0.17    0.66
  -4 -12  -8    0.47    0.81
   4  12   9   21.31    1.15
  -4 -12  -9   16.74    1.14
   4  12  10    0.29    1.37
  -4 -12 -10    3.19    1.40
   4  13  -4   23.77    2.90
  -4 -13   4   28.53    2.33
   4  13  -3   -0.22    1.40
  -4 -13   3   -0.21    1.21
   4  13  -2   18.70    1.70
  -4 -13   2   25.64    1.93
   4  13  -1    4.24    1.44
  -4 -13   1    8.15    1.25
   4  13   0    7.50    1.13
  -4 -13   0    7.60    1.06
   4  13   1   21.15    1.27
  -4 -13  -1   22.35    1.37
   4  13   2   52.07    1.85
  -4 -13  -2   51.17    1.82
   4  13   3    5.59    1.00
  -4 -13  -3    6.75    1.02
   4  13   4    9.24    1.01
  -4 -13  -4    8.40    1.04
   4  13   5   10.88    1.81
  -4 -13  -5   11.32    1.42
   4  13   6    0.07    1.40
  -4 -13  -6    0.56    1.51
   4  13   7    0.00    1.35
  -4 -13  -7    0.08    1.24
   4  13   8    0.66    1.27
  -4 -13  -8    0.86    1.85
   4  13   9    2.02    1.76
  -4 -13  -9    5.59    2.48
   4  14   3   28.74    3.64
  -4 -14  -3   24.84    5.31
   4  14   4   10.13    2.06
  -4 -14  -4   11.17    2.31
   4  14   5   19.01    2.50
  -4 -14  -5   17.47    2.51
   4  14   6   -0.23    1.61
  -4 -14  -6   -0.01    1.40
  -4 -14  -7   56.68    5.95
   5 -11  -3    0.05    1.82
  -5  11   3   -0.38    1.76
   5 -11  -2    0.96    2.33
  -5  11   2    0.87    1.58
   5 -11  -1   -0.23    0.91
  -5  11   1   -0.15    0.78
   5 -11   0   15.69    1.82
  -5  11   0   17.62    1.37
   5 -11   1    1.60    0.84
  -5  11  -1    0.75    0.50
   5 -11   2    8.78    0.96
  -5  11  -2    5.84    0.80
   5 -11   3    2.05    0.89
  -5  11  -3    0.78    0.68
   5 -11   4    0.01    0.64
  -5  11  -4    0.04    0.50
   5 -11   5    1.26    1.36
  -5  11  -5    0.00    1.17
   5 -10  -6    0.47    1.93
  -5  10   6    0.25    0.80
   5 -10  -5   -0.24    0.76
  -5  10   5   -0.08    0.39
   5 -10  -4    0.38    0.69
  -5  10   4    0.01    0.45
   5 -10  -3   23.43    1.36
  -5  10   3   12.28    0.85
   5 -10  -2    8.03    0.58
  -5  10   2    8.97    0.58
   5 -10  -1   15.47    0.73
  -5  10   1   12.07    0.66
   5 -10   0   23.84    2.66
  -5  10   0   38.37    1.94
   5 -10   1    6.25    0.57
  -5  10  -1    5.34    0.52
   5 -10   2   27.00    1.88
  -5  10  -2   27.78    1.06
   5 -10   3    0.32    0.53
  -5  10  -3   -0.29    0.51
   5 -10   4   26.46    0.91
  -5  10  -4   26.58    1.10
   5 -10   5    0.28    0.61
  -5  10  -5    0.58    0.56
   5 -10   6   41.32    1.68
  -5  10  -6   44.16    1.42
   5 -10   7    4.40    1.04
  -5  10  -7    7.03    1.54
   5 -10   8    1.92    1.44
  -5  10  -8    5.34    1.46
   5  -9  -9    1.66    1.19
  -5   9   9   -0.10    0.95
   5  -9  -8    3.30    0.69
  -5   9   8    2.99    1.17
   5  -9  -7   14.39    0.87
  -5   9   7   10.24    0.61
   5  -9  -6    1.71    0.55
  -5   9   6    1.15    0.49
   5  -9  -5    0.72    0.52
  -5   9   5    0.95    0.44
   5  -9  -4    1.08    0.53
  -5   9   4    1.15    0.38
   5  -9  -3   31.64    1.89
  -5   9   3   36.46    1.21
   5  -9  -2   36.01    1.91
  -5   9   2   33.52    1.10
   5  -9  -1    2.60    0.47
  -5   9   1    2.36    0.44
   5  -9   0   25.79    0.83
  -5   9   0   23.91    0.87
   5  -9   1   17.90    0.75
  -5   9  -1   17.63    0.78
  -5   9  -2  105.40    2.96
   5  -9   3    6.90    0.55
  -5   9  -3    7.16    0.53
   5  -9   4   30.87    0.90
  -5   9  -4   32.71    0.87
   5  -9   5   28.18    0.97
  -5   9  -5   34.23    1.01
   5  -9   6    0.96    0.55
  -5   9  -6    1.10    0.59
   5  -9   7    1.44    0.64
  -5   9  -7    2.14    0.68
   5  -9   8   18.61    0.89
  -5   9  -8   27.31    1.15
   5  -9   9   -0.17    1.21
  -5   9  -9    0.05    1.26
   5  -8 -11    5.62    2.66
  -5   8  11    4.44    1.47
   5  -8 -10    0.83    0.83
  -5   8  10   -0.06    0.61
   5  -8  -9   14.98    0.80
  -5   8   9   10.65    0.73
   5  -8  -8    0.67    0.59
  -5   8   8    0.42    0.47
   5  -8  -7   39.39    1.41
  -5   8   7   27.27    1.23
   5  -8  -6    1.17    0.47
  -5   8   6    1.00    0.39
   5  -8  -5   97.02    3.01
  -5   8   5   78.44    4.09
   5  -8  -4   26.64    0.89
  -5   8   4   23.81    0.70
   5  -8  -3   17.42    0.69
  -5   8   3   16.37    0.59
   5  -8  -2    4.75    0.40
  -5   8   2    4.36    0.38
   5  -8   0   21.73    0.70
  -5   8   0   22.80    0.74
   5  -8   1   44.82    1.38
  -5   8  -1   43.25    1.00
   5  -8   2   33.03    1.00
  -5   8  -2   35.88    0.93
   5  -8   3   36.14    0.98
  -5   8  -3   42.45    0.93
   5  -8   4   75.77    2.74
  -5   8  -4   97.19    1.89
   5  -8   5    7.64    0.56
  -5   8  -5    7.78    0.51
   5  -8   6   82.49    1.91
  -5   8  -6   94.03    1.68
   5  -8   7    3.65    0.53
  -5   8  -7    5.38    0.56
   5  -8   8   61.50    1.53
  -5   8  -8   68.97    1.76
   5  -8   9    0.12    0.56
  -5   8  -9    0.21    0.62
   5  -8  10   51.08    1.42
  -5   8 -10   46.53    1.54
   5  -8  11    0.66    1.27
  -5   8 -11    0.91    1.59
   5  -8  12   10.49    2.39
  -5   8 -12    1.21    2.72
   5  -7 -12    3.07    1.04
  -5   7  12    1.64    1.03
   5  -7 -11   14.79    1.27
  -5   7  11   10.11    0.84
   5  -7 -10    9.08    0.75
  -5   7  10    6.44    0.56
   5  -7  -9   -0.12    0.67
  -5   7   9    0.22    0.47
   5  -7  -8   26.06    1.00
  -5   7   8   20.40    0.74
   5  -7  -7    2.61    0.55
  -5   7   7    2.27    0.35
   5  -7  -6   39.22    1.49
  -5   7   6   32.82    0.87
   5  -7  -5   70.17    1.99
  -5   7   5   58.16    1.43
   5  -7  -4   10.48    0.51
  -5   7   4    8.78    0.40
   5  -7  -3    0.22    0.34
  -5   7   3    0.02    0.29
   5  -7  -2    0.38    0.34
  -5   7   2    0.67    0.32
   5  -7  -1  178.01    6.00
  -5   7   1  155.62    4.87
   5  -7   0    1.60    0.34
  -5   7   0    1.58    0.33
   5  -7   1    5.54    0.49
  -5   7  -1    6.42    0.41
   5  -7   2  192.12   11.84
  -5   7  -2  212.81    4.75
   5  -7   3    2.87    0.40
  -5   7  -3    3.29    0.42
   5  -7   4   25.83    0.73
  -5   7  -4   29.55    0.75
   5  -7   5   71.37    1.48
  -5   7  -5   83.34    1.52
   5  -7   6   36.51    0.90
  -5   7  -6   41.95    0.92
   5  -7   7   38.18    0.89
  -5   7  -7   41.72    0.92
   5  -7   8   20.86    0.70
  -5   7  -8   23.33    0.83
   5  -7   9    6.85    0.55
  -5   7  -9    8.35    0.73
   5  -7  10    1.00    0.70
  -5   7 -10    0.81    0.75
   5  -7  11   21.88    1.02
  -5   7 -11   17.59    1.24
   5  -7  12    0.57    1.46
  -5   7 -12    1.00    1.65
   5  -6 -13    1.64    4.63
  -5   6  13    0.12    1.18
   5  -6 -12   24.31    1.27
  -5   6  12   20.63    0.85
   5  -6 -11    2.90    0.68
  -5   6  11    3.08    0.63
   5  -6 -10    0.49    0.57
  -5   6  10    0.36    0.44
   5  -6  -9    0.73    0.53
  -5   6   9    0.53    0.38
   5  -6  -8    2.04    0.52
  -5   6   8    2.37    0.39
   5  -6  -7  167.83    6.27
  -5   6   7  155.05    4.33
   5  -6  -6    0.52    0.45
  -5   6   6    0.49    0.33
   5  -6  -5   53.32    1.63
  -5   6   5   47.01    1.10
   5  -6  -4    1.12    0.34
  -5   6   4    0.89    0.29
   5  -6  -3  106.85    4.24
  -5   6   3  107.79    2.51
   5  -6  -2    0.27    0.27
  -5   6   2    0.28    0.25
   5  -6  -1  160.55    5.20
  -5   6   1  153.04    3.50
   5  -6   0    9.31    0.49
  -5   6   0   11.07    0.44
  -5   6  -1  210.51    6.58
   5  -6   2    0.30    0.30
  -5   6  -2    0.12    0.27
  -5   6  -3  218.44    6.02
   5  -6   4    0.57    0.32
  -5   6  -4    1.07    0.30
   5  -6   5  165.07    8.45
  -5   6  -5  196.88    4.63
   5  -6   6   29.24    0.79
  -5   6  -6   31.46    0.76
   5  -6   7   38.35    0.85
  -5   6  -7   40.97    1.08
   5  -6   8   69.89    1.34
  -5   6  -8   74.99    1.59
   5  -6   9   73.81    1.41
  -5   6  -9   80.04    1.70
   5  -6  10   40.45    1.19
  -5   6 -10   36.09    1.17
   5  -6  11   -0.04    0.59
  -5   6 -11    0.12    0.75
   5  -6  12   67.06    1.89
  -5   6 -12   58.47    2.46
   5  -6  13    4.13    1.14
  -5   6 -13    2.85    1.52
   5  -6  14    1.94    2.12
   5  -5 -13   -0.05    0.78
  -5   5  13    0.10    0.58
   5  -5 -12   16.19    1.00
  -5   5  12   13.09    0.70
   5  -5 -11   -0.16    0.66
  -5   5  11    0.34    0.41
   5  -5 -10   14.04    0.83
  -5   5  10   12.86    0.67
   5  -5  -9   31.72    0.97
  -5   5   9   26.05    0.75
   5  -5  -8   29.83    0.80
  -5   5   8   29.97    0.78
   5  -5  -7   11.51    0.56
  -5   5   7   10.89    0.45
   5  -5  -6  251.92    6.63
  -5   5   6  217.87    7.22
   5  -5  -5    1.78    0.33
  -5   5   5    1.24    0.25
   5  -5  -4  135.56    3.97
  -5   5   4  125.24    3.56
   5  -5  -3    1.82    0.34
  -5   5   3    1.76    0.24
   5  -5  -2  168.33    8.79
  -5   5   2  131.66    4.43
   5  -5  -1  198.58   10.24
  -5   5   1  238.58    6.05
  -5   5   0  279.55    5.84
   5  -5   1   14.19    0.49
  -5   5  -1   14.92    0.41
   5  -5   2   16.19    0.53
  -5   5  -2   17.73    0.46
   5  -5   3    0.83    0.28
  -5   5  -3    0.53    0.24
   5  -5   4    2.03    0.28
  -5   5  -4    1.82    0.28
   5  -5   5    7.69    0.44
  -5   5  -5    7.75    0.35
   5  -5   6    0.27    0.28
  -5   5  -6    0.68    0.28
   5  -5   7  153.52    4.09
  -5   5  -7  140.13    2.79
   5  -5   8   34.42    0.79
  -5   5  -8   33.94    0.86
   5  -5   9  114.89    1.85
  -5   5  -9  111.88    2.33
   5  -5  10   52.47    1.24
  -5   5 -10   50.29    1.37
   5  -5  11   74.26    1.74
  -5   5 -11   59.63    1.57
   5  -5  12   32.75    1.13
  -5   5 -12   25.63    1.17
   5  -5  13   58.27    1.58
  -5   5 -13   54.58    2.76
   5  -5  14   19.15    1.75
  -5   5 -14   14.49    2.21
   5  -4 -14    1.24    1.12
  -5   4  14    4.67    1.63
   5  -4 -13    0.41    0.85
  -5   4  13   -0.08    0.66
   5  -4 -12   25.38    1.21
  -5   4  12   23.92    0.87
   5  -4 -11    9.54    0.89
  -5   4  11    9.73    0.62
   5  -4 -10    5.48    0.52
  -5   4  10    4.42    0.42
   5  -4  -9    0.10    0.44
  -5   4   9    0.13    0.32
   5  -4  -8    4.38    0.46
  -5   4   8    4.15    0.34
   5  -4  -7    1.51    0.40
  -5   4   7    1.86    0.27
   5  -4  -6   56.81    1.29
  -5   4   6   57.24    1.23
   5  -4  -5   30.53    0.75
  -5   4   5   32.37    0.76
   5  -4  -4   17.47    0.58
  -5   4   4   17.48    0.52
   5  -4  -3    0.22    0.29
  -5   4   3    0.66    0.24
   5  -4  -2   95.09    2.84
  -5   4   2   94.86    2.46
   5  -4  -1   53.56    1.26
  -5   4   1   55.02    1.12
   5  -4   0    0.84    0.22
  -5   4   0    0.83    0.22
   5  -4   1  573.98   15.74
  -5   4  -1  528.78   20.29
   5  -4   2    0.39    0.23
  -5   4  -2    0.57    0.21
   5  -4   3   66.44    1.74
  -5   4  -3   61.90    1.76
   5  -4   4   20.24    0.52
  -5   4  -4   20.52    0.47
   5  -4   6   86.81    2.72
  -5   4  -6   88.37    1.91
  -5   4  -7  258.87   12.01
   5  -4   8    8.17    0.40
  -5   4  -8    8.33    0.46
   5  -4   9  235.50    7.01
  -5   4  -9  203.07    5.59
   5  -4  10   10.67    0.57
  -5   4 -10   10.48    0.64
   5  -4  11  121.57    2.70
  -5   4 -11  111.00    3.29
   5  -4  12    4.20    0.70
  -5   4 -12    3.96    0.80
   5  -4  13    2.37    0.70
  -5   4 -13    1.43    0.74
   5  -4  14   37.65    1.68
  -5   4 -14   36.56    5.42
   5  -3 -14    0.97    1.00
  -5   3  14    0.95    0.81
   5  -3 -13   13.60    1.07
  -5   3  13   12.65    0.79
   5  -3 -12   16.17    0.91
  -5   3  12   17.34    0.80
   5  -3 -11   21.20    0.86
  -5   3  11   23.01    0.81
   5  -3 -10    0.01    0.46
  -5   3  10    0.36    0.34
   5  -3  -9   -0.06    0.41
  -5   3   9   -0.02    0.33
   5  -3  -8   24.22    0.73
  -5   3   8   22.65    0.57
   5  -3  -7   14.53    0.50
  -5   3   7   14.07    0.42
   5  -3  -6  250.88    7.72
  -5   3   6  297.41    6.00
   5  -3  -5   41.94    1.04
  -5   3   5   40.90    0.97
   5  -3  -4   76.85    1.97
  -5   3   4   81.27    2.39
   5  -3  -3   13.59    0.47
  -5   3   3   16.12    0.47
   5  -3  -2 1074.52   45.04
  -5   3   2 1154.00   20.44
   5  -3  -1    3.41    0.25
  -5   3   1    3.93    0.23
   5  -3   0  833.42   13.59
  -5   3   0  843.27   15.32
   5  -3   1   59.74    1.34
  -5   3  -1   57.08    1.00
   5  -3   2 1527.45   31.65
   5  -3   3  226.45    5.12
   5  -3   4   52.01    1.03
  -5   3  -4   52.37    1.24
   5  -3   5   44.65    1.03
  -5   3  -5   44.70    1.02
   5  -3   7   53.71    1.09
  -5   3  -7   54.73    1.06
   5  -3   8    5.99    0.32
  -5   3  -8    5.52    0.39
   5  -3   9    0.62    0.27
  -5   3  -9    0.53    0.32
   5  -3  10    3.23    0.41
  -5   3 -10    2.84    0.50
   5  -3  11  244.97    5.69
  -5   3 -11  258.35   12.70
   5  -3  12    3.31    0.57
  -5   3 -12    3.56    0.59
   5  -3  13   40.20    1.34
  -5   3 -13   35.14    1.49
   5  -3  14    0.56    0.66
  -5   3 -14    0.08    0.90
   5  -3  15   21.50    3.01
  -5   3 -15   16.33    3.11
   5  -2 -14    0.25    2.50
  -5   2  14   -0.06    0.58
   5  -2 -13    0.51    0.64
  -5   2  13    0.74    0.53
   5  -2 -12    2.57    0.58
  -5   2  12    1.68    0.40
   5  -2 -11   10.28    0.67
  -5   2  11    9.76    0.56
   5  -2 -10   10.70    0.58
  -5   2  10   10.35    0.50
   5  -2  -9   42.98    1.25
  -5   2   9   41.60    0.96
   5  -2  -8    4.98    0.44
  -5   2   8    5.26    0.38
   5  -2  -7   94.01    2.20
  -5   2   7   90.52    1.69
   5  -2  -6  104.06    2.39
  -5   2   6  109.22    2.00
   5  -2  -5  160.98    3.72
  -5   2   5  168.24    4.82
   5  -2  -4  261.44    7.56
  -5   2   4  248.35    4.91
   5  -2  -3  191.34    4.49
  -5   2   3  190.08    3.76
   5  -2  -2   47.89    1.09
  -5   2   2   48.90    1.02
   5  -2  -1    0.68    0.17
  -5   2   1    0.83    0.17
   5  -2   0  708.77   11.97
  -5   2   0  695.07    9.14
   5  -2   1   11.33    0.35
  -5   2  -1   11.10    0.29
   5  -2   2   37.31    0.66
  -5   2  -2   36.10    0.66
   5  -2   3  384.30    6.51
  -5   2  -3  381.75    7.15
   5  -2   4    3.08    0.24
  -5   2  -4    3.59    0.22
   5  -2   5   14.96    0.40
  -5   2  -5   14.32    0.40
   5  -2   6  415.10   15.61
  -5   2  -6  464.53   14.06
   5  -2   7  180.05    5.43
  -5   2  -7  165.82    4.83
   5  -2   8   66.55    1.47
  -5   2  -8   61.21    1.26
   5  -2   9  180.94    5.16
  -5   2  -9  155.21    3.65
   5  -2  10   10.13    0.51
  -5   2 -10    9.33    0.55
   5  -2  11   67.33    1.31
  -5   2 -11   59.35    1.65
   5  -2  12    2.83    0.47
  -5   2 -12    1.76    0.63
   5  -2  13   66.15    1.57
  -5   2 -13   65.07    2.51
   5  -2  14    0.46    0.55
  -5   2 -14    0.39    0.59
   5  -2  15   22.37    1.34
  -5   2 -15   13.39    2.20
   5  -1 -14   -0.87    1.98
  -5   1  14   -0.13    1.12
   5  -1 -13   53.83    2.15
  -5   1  13   52.41    2.14
   5  -1 -12    1.81    0.55
  -5   1  12    2.05    0.45
   5  -1 -11   45.02    1.58
  -5   1  11   45.01    1.09
   5  -1 -10    0.19    0.45
  -5   1  10    0.06    0.29
   5  -1  -9   51.22    1.46
  -5   1   9   49.70    1.20
   5  -1  -8    0.66    0.38
  -5   1   8    0.93    0.30
   5  -1  -7   76.19    1.74
  -5   1   7   72.51    1.19
   5  -1  -6   36.86    0.76
  -5   1   6   40.01    0.81
   5  -1  -5  216.35    4.87
  -5   1   5  218.78    4.15
   5  -1  -4  149.58    3.81
  -5   1   4  137.55    2.94
   5  -1  -3  142.70    3.95
  -5   1   3  133.40    2.39
   5  -1  -2   20.29    0.56
  -5   1   2   21.15    0.50
   5  -1  -1   40.41    0.93
  -5   1   1   40.63    0.74
   5  -1   0 3710.16   87.27
  -5   1   0 3542.82   45.06
   5  -1   1   40.32    0.89
  -5   1  -1   39.96    0.69
   5  -1   2 1007.45   12.32
  -5   1  -2 1004.41   13.11
   5  -1   3  178.65    2.50
  -5   1  -3  167.58    2.33
   5  -1   4 1274.98   20.27
  -5   1  -4 1211.39   25.64
   5  -1   5    2.34    0.19
  -5   1  -5    2.44    0.19
   5  -1   6  897.17   17.19
  -5   1  -6  871.91   36.71
   5  -1   7   25.44    0.57
  -5   1  -7   24.82    0.67
   5  -1   8  230.69    6.54
  -5   1  -8  183.51    4.29
   5  -1   9    0.21    0.21
  -5   1  -9    0.40    0.25
   5  -1  10  129.85    2.31
  -5   1 -10  109.45    2.89
   5  -1  11   40.76    0.92
  -5   1 -11   36.17    1.09
   5  -1  12   34.08    0.93
  -5   1 -12   29.42    1.08
   5  -1  13   39.94    1.51
  -5   1 -13   40.20    1.38
   5  -1  14   12.18    0.93
  -5   1 -14   10.95    0.91
   5  -1  15   16.26    1.25
  -5   1 -15   19.80    1.41
   5   0 -14    6.00    1.15
  -5   0  14    2.73    1.14
   5   0 -13    7.10    0.76
  -5   0  13    4.94    0.53
   5   0 -12    0.67    0.59
  -5   0  12    0.76    0.52
   5   0 -11   18.95    0.78
  -5   0  11   20.10    0.76
   5   0 -10   13.88    0.62
  -5   0  10   14.77    0.69
   5   0  -9  151.16    5.06
  -5   0   9  136.92    4.15
   5   0  -8    7.84    0.44
  -5   0   8    7.81    0.36
   5   0  -7  148.95    5.16
  -5   0   7  131.53    3.39
   5   0  -6    5.33    0.33
  -5   0   6    5.25    0.27
   5   0  -5  536.42   21.43
  -5   0   5  513.12   11.35
   5   0  -4    3.36    0.24
  -5   0   4    3.51    0.19
   5   0  -3  181.21    5.68
  -5   0   3  190.21    4.20
   5   0  -2  136.80    2.78
  -5   0   2  126.58    2.15
   5   0  -1  214.35    4.19
  -5   0   1  203.09    3.05
   5   0   0   12.37    0.34
  -5   0   0   13.11    0.33
   5   0   1  569.70    9.67
  -5   0  -1  559.69    6.70
   5   0   2 1745.75   22.96
  -5   0  -2 1815.03   24.39
   5   0   3   74.24    1.15
  -5   0  -3   69.03    1.13
   5   0   4   70.92    1.13
  -5   0  -4   67.90    1.34
   5   0   5   78.46    1.30
  -5   0  -5   78.33    1.60
   5   0   6  119.46    2.09
  -5   0  -6  117.23    3.72
   5   0   7    0.45    0.17
  -5   0  -7    0.22    0.18
   5   0   8  177.12    6.68
  -5   0  -8  172.83    4.25
   5   0   9    2.80    0.25
  -5   0  -9    2.50    0.33
   5   0  10   24.50    0.58
  -5   0 -10   21.32    0.72
   5   0  11   16.40    0.55
  -5   0 -11   14.64    0.68
   5   0  12   46.72    1.34
  -5   0 -12   41.90    1.55
   5   0  13   16.50    1.04
  -5   0 -13   13.81    1.04
   5   0  14    3.31    0.80
  -5   0 -14    3.45    0.95
   5   0  15   30.50    1.53
  -5   0 -15   29.28    2.05
   5   1 -14    0.21    1.03
  -5  -1  14    0.53    0.70
   5   1 -13    4.08    0.56
  -5  -1  13    2.42    0.49
   5   1 -12    0.46    0.55
  -5  -1  12    0.59    0.41
   5   1 -11  137.86    5.86
  -5  -1  11  121.01    3.52
   5   1 -10    0.02    0.45
  -5  -1  10    0.17    0.38
   5   1  -9   11.04    0.57
  -5  -1   9    9.62    0.42
   5   1  -8   24.05    0.78
  -5  -1   8   23.59    0.64
  -5  -1   7  218.94    6.68
   5   1  -6    0.89    0.33
  -5  -1   6    0.78    0.22
  -5  -1   5  571.68   15.94
   5   1  -4    0.32    0.19
  -5  -1   4    0.62    0.17
   5   1  -3   81.30    1.92
  -5  -1   3   89.56    1.82
   5   1  -2   18.57    0.46
  -5  -1   2   20.59    0.44
   5   1  -1  183.75    3.70
  -5  -1   1  184.45    2.57
   5   1   0  427.58    8.52
  -5  -1   0  432.99    5.48
   5   1   1  812.44    9.53
  -5  -1  -1  816.00   11.38
   5   1   2   54.59    0.86
  -5  -1  -2   53.75    0.83
   5   1   3  157.25    2.08
  -5  -1  -3  152.56    2.12
   5   1   4  236.43    2.97
  -5  -1  -4  239.64    4.58
   5   1   5   30.47    0.61
  -5  -1  -5   29.13    0.63
   5   1   6 1002.74   22.58
  -5  -1  -6  992.03   22.39
   5   1   7   18.61    0.50
  -5  -1  -7   18.24    0.52
   5   1   8 1259.84   33.09
  -5  -1  -8 1331.91   46.89
   5   1   9    3.74    0.32
  -5  -1  -9    3.35    0.33
   5   1  10  223.59    7.94
  -5  -1 -10  191.28    4.66
   5   1  11    0.18    0.30
  -5  -1 -11    0.07    0.38
   5   1  12  107.96    2.76
  -5  -1 -12  109.92    3.36
   5   1  13   38.84    1.53
  -5  -1 -13   34.20    1.57
   5   1  14   85.38    2.33
  -5  -1 -14   86.08    4.65
   5   1  15    5.65    0.86
  -5  -1 -15    7.69    1.08
   5   1  16    0.93    1.58
  -5  -1 -16    1.53    1.71
   5   2 -14   11.90    2.34
  -5  -2  14    4.89    2.04
   5   2 -13    3.67    0.79
  -5  -2  13    2.95    0.61
   5   2 -12    7.09    0.61
  -5  -2  12    5.27    0.46
   5   2 -11    0.04    0.57
  -5  -2  11    0.33    0.40
   5   2 -10   64.45    2.04
  -5  -2  10   57.97    1.61
   5   2  -9    0.32    0.41
  -5  -2   9   -0.15    0.29
   5   2  -8   54.01    1.95
  -5  -2   8   49.83    1.07
   5   2  -7   92.73    2.40
  -5  -2   7   76.47    1.97
   5   2  -6  232.74    5.05
  -5  -2   6  235.09    4.93
   5   2  -5  215.71    7.70
  -5  -2   5  199.55    5.15
   5   2  -4  120.48    2.89
  -5  -2   4  129.07    3.73
   5   2  -3  223.33    6.56
  -5  -2   3  202.28    6.46
   5   2  -2  155.51    5.65
  -5  -2   2  128.81    2.89
   5   2  -1  634.52   17.06
  -5  -2   1  584.00   16.51
   5   2   0    4.75    0.19
  -5  -2   0    4.77    0.21
   5   2   1  507.37    9.23
  -5  -2  -1  517.42    8.26
   5   2   2  234.72    3.10
  -5  -2  -2  228.71    3.30
   5   2   3  235.23    3.07
  -5  -2  -3  231.97    3.65
   5   2   4   36.99    0.62
  -5  -2  -4   36.69    0.68
   5   2   5  425.03    7.19
  -5  -2  -5  449.22    7.94
   5   2   6  249.45    5.25
  -5  -2  -6  266.46    7.20
   5   2   7 1180.74   31.25
  -5  -2  -7  886.84   26.05
   5   2   8   51.54    1.35
  -5  -2  -8   47.65    1.19
   5   2   9  230.86    7.46
  -5  -2  -9  183.63    5.14
   5   2  10   26.41    0.76
  -5  -2 -10   24.44    0.80
   5   2  11   36.40    0.96
  -5  -2 -11   32.83    1.04
   5   2  12   85.75    1.93
  -5  -2 -12   85.24    2.62
   5   2  13   16.08    0.68
  -5  -2 -13   14.72    0.70
   5   2  14   31.25    1.25
  -5  -2 -14   26.88    1.36
   5   2  15   20.74    1.35
  -5  -2 -15   18.64    1.30
   5   2  16    4.57    1.29
  -5  -2 -16    7.24    1.38
   5   3 -14    1.36    2.90
  -5  -3  14   -0.76    2.80
   5   3 -13    1.92    1.14
  -5  -3  13    0.84    0.73
   5   3 -12    3.17    0.53
  -5  -3  12    4.57    0.47
   5   3 -11    0.97    0.55
  -5  -3  11    0.84    0.45
   5   3 -10    2.43    0.50
  -5  -3  10    1.92    0.40
   5   3  -9    2.84    0.45
  -5  -3   9    3.07    0.39
   5   3  -8   28.43    0.79
  -5  -3   8   27.76    0.69
   5   3  -7   23.82    0.74
  -5  -3   7   26.97    0.86
   5   3  -6    0.29    0.32
  -5  -3   6    0.40    0.27
   5   3  -5  291.48    8.86
  -5  -3   5  342.58   13.55
   5   3  -4   10.96    0.36
  -5  -3   4   11.10    0.35
   5   3  -3  143.62    3.44
  -5  -3   3  145.84    4.69
   5   3  -2   94.77    1.82
  -5  -3   2   94.58    1.92
   5   3  -1  466.79    9.58
  -5  -3   1  444.52   18.07
   5   3   0   32.44    0.61
  -5  -3   0   31.76    0.59
   5   3   1  709.78   15.26
  -5  -3  -1  725.14   12.01
   5   3   2   14.04    0.34
  -5  -3  -2   13.89    0.38
   5   3   3  922.33   14.27
  -5  -3  -3  877.63   14.69
   5   3   4  277.73    5.08
  -5  -3  -4  272.04    5.00
   5   3   5    5.10    0.24
  -5  -3  -5    5.27    0.27
   5   3   6  400.93    8.11
  -5  -3  -6  390.30   11.72
   5   3   7  146.69    6.22
  -5  -3  -7  159.96    5.04
   5   3   8  177.85    6.20
  -5  -3  -8  181.44    6.82
   5   3   9    4.18    0.35
  -5  -3  -9    4.27    0.38
   5   3  10  246.12    8.77
  -5  -3 -10  178.78    5.34
   5   3  11    3.10    0.44
  -5  -3 -11    3.16    0.50
   5   3  12  203.86    6.12
  -5  -3 -12  176.21    5.62
   5   3  13    3.27    0.52
  -5  -3 -13    2.79    0.63
   5   3  14   37.26    1.49
  -5  -3 -14   39.07    1.77
   5   3  15    4.30    0.47
  -5  -3 -15    5.27    0.98
   5   3  16   34.50    2.10
  -5  -3 -16   49.56    2.55
   5   4 -13    0.49    1.83
  -5  -4  13    0.01    1.15
   5   4 -12   15.47    0.91
  -5  -4  12   15.29    0.66
   5   4 -11    0.28    0.58
  -5  -4  11    0.69    0.39
   5   4 -10   33.97    1.26
  -5  -4  10   31.41    0.92
   5   4  -9    0.07    0.50
  -5  -4   9    0.91    0.39
   5   4  -8   49.52    1.42
  -5  -4   8   47.31    1.07
   5   4  -7   22.34    0.75
  -5  -4   7   21.14    0.59
   5   4  -6  376.42   15.12
  -5  -4   6  508.22   19.31
   5   4  -5    0.35    0.29
  -5  -4   5    0.17    0.27
   5   4  -3   17.02    0.49
  -5  -4   3   17.18    0.46
   5   4  -1  166.40    5.38
  -5  -4   1  164.36    4.42
   5   4   0  183.47    5.32
  -5  -4   0  185.97    3.46
   5   4   1  265.41   10.75
  -5  -4  -1  275.67    5.28
   5   4   2  166.14    3.21
  -5  -4  -2  175.93    3.25
   5   4   3  945.90   21.54
  -5  -4  -3  882.71   18.78
   5   4   4  339.12    6.46
  -5  -4  -4  338.71    6.71
   5   4   5   18.27    0.47
  -5  -4  -5   18.67    0.46
   5   4   6   45.22    1.20
  -5  -4  -6   45.66    1.18
   5   4   7 1969.09   71.17
  -5  -4  -7 1987.80   70.51
   5   4   8   74.25    2.40
  -5  -4  -8   72.85    1.83
   5   4   9  185.00    6.31
  -5  -4  -9  192.04    7.76
   5   4  10    1.53    0.36
  -5  -4 -10    1.61    0.39
   5   4  11  147.35    3.42
  -5  -4 -11  143.02    3.47
   5   4  12   15.87    0.67
  -5  -4 -12   14.61    0.81
   5   4  13   98.29    2.76
  -5  -4 -13  119.26    5.57
   5   4  14    1.32    0.70
  -5  -4 -14    1.21    0.74
   5   4  15   10.04    0.76
  -5  -4 -15    9.91    0.76
   5   4  16    0.04    1.15
  -5  -4 -16    0.29    1.21
   5   4  17    0.21    1.20
  -5  -4 -17    1.34    1.13
   5   5 -13    0.69    2.65
  -5  -5  13    4.80    1.38
   5   5 -12    3.56    1.18
  -5  -5  12    4.52    0.64
   5   5 -11    2.23    0.58
  -5  -5  11    1.97    0.44
   5   5 -10    0.59    0.64
  -5  -5  10    0.30    0.45
   5   5  -9   19.66    0.86
  -5  -5   9   19.68    0.68
   5   5  -8    3.07    0.47
  -5  -5   8    2.63    0.39
   5   5  -7   33.26    0.91
  -5  -5   7   33.46    0.85
   5   5  -6    4.80    0.41
  -5  -5   6    4.63    0.36
   5   5  -5   11.84    0.46
  -5  -5   5   11.55    0.47
   5   5  -4   48.39    1.02
  -5  -5   4   51.45    1.01
   5   5  -3    3.82    0.32
  -5  -5   3    3.50    0.30
   5   5  -2   31.57    0.63
  -5  -5   2   33.20    0.92
   5   5  -1   84.18    2.26
  -5  -5   1   82.53    2.48
   5   5   0  281.52    8.31
  -5  -5   0  283.45    6.58
   5   5   1 1222.54   24.87
  -5  -5  -1 1128.70   24.55
   5   5   2  355.38    6.39
  -5  -5  -2  325.61    7.77
   5   5   3  164.92    3.53
  -5  -5  -3  150.49    2.89
   5   5   4  544.57   14.52
  -5  -5  -4  487.06   10.99
   5   5   5  170.17    3.51
  -5  -5  -5  177.88    3.04
   5   5   6   96.60    2.22
  -5  -5  -6  104.04    2.20
   5   5   7    2.34    0.23
  -5  -5  -7    1.91    0.32
   5   5   8   17.86    0.59
  -5  -5  -8   19.83    0.67
   5   5   9   62.04    1.63
  -5  -5  -9   60.94    1.54
   5   5  10    2.82    0.40
  -5  -5 -10    2.73    0.46
   5   5  11   50.16    1.15
  -5  -5 -11   47.44    1.25
   5   5  12   69.24    1.69
  -5  -5 -12   73.78    2.44
   5   5  13    0.30    0.51
  -5  -5 -13   -0.02    0.64
   5   5  14   20.53    0.90
  -5  -5 -14   20.56    1.02
   5   5  15    5.16    0.70
  -5  -5 -15    5.43    0.70
   5   5  16    4.08    0.83
  -5  -5 -16    6.27    0.96
   5   5  17    0.15    0.59
  -5  -5 -17    0.56    1.02
   5   6 -12    4.97    2.25
  -5  -6  12    3.97    1.63
   5   6 -11    1.00    0.53
  -5  -6  11    3.67    0.53
   5   6 -10    0.10    0.55
  -5  -6  10    0.38    0.47
   5   6  -9    0.41    0.51
  -5  -6   9    0.35    0.44
   5   6  -8  124.90    3.13
  -5  -6   8  120.71    5.25
   5   6  -7    0.76    0.51
  -5  -6   7    0.55    0.36
   5   6  -6   47.39    1.35
  -5  -6   6   51.79    1.06
   5   6  -5    8.37    0.52
  -5  -6   5    8.43    0.46
   5   6  -4  590.26   23.41
  -5  -6   4  600.91   24.14
   5   6  -3   15.61    0.47
  -5  -6   3   15.11    0.45
   5   6  -2  341.38   13.85
   5   6  -1    7.73    0.30
  -5  -6   1    7.82    0.32
   5   6   0  842.54   21.81
  -5  -6   0  799.01   33.46
   5   6   1   67.07    1.70
  -5  -6  -1   68.17    1.57
   5   6   2 1053.65   23.35
  -5  -6  -2 1054.83   26.34
   5   6   3   43.75    0.85
  -5  -6  -3   43.58    0.90
   5   6   4   13.21    0.40
  -5  -6  -4   14.16    0.44
   5   6   5  347.74   10.44
  -5  -6  -5  321.07    7.73
   5   6   6   34.29    0.74
  -5  -6  -6   34.92    0.87
   5   6   7  250.79    7.21
  -5  -6  -7  266.60    6.61
   5   6   8   18.61    0.57
  -5  -6  -8   19.71    0.61
   5   6   9  252.95    7.24
   5   6  10    1.30    0.46
  -5  -6 -10    1.04    0.51
   5   6  11   48.58    1.26
  -5  -6 -11   48.48    1.61
   5   6  12    4.63    0.55
  -5  -6 -12    5.25    0.69
   5   6  13   73.73    1.78
  -5  -6 -13   71.70    2.48
   5   6  14    5.00    0.66
  -5  -6 -14    3.57    0.73
   5   6  15   52.52    1.77
  -5  -6 -15   54.47    2.93
   5   6  16    3.78    0.58
  -5  -6 -16    5.33    1.08
   5   7 -11    8.84    2.70
  -5  -7  11    8.74    1.43
   5   7 -10    8.91    0.70
  -5  -7  10   10.59    0.59
   5   7  -9   36.78    1.43
  -5  -7   9   52.33    4.08
   5   7  -8   32.12    1.04
  -5  -7   8   33.99    0.89
   5   7  -7  147.83    5.11
  -5  -7   7  141.83    7.13
   5   7  -6   20.05    0.73
  -5  -7   6   20.01    0.69
   5   7  -5   92.86    2.22
  -5  -7   5   82.11    1.37
   5   7  -4    1.14    0.40
  -5  -7   4    1.30    0.35
   5   7  -3   27.66    0.66
  -5  -7   3   28.39    0.66
   5   7  -2    0.33    0.32
  -5  -7   2    0.24    0.29
   5   7  -1   47.23    0.97
  -5  -7   1   45.33    0.90
   5   7   0    3.87    0.32
  -5  -7   0    3.62    0.29
   5   7   1   18.83    0.47
  -5  -7  -1   19.31    0.51
   5   7   2   20.87    0.50
  -5  -7  -2   22.54    0.53
   5   7   3   13.10    0.39
  -5  -7  -3   13.07    0.50
   5   7   4  231.69    9.37
  -5  -7  -4  212.30    5.66
   5   7   5    2.72    0.30
  -5  -7  -5    3.36    0.33
   5   7   6  330.50   10.08
   5   7   7   52.54    0.95
  -5  -7  -7   53.09    1.27
   5   7   9   19.40    0.63
  -5  -7  -9   18.81    0.66
   5   7  10   14.34    0.73
  -5  -7 -10   14.91    0.91
   5   7  11   17.70    0.75
  -5  -7 -11   18.16    0.91
   5   7  12    7.35    0.73
  -5  -7 -12    7.22    0.80
   5   7  13   18.95    0.85
  -5  -7 -13   18.32    0.95
   5   7  14    0.00    0.66
  -5  -7 -14    0.87    0.89
   5   7  15    5.45    0.76
  -5  -7 -15    6.73    0.91
   5   7  16    0.52    1.44
  -5  -7 -16    0.44    1.51
   5   8 -10    0.53    1.26
  -5  -8  10    1.49    0.76
   5   8  -9   18.27    1.04
  -5  -8   9   19.38    0.93
   5   8  -8    6.01    0.70
  -5  -8   8    6.95    0.61
   5   8  -7    0.25    0.69
  -5  -8   7    0.33    0.46
   5   8  -6   47.31    1.21
  -5  -8   6   47.66    1.07
   5   8  -5   14.61    0.66
  -5  -8   5   15.37    0.59
   5   8  -4   90.22    1.87
  -5  -8   4   94.01    1.60
   5   8  -3    3.76    0.49
  -5  -8   3    4.19    0.49
   5   8  -2   97.72    2.20
  -5  -8   2  109.74    1.85
   5   8  -1    8.14    0.44
  -5  -8   1    8.37    0.39
   5   8   0  421.81   11.71
  -5  -8   0  371.60   13.89
   5   8   1   24.10    0.61
  -5  -8  -1   24.83    0.58
   5   8   2  422.84   12.73
  -5  -8  -2  405.18    9.25
   5   8   3    8.63    0.36
  -5  -8  -3    8.61    0.42
   5   8   4  310.44   12.99
  -5  -8  -4  297.35    7.43
   5   8   5    0.12    0.28
  -5  -8  -5    0.06    0.33
   5   8   6  141.62    3.25
  -5  -8  -6  126.39    2.61
   5   8   7    3.61    0.33
  -5  -8  -7    4.16    0.42
  -5  -8  -8  274.11    8.32
   5   8   9   77.89    1.60
  -5  -8  -9   77.70    1.66
   5   8  10   44.64    1.47
  -5  -8 -10   48.07    1.47
   5   8  11   11.73    0.66
  -5  -8 -11   11.51    1.01
   5   8  12    0.93    0.59
  -5  -8 -12    0.57    0.64
   5   8  13   80.65    2.84
  -5  -8 -13   85.65    4.66
   5   8  14    9.13    0.72
  -5  -8 -14    8.18    0.86
   5   8  15    5.45    1.09
  -5  -8 -15    2.95    0.84
   5   9 -10    0.67    3.06
  -5  -9  10    5.79    2.29
   5   9  -9   12.53    0.89
  -5  -9   9   12.75    0.73
   5   9  -8    1.41    0.59
  -5  -9   8    2.29    0.52
   5   9  -7   79.98    2.91
   5   9  -6   13.30    0.84
  -5  -9   6   16.05    0.76
   5   9  -5  189.69    6.18
  -5  -9   5  174.24    6.95
   5   9  -4   22.92    0.76
  -5  -9   4   23.87    0.76
   5   9  -3  233.58    7.33
  -5  -9   3  210.38    5.96
   5   9  -2    2.48    0.42
  -5  -9   2    3.12    0.39
   5   9  -1  145.37    2.87
  -5  -9   1  170.00    3.87
   5   9   0    0.51    0.39
  -5  -9   0    0.49    0.32
   5   9   1   64.38    1.24
  -5  -9  -1   63.92    1.38
   5   9   2    9.31    0.44
  -5  -9  -2   10.38    0.47
   5   9   3   48.58    1.00
  -5  -9  -3   48.69    1.08
   5   9   4   15.31    0.59
  -5  -9  -4   17.19    0.67
   5   9   5   79.13    1.47
  -5  -9  -5   79.07    1.63
   5   9   6  112.86    2.68
  -5  -9  -6  112.96    3.34
   5   9   7    8.24    0.53
  -5  -9  -7    8.45    0.57
   5   9   8   94.90    2.46
  -5  -9  -8   80.50    1.81
   5   9   9   23.71    0.64
  -5  -9  -9   27.67    0.98
   5   9  10   55.94    1.48
  -5  -9 -10   56.05    1.83
   5   9  11    6.91    0.59
  -5  -9 -11    6.85    0.78
   5   9  12   16.66    0.95
  -5  -9 -12   16.85    1.42
   5   9  13   -0.13    0.55
  -5  -9 -13    0.28    0.52
   5   9  14   12.35    1.27
  -5  -9 -14   11.20    1.38
   5   9  15    9.17    1.15
  -5  -9 -15    9.59    1.17
   5  10  -8    1.87    0.91
  -5 -10   8    2.70    0.66
   5  10  -7    4.18    0.81
  -5 -10   7    4.43    0.62
   5  10  -6    9.39    0.92
  -5 -10   6    9.56    0.70
   5  10  -5   57.77    1.71
  -5 -10   5   56.87    1.36
   5  10  -4    0.92    0.55
  -5 -10   4    1.35    0.46
   5  10  -3   17.22    0.69
  -5 -10   3   18.04    0.67
   5  10  -2    0.58    0.56
  -5 -10   2   -0.01    0.45
   5  10  -1    5.08    0.56
  -5 -10   1    5.52    0.50
   5  10   0   18.07    0.68
  -5 -10   0   18.25    0.68
   5  10   1   14.22    0.63
  -5 -10  -1   15.02    0.57
   5  10   2  136.88    2.34
  -5 -10  -2  137.38    2.70
   5  10   3   12.74    0.66
  -5 -10  -3   13.11    0.61
   5  10   4  103.03    1.97
  -5 -10  -4  101.25    2.21
   5  10   5   84.61    1.88
  -5 -10  -5   87.92    1.95
   5  10   6   14.56    0.62
  -5 -10  -6   14.02    0.67
   5  10   7   11.94    0.66
  -5 -10  -7   12.97    0.70
  -5 -10  -8  390.11   16.61
   5  10   9    1.61    0.50
  -5 -10  -9    1.35    0.57
   5  10  10    4.98    0.49
  -5 -10 -10    4.20    0.69
   5  10  11    0.81    0.84
  -5 -10 -11    0.27    0.63
   5  10  12   38.13    1.76
  -5 -10 -12   32.50    1.89
   5  10  13   -0.06    1.87
  -5 -10 -13   -0.02    1.26
   5  10  14    8.52    2.09
  -5 -10 -14    2.39    2.08
   5  11  -7    8.22    1.07
  -5 -11   7   10.96    0.87
   5  11  -6   18.14    1.66
  -5 -11   6   20.88    1.18
   5  11  -5   18.14    1.07
  -5 -11   5   25.16    0.95
   5  11  -4    7.14    0.68
  -5 -11   4    7.73    0.58
   5  11  -3   29.71    0.98
  -5 -11   3   40.40    1.23
   5  11  -2   18.60    0.78
  -5 -11   2   21.55    0.76
   5  11  -1  299.73   10.79
  -5 -11   1  207.75    7.78
   5  11   0   11.28    0.70
  -5 -11   0   13.16    0.67
   5  11   1  129.81    3.01
  -5 -11  -1  125.95    2.42
   5  11   2   11.68    0.80
  -5 -11  -2   12.58    0.81
   5  11   3  185.13    3.57
  -5 -11  -3  177.68    3.92
   5  11   4    0.85    0.64
  -5 -11  -4    0.76    0.69
   5  11   5   59.92    1.49
  -5 -11  -5   56.87    1.71
   5  11   6    0.52    0.56
  -5 -11  -6    0.69    0.61
   5  11   7  109.49    2.36
  -5 -11  -7   94.99    2.71
   5  11   8   58.17    1.64
  -5 -11  -8   57.96    1.77
   5  11   9   21.41    0.91
  -5 -11  -9   21.36    1.09
   5  11  10    0.02    0.49
  -5 -11 -10    0.53    0.83
   5  11  11   30.31    2.04
  -5 -11 -11    9.70    1.17
  -5 -12   6    4.92    2.20
   5  12  -5   -0.30    1.83
  -5 -12   5    0.42    1.10
   5  12  -4    1.20    1.01
  -5 -12   4    0.79    0.42
   5  12  -3   38.81    2.02
  -5 -12   3   45.56    1.51
   5  12  -2   19.59    1.02
  -5 -12   2   19.00    0.87
   5  12  -1    0.08    0.66
  -5 -12   1    0.16    0.59
   5  12   0   52.56    1.74
  -5 -12   0   52.70    1.65
   5  12   1   29.64    1.23
  -5 -12  -1   29.24    1.27
   5  12   2    0.19    0.72
  -5 -12  -2    0.29    0.74
   5  12   3    9.29    0.90
  -5 -12  -3   10.44    1.01
   5  12   4   17.42    0.87
  -5 -12  -4   15.24    0.97
   5  12   5   46.27    1.55
  -5 -12  -5   46.47    1.58
   5  12   6    7.53    0.74
  -5 -12  -6    7.24    0.83
   5  12   7    0.76    0.68
  -5 -12  -7    1.57    0.81
   5  12   8   13.09    1.14
  -5 -12  -8   13.72    1.10
   5  12   9    0.39    0.97
  -5 -12  -9    0.64    1.10
   5  12  10    9.37    2.63
  -5 -12 -10   22.68    3.74
   5  13  -2   11.55    2.48
  -5 -13   2   19.22    2.39
   5  13  -1   -0.70    2.53
  -5 -13   1    2.27    1.76
   5  13   0   15.85    1.55
  -5 -13   0   21.12    1.80
   5  13   1   57.77    2.50
  -5 -13  -1   75.50    2.77
   5  13   2    0.29    0.97
  -5 -13  -2    0.76    0.96
   5  13   3   34.97    1.94
  -5 -13  -3   33.77    2.05
   5  13   4    0.21    1.35
  -5 -13  -4    0.28    1.27
   5  13   5   32.07    2.06
  -5 -13  -5   37.29    2.38
   5  13   6    0.12    1.26
  -5 -13  -6    0.42    1.54
   5  13   7   45.22    2.83
  -5 -13  -7   40.20    2.94
   5  13   8   -0.50    1.66
  -5 -13  -8    0.59    2.37
  -5 -14  -3   -0.67    4.38
   5  14   4   54.02    5.25
  -5 -14  -4   44.03    4.78
   5  14   5   -0.01    2.03
  -5 -14  -5    0.32    2.66
   5  14   7   -0.05    2.55
  -5 -14  -7    9.17    3.08
  -6  11  -1    1.18    2.74
   6 -11   3   -0.72    1.82
  -6  11  -3   -0.42    1.98
   6 -11   4    5.77    2.11
  -6  11  -4    4.61    1.97
   6 -10  -3   -0.19    1.07
  -6  10   3    0.22    0.70
   6 -10  -2    4.95    0.81
  -6  10   2    4.01    0.61
   6 -10  -1    8.57    0.80
  -6  10   1    6.93    0.84
   6 -10   0    7.99    0.84
  -6  10   0    4.61    0.66
   6 -10   1    0.69    0.86
  -6  10  -1    0.17    0.63
   6 -10   2    4.87    0.86
  -6  10  -2    3.70    0.76
   6 -10   3    5.12    0.93
  -6  10  -3    5.26    0.86
   6 -10   4   14.73    1.03
  -6  10  -4   12.53    1.12
   6 -10   5    1.26    0.96
  -6  10  -5    0.79    0.95
   6 -10   6    4.83    0.80
  -6  10  -6    3.58    0.89
  -6  10  -7    6.63    2.73
   6  -9  -7    1.63    2.80
  -6   9   7    2.49    2.23
   6  -9  -6    1.13    0.87
  -6   9   6    0.17    0.55
   6  -9  -5   80.75    3.72
  -6   9   5   28.49    1.77
   6  -9  -4    6.75    0.72
  -6   9   4    4.33    0.49
   6  -9  -3   48.41    3.16
   6  -9  -2    1.66    0.58
  -6   9   2    0.84    0.46
   6  -9  -1    7.67    0.69
  -6   9   1    7.80    0.56
   6  -9   0    1.07    0.49
  -6   9   0    0.72    0.45
   6  -9   1    8.55    0.63
  -6   9  -1    8.85    0.55
   6  -9   2    8.54    0.63
  -6   9  -2    8.54    0.66
   6  -9   3    6.36    0.57
  -6   9  -3    6.27    0.57
   6  -9   4   30.11    1.58
  -6   9  -4   32.40    1.24
   6  -9   5    2.38    0.63
  -6   9  -5    3.64    0.56
   6  -9   6    4.04    0.52
  -6   9  -6    4.20    0.57
   6  -9   7    7.19    0.79
  -6   9  -7    7.92    0.75
   6  -9   8   81.63    4.33
  -6   9  -8   97.66    3.38
   6  -8  -9    0.41    1.21
  -6   8   9   -0.10    1.08
   6  -8  -8    5.09    0.85
  -6   8   8    3.17    0.67
   6  -8  -7    3.86    0.73
  -6   8   7    2.48    0.50
   6  -8  -6    8.74    0.70
  -6   8   6    6.40    0.56
   6  -8  -5    0.62    0.62
  -6   8   5    0.19    0.39
   6  -8  -4    4.09    0.53
  -6   8   4    4.31    0.45
   6  -8  -3    0.78    0.45
  -6   8   3    0.52    0.36
   6  -8  -2    1.77    0.47
  -6   8   2    1.34    0.40
   6  -8  -1   16.02    0.67
  -6   8   1   15.43    0.62
   6  -8   0   36.20    1.47
  -6   8   0   30.66    0.93
   6  -8   1   36.00    1.81
  -6   8  -1   37.82    1.23
   6  -8   2    2.11    0.49
  -6   8  -2    1.89    0.51
   6  -8   3   82.82    3.19
  -6   8  -3   90.39    2.44
   6  -8   4   11.95    0.62
  -6   8  -4   13.82    0.63
   6  -8   5    3.29    0.50
  -6   8  -5    3.80    0.53
   6  -8   6   66.32    2.29
  -6   8  -6   71.71    1.63
   6  -8   7   13.76    0.80
  -6   8  -7   17.35    0.78
   6  -8   8    0.42    0.49
  -6   8  -8   -0.30    0.53
   6  -8   9    0.91    0.86
  -6   8  -9    2.67    0.86
   6  -8  10   29.47    3.36
  -6   8 -10   33.11    3.19
   6  -8  11    0.51    2.40
  -6   8 -11   -0.29    2.56
   6  -7 -11    0.25    2.09
  -6   7  11    0.29    2.82
   6  -7 -10   11.86    1.27
  -6   7  10    9.70    0.90
   6  -7  -9    1.77    0.69
  -6   7   9    1.09    0.47
   6  -7  -8    0.05    0.70
  -6   7   8   -0.08    0.50
   6  -7  -7   37.06    1.64
  -6   7   7   36.24    1.40
   6  -7  -6    0.66    0.49
  -6   7   6    0.93    0.39
   6  -7  -5   56.19    2.62
  -6   7   5   45.15    2.06
   6  -7  -4   14.19    0.63
  -6   7   4   11.16    0.49
   6  -7  -2    0.30    0.36
  -6   7   2   -0.01    0.32
   6  -7  -1   48.76    1.69
  -6   7   1   44.76    1.17
   6  -7   0    7.75    0.56
  -6   7   0    6.71    0.45
  -6   7  -1  122.73    3.08
   6  -7   2    4.38    0.44
  -6   7  -2    4.98    0.42
  -6   7  -3  121.71    2.73
   6  -7   4    0.11    0.49
  -6   7  -4    0.01    0.40
   6  -7   5    8.45    0.58
  -6   7  -5   10.33    0.56
   6  -7   6   37.68    0.98
  -6   7  -6   46.92    1.06
   6  -7   7   10.69    0.66
  -6   7  -7   12.36    0.70
   6  -7   8   33.42    1.14
  -6   7  -8   41.07    1.37
   6  -7   9    8.50    0.63
  -6   7  -9   14.26    0.91
   6  -7  10   68.22    1.70
  -6   7 -10   69.60    1.85
   6  -7  11    2.97    1.40
  -6   7 -11    2.83    1.31
   6  -7  12   14.58    1.20
  -6   7 -12   13.64    1.51
  -6   6  12   11.27    3.79
   6  -6 -11    0.74    0.90
  -6   6  11    0.57    0.57
   6  -6 -10   32.50    1.64
  -6   6  10   26.45    1.21
   6  -6  -9    4.25    0.80
  -6   6   9    2.96    0.63
   6  -6  -8   55.20    1.85
  -6   6   8   40.98    1.41
   6  -6  -7    4.59    0.58
  -6   6   7    4.27    0.49
   6  -6  -6   56.81    1.88
  -6   6   6   45.79    1.07
   6  -6  -5   85.23    2.89
  -6   6   5   69.89    2.56
   6  -6  -4   58.23    2.09
  -6   6   4   53.23    1.57
   6  -6  -3   29.74    0.93
  -6   6   3   28.02    0.68
   6  -6  -2    3.79    0.40
  -6   6   2    3.73    0.40
   6  -6  -1   28.36    0.86
  -6   6   1   29.96    0.81
   6  -6   0    0.46    0.30
  -6   6   0    0.45    0.28
   6  -6   1   87.39    3.64
  -6   6  -1   98.22    2.20
   6  -6   2   63.01    1.59
  -6   6  -2   64.00    1.26
   6  -6   3   73.62    3.45
  -6   6  -3   85.88    1.72
   6  -6   4   -0.07    0.36
  -6   6  -4    0.01    0.35
   6  -6   5   88.51    3.24
  -6   6  -5  103.48    2.04
   6  -6   6    1.59    0.46
  -6   6  -6    1.54    0.47
   6  -6   7   66.79    1.49
  -6   6  -7   70.43    1.57
   6  -6   8   35.39    1.07
  -6   6  -8   34.53    0.93
   6  -6   9   55.59    1.27
  -6   6  -9   66.18    1.54
   6  -6  10    9.46    0.85
  -6   6 -10    8.82    0.86
   6  -6  11    0.15    0.70
  -6   6 -11   -0.16    0.76
   6  -6  12   24.81    1.43
  -6   6 -12   22.80    1.69
   6  -6  13   -0.33    1.55
  -6   6 -13    0.21    2.14
   6  -5 -12    1.47    1.26
  -6   5  12    0.89    0.76
   6  -5 -11    9.92    0.90
  -6   5  11    8.85    0.67
   6  -5 -10   15.49    1.01
  -6   5  10   12.15    0.74
   6  -5  -9    4.29    0.74
  -6   5   9    3.53    0.55
   6  -5  -8   13.73    0.81
  -6   5   8   11.50    0.62
   6  -5  -7    7.07    0.57
  -6   5   7    6.81    0.52
   6  -5  -6    4.41    0.49
  -6   5   6    4.02    0.41
   6  -5  -5   82.31    1.99
  -6   5   5   68.97    4.71
   6  -5  -4   28.51    0.84
  -6   5   4   26.71    0.81
   6  -5  -3   73.15    2.60
  -6   5   3   71.41    1.72
   6  -5  -2    9.69    0.55
  -6   5   2   11.37    0.42
   6  -5  -1  160.85    7.50
  -6   5   1  157.13    4.87
   6  -5   0   11.24    0.47
  -6   5   0   12.73    0.45
   6  -5   1  139.13    4.30
  -6   5  -1  113.31    3.42
   6  -5   2    1.13    0.32
  -6   5  -2    0.86    0.30
   6  -5   4    0.36    0.33
  -6   5  -4    0.51    0.30
   6  -5   5  103.29    3.89
  -6   5  -5  121.53    2.84
   6  -5   6    7.01    0.40
  -6   5  -6    8.27    0.45
   6  -5   7  161.61    6.05
  -6   5  -7  177.34    3.85
   6  -5   8    0.44    0.42
  -6   5  -8    0.00    0.35
   6  -5   9   64.37    1.41
  -6   5  -9   65.96    1.55
   6  -5  10   28.18    0.85
  -6   5 -10   29.29    1.02
   6  -5  11   26.30    0.92
  -6   5 -11   22.77    1.03
   6  -5  12    1.70    0.64
  -6   5 -12    1.24    0.85
   6  -5  13    2.40    1.02
  -6   5 -13    0.95    1.19
   6  -4 -12    5.23    1.01
  -6   4  12    5.09    0.63
   6  -4 -11    5.60    0.81
  -6   4  11    3.93    0.61
   6  -4 -10   29.92    1.32
  -6   4  10   30.14    1.03
   6  -4  -9   66.47    2.31
  -6   4   9   55.81    1.49
   6  -4  -8  152.29    4.92
  -6   4   8  137.38    2.97
   6  -4  -7    4.70    0.59
  -6   4   7    5.00    0.49
   6  -4  -6   85.72    2.23
  -6   4   6   77.64    1.61
   6  -4  -5   22.23    0.76
  -6   4   5   21.13    0.63
   6  -4  -4  264.51    9.29
   6  -4  -3    7.27    0.46
  -6   4   3    8.34    0.45
   6  -4  -2   51.33    1.47
  -6   4   2   54.09    1.34
   6  -4  -1   15.74    0.53
  -6   4   1   17.53    0.49
   6  -4   0  153.03    3.40
  -6   4   0  154.63    3.36
   6  -4   1    1.41    0.25
  -6   4  -1    1.47    0.25
   6  -4   2  263.95    5.63
  -6   4  -2  220.42   10.87
   6  -4   3   35.98    0.89
  -6   4  -3   40.68    0.96
   6  -4   5   57.09    1.54
  -6   4  -5   63.94    1.49
   6  -4   6   29.04    0.78
  -6   4  -6   31.50    0.69
   6  -4   7   57.34    1.31
  -6   4  -7   61.06    1.31
   6  -4   8   35.82    0.78
  -6   4  -8   36.73    0.90
   6  -4   9  116.17    2.54
  -6   4  -9  112.85    2.50
   6  -4  10   20.73    0.73
  -6   4 -10   21.97    0.85
   6  -4  11   25.05    0.91
  -6   4 -11   24.24    1.03
   6  -4  12  103.76    2.54
  -6   4 -12   95.27    3.08
   6  -4  13    6.13    0.83
  -6   4 -13    4.80    1.03
   6  -4  14    2.51    1.46
  -6   4 -14    1.58    1.63
   6  -3 -13    7.89    1.13
  -6   3  13    6.37    1.43
   6  -3 -12    0.97    0.97
  -6   3  12    1.00    0.69
   6  -3 -11   10.73    0.96
  -6   3  11   11.07    0.78
   6  -3 -10   11.05    0.78
  -6   3  10   11.72    0.70
   6  -3  -9    8.68    0.69
  -6   3   9    7.61    0.58
   6  -3  -8   18.93    0.78
  -6   3   8   20.01    0.70
   6  -3  -7    2.82    0.46
  -6   3   7    3.53    0.41
   6  -3  -6    2.08    0.40
  -6   3   6    3.08    0.33
   6  -3  -5  122.94    2.33
  -6   3   5  136.25    3.95
   6  -3  -4  128.21    3.00
  -6   3   4  145.56    3.87
   6  -3  -3    0.74    0.28
  -6   3   3    1.17    0.29
   6  -3  -2   76.85    2.28
  -6   3   2   72.77    1.99
   6  -3  -1   11.15    0.41
  -6   3   1   11.39    0.39
   6  -3   0    0.72    0.22
  -6   3   0    0.51    0.23
   6  -3   1    0.24    0.23
  -6   3  -1    0.11    0.21
   6  -3   2    4.80    0.29
  -6   3  -2    5.40    0.29
   6  -3   3  197.19    3.91
   6  -3   4    0.85    0.24
  -6   3  -4    0.66    0.25
   6  -3   5  160.17    6.68
   6  -3   6    2.59    0.30
  -6   3  -6    2.87    0.30
   6  -3   7  105.89    3.41
  -6   3  -7  113.49    2.84
   6  -3   8    7.05    0.38
  -6   3  -8    6.35    0.42
  -6   3  -9  311.23    7.52
   6  -3  10   19.86    0.59
  -6   3 -10   18.33    0.68
   6  -3  11   12.43    0.67
  -6   3 -11   10.71    0.70
   6  -3  12    1.44    0.57
  -6   3 -12    1.72    0.70
   6  -3  13   51.97    1.57
  -6   3 -13   45.84    1.49
   6  -3  14   10.30    0.98
  -6   3 -14    7.15    1.14
   6  -2 -13    2.20    1.09
  -6   2  13    2.11    0.80
   6  -2 -12    1.43    0.81
  -6   2  12    1.65    0.59
   6  -2 -11   40.77    1.36
  -6   2  11   39.90    1.14
   6  -2 -10   20.30    0.93
  -6   2  10   20.84    0.86
   6  -2  -9   81.23    2.09
  -6   2   9   74.82    1.74
   6  -2  -8   49.50    1.52
  -6   2   8   48.16    1.14
   6  -2  -7  115.90    3.02
  -6   2   7  124.00    2.36
   6  -2  -6   72.56    1.66
  -6   2   6   70.44    1.70
   6  -2  -5  129.72    2.79
  -6   2   5  142.77    3.40
   6  -2  -4  151.11    4.06
  -6   2   4  169.87    4.74
   6  -2  -3  117.00    2.97
  -6   2   3  120.15    2.44
   6  -2  -2   70.97    2.21
  -6   2   2   73.90    1.61
   6  -2  -1    9.02    0.42
  -6   2   1   10.22    0.38
   6  -2   0  488.72   10.28
  -6   2   0  483.19    6.69
   6  -2   1  578.41   10.30
  -6   2  -1  586.35    9.46
   6  -2   2  770.64   13.19
  -6   2  -2  729.16   16.44
   6  -2   3   40.59    0.95
  -6   2  -3   37.37    0.72
  -6   2  -4 1104.73   40.34
   6  -2   5    1.25    0.24
  -6   2  -5    1.09    0.24
   6  -2   6  143.40    3.69
  -6   2  -6  168.90    4.50
   6  -2   7    8.95    0.36
  -6   2  -7    9.13    0.36
   6  -2   8  396.12   15.92
  -6   2  -8  413.85   11.86
   6  -2   9  279.14   10.11
  -6   2  -9  266.15    6.35
   6  -2  10   97.07    1.72
  -6   2 -10   97.62    2.21
   6  -2  11    4.92    0.47
  -6   2 -11    3.65    0.53
   6  -2  12   19.39    0.80
  -6   2 -12   16.12    0.91
   6  -2  13   38.90    1.09
  -6   2 -13   37.42    1.53
   6  -2  14    2.33    0.78
  -6   2 -14    2.00    0.83
   6  -1 -13    0.68    0.69
  -6   1  13    1.18    0.63
   6  -1 -12    7.48    0.85
  -6   1  12    7.87    0.72
   6  -1 -11   18.95    0.92
  -6   1  11   20.58    0.80
   6  -1 -10    6.48    0.63
  -6   1  10    6.87    0.50
   6  -1  -9    0.27    0.45
  -6   1   9    0.16    0.34
   6  -1  -8   15.58    0.69
  -6   1   8   15.35    0.59
   6  -1  -7   99.13    2.23
  -6   1   7   99.52    2.42
   6  -1  -6    9.17    0.46
  -6   1   6    8.78    0.40
   6  -1  -5  130.57    3.00
  -6   1   5  139.85    2.82
   6  -1  -4   23.76    0.63
  -6   1   4   23.98    0.57
   6  -1  -3  146.02    4.15
  -6   1   3  134.62    2.54
   6  -1  -2  330.84    9.14
  -6   1   2  319.32    4.66
   6  -1  -1  574.86   13.00
  -6   1   1  553.17    7.95
   6  -1   0    0.69    0.22
  -6   1   0    0.69    0.18
   6  -1   1  352.71    5.84
  -6   1  -1  361.68    4.66
   6  -1   2  192.49    2.82
  -6   1  -2  195.72    2.55
   6  -1   3  366.60    5.21
  -6   1  -3  347.06    4.81
   6  -1   4    0.27    0.19
  -6   1  -4    0.32    0.17
   6  -1   5   91.25    1.61
  -6   1  -5   96.66    1.87
   6  -1   6   42.69    0.86
  -6   1  -6   42.98    0.78
   6  -1   7  184.65    5.34
  -6   1  -7  175.27    4.06
   6  -1   8    2.61    0.29
  -6   1  -8    2.68    0.25
   6  -1   9   51.64    1.09
  -6   1  -9   47.03    1.03
   6  -1  10    3.34    0.32
  -6   1 -10    3.16    0.38
   6  -1  11   75.73    1.34
  -6   1 -11   67.91    2.15
   6  -1  12    6.30    0.49
  -6   1 -12    5.48    0.62
   6  -1  13    2.10    0.52
  -6   1 -13    1.85    0.69
   6  -1  14    7.92    0.91
  -6   1 -14    7.54    0.93
   6   0 -13    0.55    0.91
  -6   0  13    1.25    0.78
   6   0 -12    3.53    0.67
  -6   0  12    3.30    0.53
   6   0 -11   25.37    0.96
  -6   0  11   27.44    0.90
   6   0 -10    0.97    0.52
  -6   0  10    0.93    0.38
   6   0  -9  102.55    3.00
  -6   0   9   96.98    2.15
   6   0  -8    7.22    0.51
  -6   0   8    6.48    0.40
   6   0  -7  247.05    6.24
  -6   0   7  218.22    4.81
   6   0  -6    4.23    0.34
  -6   0   6    5.01    0.29
  -6   0   5  422.83   12.66
   6   0  -4   24.72    0.64
  -6   0   4   24.81    0.58
  -6   0   3  526.04    9.56
   6   0  -2  607.70   18.14
  -6   0   2  630.95   10.58
   6   0  -1   78.35    1.70
  -6   0   1   76.74    1.51
   6   0   0   57.01    1.15
  -6   0   0   60.72    1.12
   6   0   1    3.73    0.21
  -6   0  -1    3.79    0.19
   6   0   2 1055.01   18.78
  -6   0  -2 1083.43   13.15
   6   0   3   32.77    0.66
  -6   0  -3   31.10    0.62
   6   0   4  650.60    8.07
  -6   0  -4  609.29    9.14
   6   0   5   10.88    0.35
  -6   0  -5    9.70    0.30
   6   0   6  550.14   10.76
  -6   0  -6  556.45   21.19
   6   0   7    7.84    0.35
  -6   0  -7    6.91    0.32
   6   0   8  689.11   15.97
  -6   0  -8  706.23   28.45
   6   0   9   12.36    0.45
  -6   0  -9   10.62    0.46
   6   0  10  222.33    7.09
  -6   0 -10  235.38    6.24
   6   0  11   95.92    1.82
  -6   0 -11   91.49    2.51
   6   0  12   69.11    2.40
  -6   0 -12   61.19    1.92
   6   0  13    7.86    0.86
  -6   0 -13    6.12    0.96
   6   0  14   19.25    1.18
  -6   0 -14   20.00    1.34
   6   0  15   10.60    1.48
  -6   0 -15   10.52    1.10
   6   1 -13   -0.05    0.80
  -6  -1  13    0.63    0.64
   6   1 -12   36.80    1.87
  -6  -1  12   44.27    1.78
   6   1 -11   14.18    0.75
  -6  -1  11   15.29    0.73
   6   1 -10   44.82    1.24
  -6  -1  10   44.99    1.15
   6   1  -9    1.20    0.50
  -6  -1   9    0.68    0.35
   6   1  -8   26.81    0.80
  -6  -1   8   29.71    0.76
   6   1  -7   24.79    0.73
  -6  -1   7   25.03    0.74
   6   1  -6   30.37    0.76
  -6  -1   6   31.56    0.73
   6   1  -5  107.65    3.16
  -6  -1   5   99.92    2.39
   6   1  -4   16.87    0.47
  -6  -1   4   16.19    0.44
   6   1  -3  107.41    3.86
  -6  -1   3  114.33    2.39
   6   1  -2   10.36    0.38
  -6  -1   2   10.58    0.36
   6   1  -1  401.59   10.93
  -6  -1   1  395.28    9.06
   6   1   0  235.16    4.94
  -6  -1   0  222.87    3.08
   6   1   1 1227.23   19.28
  -6  -1  -1 1186.48   16.16
   6   1   2  130.10    1.80
  -6  -1  -2  129.35    1.80
   6   1   3  705.53    8.96
  -6  -1  -3  709.46    9.18
   6   1   4   69.14    1.06
  -6  -1  -4   65.85    1.04
   6   1   5  454.95    6.52
  -6  -1  -5  469.36    9.56
   6   1   6   10.16    0.36
  -6  -1  -6    9.08    0.32
   6   1   7   22.86    0.57
  -6  -1  -7   21.20    0.50
   6   1   8   23.14    0.57
  -6  -1  -8   23.96    0.57
   6   1   9   10.26    0.39
  -6  -1  -9    9.90    0.42
   6   1  10    2.10    0.29
  -6  -1 -10    1.46    0.36
   6   1  11    0.25    0.28
  -6  -1 -11   -0.15    0.41
   6   1  12    0.23    0.44
  -6  -1 -12    0.11    0.32
   6   1  13    6.82    0.55
  -6  -1 -13    8.71    1.00
   6   1  14   15.37    1.21
  -6  -1 -14   11.52    1.12
   6   1  15    0.96    1.00
  -6  -1 -15    1.36    0.97
   6   2 -13    0.28    2.71
  -6  -2  13    3.07    4.02
   6   2 -12   -0.25    0.84
  -6  -2  12    0.23    0.56
   6   2 -11    3.42    0.62
  -6  -2  11    4.21    0.61
   6   2 -10    0.92    0.52
  -6  -2  10    0.83    0.40
   6   2  -9   42.80    1.43
  -6  -2   9   40.43    1.08
   6   2  -8    2.95    0.51
  -6  -2   8    3.18    0.36
   6   2  -7  146.79    3.86
  -6  -2   7  140.68    2.62
   6   2  -6   77.57    2.06
  -6  -2   6   72.66    2.40
   6   2  -5  137.04    2.71
  -6  -2   5  142.90    3.00
   6   2  -4    5.20    0.33
  -6  -2   4    5.12    0.32
   6   2  -3  798.33   31.23
  -6  -2   3  902.34   37.75
   6   2  -2    1.72    0.23
  -6  -2   2    1.47    0.19
   6   2  -1  150.76    3.98
  -6  -2   1  130.64    2.44
   6   2   0   19.79    0.47
  -6  -2   0   19.46    0.42
   6   2   1  151.56    2.67
  -6  -2  -1  155.96    2.27
   6   2   2   19.91    0.41
  -6  -2  -2   20.48    0.41
   6   2   3  327.51    4.58
  -6  -2  -3  331.42    5.17
   6   2   4  254.79    3.81
  -6  -2  -4  260.76    5.52
   6   2   5  114.26    2.02
  -6  -2  -5  114.88    2.00
   6   2   6  145.50    2.73
  -6  -2  -6  166.94    3.42
   6   2   7    0.05    0.21
  -6  -2  -7    0.33    0.22
   6   2   8  129.08    4.07
  -6  -2  -8   97.51    2.68
   6   2   9   11.94    0.58
  -6  -2  -9   10.14    0.57
   6   2  10  385.42   11.46
  -6  -2 -10  345.86    7.94
   6   2  11   38.60    0.96
  -6  -2 -11   38.16    1.20
   6   2  12   38.78    1.31
  -6  -2 -12   39.35    1.42
   6   2  13   22.97    0.83
  -6  -2 -13   21.73    0.93
   6   2  14   57.83    1.87
  -6  -2 -14   51.34    2.40
   6   2  15    8.72    1.01
  -6  -2 -15    7.08    1.06
   6   2  16   38.14    2.80
   6   3 -12   25.78    1.70
  -6  -3  12   46.47    2.33
   6   3 -11    0.21    0.55
  -6  -3  11    0.25    0.44
   6   3 -10   76.11    3.46
  -6  -3  10   67.00    2.53
   6   3  -9   20.96    0.81
  -6  -3   9   23.65    0.74
   6   3  -8  125.87    4.06
  -6  -3   8  116.55    2.50
   6   3  -7    0.15    0.40
  -6  -3   7    0.23    0.32
   6   3  -6  160.30    3.73
  -6  -3   6  149.75    4.25
   6   3  -5    0.13    0.32
  -6  -3   5    0.24    0.25
   6   3  -4  395.94   11.56
  -6  -3   4  349.07   15.78
   6   3  -3    8.56    0.35
  -6  -3   3    8.38    0.39
   6   3  -2   10.62    0.41
  -6  -3   2   10.10    0.33
   6   3  -1   93.96    2.48
  -6  -3   1   88.00    2.60
   6   3   0   68.41    1.77
  -6  -3   0   66.86    1.48
   6   3   1  926.43   33.82
  -6  -3  -1  898.91   16.68
   6   3   2    4.69    0.24
  -6  -3  -2    4.86    0.23
   6   3   3  576.66   10.69
  -6  -3  -3  563.73   10.82
   6   3   4  225.39    4.14
  -6  -3  -4  220.83    5.29
   6   3   5  736.09   13.44
  -6  -3  -5  747.09   28.15
   6   3   6   21.61    0.49
  -6  -3  -6   21.43    0.50
   6   3   7  276.88    8.84
  -6  -3  -7  285.17    9.36
   6   3   8   29.64    0.85
  -6  -3  -8   31.23    0.85
   6   3   9  252.34    9.08
  -6  -3  -9  263.17    7.71
   6   3  10    3.61    0.47
  -6  -3 -10    3.30    0.53
   6   3  11   61.28    1.35
  -6  -3 -11   56.64    1.41
   6   3  12    5.69    0.49
  -6  -3 -12    5.67    0.52
   6   3  13    1.93    0.51
  -6  -3 -13    1.36    0.50
   6   3  14    3.01    0.47
  -6  -3 -14    3.27    0.50
   6   3  15   42.49    1.78
  -6  -3 -15   46.06    2.89
   6   3  16    7.88    1.76
  -6  -3 -16   12.59    2.68
   6   4 -12    0.40    1.34
  -6  -4  12   -0.10    0.75
   6   4 -11    4.18    0.56
  -6  -4  11    4.71    0.46
   6   4 -10    0.55    0.58
  -6  -4  10    0.45    0.39
   6   4  -9    4.93    0.63
  -6  -4   9    4.80    0.46
   6   4  -8    4.01    0.51
  -6  -4   8    4.46    0.45
   6   4  -7    6.80    0.52
  -6  -4   7    7.07    0.46
   6   4  -6    9.67    0.52
  -6  -4   6    9.52    0.44
   6   4  -5    1.02    0.34
  -6  -4   5    1.02    0.32
   6   4  -4    8.15    0.44
  -6  -4   4    8.94    0.39
   6   4  -3   44.60    0.84
  -6  -4   3   44.64    0.86
   6   4  -2    3.99    0.29
  -6  -4   2    4.19    0.28
   6   4  -1  294.14   11.30
  -6  -4   1  259.08   10.86
   6   4   0  239.25    9.62
  -6  -4   0  213.52    6.12
   6   4   1  338.69   10.56
  -6  -4  -1  352.33    7.46
   6   4   2  489.10   11.37
  -6  -4  -2  505.59    8.82
   6   4   3  344.25    6.33
  -6  -4  -3  317.84    7.14
   6   4   4   61.91    1.19
  -6  -4  -4   61.23    1.26
   6   4   5  390.78    7.22
  -6  -4  -5  377.80   12.14
   6   4   6    0.84    0.22
  -6  -4  -6    1.07    0.29
   6   4   7    7.12    0.29
  -6  -4  -7    6.97    0.38
   6   4   8    0.38    0.36
  -6  -4  -8    1.09    0.29
   6   4   9  134.28    5.16
  -6  -4  -9  124.15    3.02
   6   4  10   17.23    0.69
  -6  -4 -10   15.74    0.74
   6   4  11   12.99    0.58
  -6  -4 -11   12.41    0.67
   6   4  12    2.43    0.47
  -6  -4 -12    2.83    0.51
   6   4  13    0.47    0.46
  -6  -4 -13    0.11    0.46
   6   4  14   45.55    1.55
  -6  -4 -14   42.17    1.86
   6   4  15    2.55    0.52
  -6  -4 -15    2.53    0.45
   6   4  16    3.52    1.34
  -6  -4 -16    1.75    0.97
  -6  -5  12    1.06    1.30
   6   5 -11    6.87    1.00
  -6  -5  11   10.05    0.78
   6   5 -10   56.96    1.75
  -6  -5  10   36.65    6.73
   6   5  -9    9.05    0.67
  -6  -5   9    8.90    0.59
   6   5  -8   67.07    1.87
  -6  -5   8   67.15    2.67
   6   5  -7    1.25    0.45
  -6  -5   7    1.36    0.38
   6   5  -6  231.66    5.76
  -6  -5   6  220.95    5.66
   6   5  -5    6.54    0.50
  -6  -5   5    6.41    0.46
  -6  -5   4  267.48    6.48
   6   5  -3   16.96    0.55
  -6  -5   3   16.97    0.52
   6   5  -2  262.98    5.43
  -6  -5   2  297.07    8.50
   6   5  -1    6.86    0.38
  -6  -5   1    6.71    0.38
   6   5   0  457.75   13.41
  -6  -5   0  424.93   16.60
   6   5   1    6.64    0.30
  -6  -5  -1    7.29    0.33
   6   5   2  231.46    6.98
  -6  -5  -2  245.88    4.80
   6   5   3   98.58    2.09
  -6  -5  -3   98.44    1.98
   6   5   4  608.37   14.40
  -6  -5  -4  553.66   14.40
   6   5   5  915.91   23.06
  -6  -5  -5  892.68   34.23
   6   5   6    8.83    0.35
  -6  -5  -6    8.52    0.38
   6   5   7  279.54    7.25
  -6  -5  -7  278.82    8.74
   6   5   8   69.73    1.76
  -6  -5  -8   64.99    1.55
   6   5   9  255.83    7.92
  -6  -5  -9  282.92    9.63
   6   5  10    4.24    0.52
  -6  -5 -10    3.75    0.57
   6   5  11   75.45    1.76
  -6  -5 -11   77.70    2.05
   6   5  12   -0.05    0.55
  -6  -5 -12    0.29    0.64
   6   5  13   24.95    1.04
  -6  -5 -13   21.92    1.10
   6   5  14    1.92    0.66
  -6  -5 -14    2.33    0.68
   6   5  15   23.30    1.00
  -6  -5 -15   23.79    1.07
   6   5  16    0.76    1.36
  -6  -5 -16    1.29    1.14
   6   5  17   10.76    3.79
  -6  -5 -17   23.14    4.25
  -6  -6  12   -0.52    1.70
   6   6 -11   15.20    3.38
  -6  -6  11   12.15    1.20
   6   6 -10    0.49    0.86
  -6  -6  10    0.24    0.47
   6   6  -9   14.40    0.76
  -6  -6   9   15.57    0.66
   6   6  -8    5.39    0.61
  -6  -6   8    6.07    0.51
   6   6  -7   15.58    0.69
  -6  -6   7   16.55    0.66
   6   6  -6    2.73    0.51
  -6  -6   6    2.78    0.42
   6   6  -5   95.88    2.67
  -6  -6   5   97.20    1.85
   6   6  -4   10.84    0.55
  -6  -6   4    9.81    0.46
   6   6  -3   81.06    1.35
  -6  -6   3   85.34    1.55
   6   6  -2    1.57    0.30
  -6  -6   2    1.68    0.28
   6   6  -1   10.73    0.45
  -6  -6   1   10.36    0.41
   6   6   0   87.36    2.36
  -6  -6   0   93.51    2.57
   6   6   1   54.99    1.19
  -6  -6  -1   54.64    1.03
   6   6   2  296.55    9.23
  -6  -6  -2  300.55    8.18
   6   6   3  334.86    8.10
  -6  -6  -3  328.35    7.67
   6   6   4   52.52    0.95
  -6  -6  -4   51.93    1.04
   6   6   5   77.20    1.36
  -6  -6  -5   77.40    1.58
   6   6   6   13.83    0.50
  -6  -6  -6   14.41    0.49
   6   6   7  149.57    7.32
  -6  -6  -7  178.47    4.58
   6   6   8  144.52    3.64
  -6  -6  -8  147.72    4.04
   6   6   9   52.21    1.27
  -6  -6  -9   48.93    1.30
   6   6  10    5.46    0.55
  -6  -6 -10    4.92    0.66
   6   6  11    7.80    0.64
  -6  -6 -11    8.41    0.76
   6   6  12    7.56    0.67
  -6  -6 -12    6.50    0.70
   6   6  13    2.16    0.63
  -6  -6 -13    1.61    0.64
   6   6  14   24.81    1.34
  -6  -6 -14   23.74    1.12
   6   6  15    1.06    0.80
  -6  -6 -15    1.23    0.76
   6   6  16    0.68    0.85
  -6  -6 -16    0.97    1.02
  -6  -6 -17    0.70    1.74
   6   7 -11    7.88    2.95
  -6  -7  11    2.02    1.00
   6   7 -10    2.61    0.85
  -6  -7  10    2.63    0.78
   6   7  -9   11.34    0.83
  -6  -7   9   15.68    0.68
   6   7  -8    2.32    0.57
  -6  -7   8    3.13    0.47
   6   7  -7   14.07    0.80
  -6  -7   7   15.68    0.79
  -6  -7   6  144.88    8.11
   6   7  -5    1.23    0.50
  -6  -7   5    1.43    0.39
   6   7  -4   80.35    1.69
  -6  -7   4   74.25    1.60
   6   7  -3   -0.13    0.40
  -6  -7   3   -0.04    0.34
   6   7  -2  226.85    5.17
  -6  -7   2  220.21    7.30
   6   7  -1    7.81    0.41
  -6  -7   1    7.48    0.38
   6   7   0  224.64    7.27
  -6  -7   0  214.15    4.72
   6   7   1  165.12    4.43
  -6  -7  -1  152.01    3.04
   6   7   2  413.82   16.66
  -6  -7  -2  397.14   12.93
   6   7   3   92.20    1.86
  -6  -7  -3   97.45    1.80
   6   7   4  362.82    7.22
  -6  -7  -4  379.71   10.28
   6   7   5    2.51    0.28
  -6  -7  -5    1.95    0.33
   6   7   6  353.73   10.47
  -6  -7  -6  328.86    9.13
  -6  -7  -7  225.83    5.78
   6   7   8   32.24    0.73
  -6  -7  -8   29.76    0.75
   6   7   9    0.69    0.41
  -6  -7  -9    0.89    0.35
   6   7  10  141.76    2.94
  -6  -7 -10  142.36    4.46
   6   7  11   72.95    1.78
  -6  -7 -11   73.96    1.98
   6   7  12   18.42    0.87
  -6  -7 -12   18.76    1.09
   6   7  13   16.34    0.95
  -6  -7 -13   17.51    0.98
   6   7  14    8.29    0.76
  -6  -7 -14    7.65    0.86
   6   7  15    8.01    0.89
  -6  -7 -15    8.35    0.95
   6   8 -10    0.49    1.47
  -6  -8  10    5.73    1.38
   6   8  -9   11.32    0.85
  -6  -8   9   14.80    0.83
   6   8  -8    9.77    0.91
  -6  -8   8   10.69    0.69
   6   8  -7   24.07    0.97
  -6  -8   7   23.52    0.85
   6   8  -6    0.92    0.62
  -6  -8   6    1.17    0.50
   6   8  -5  188.22    5.31
  -6  -8   5  177.51    7.24
   6   8  -4    2.04    0.52
  -6  -8   4    2.70    0.46
   6   8  -3  206.93    4.81
  -6  -8   3  189.02    6.59
   6   8  -2    0.70    0.39
  -6  -8   2    0.46    0.35
   6   8  -1   75.53    1.32
  -6  -8   1   76.38    1.55
   6   8   0   75.09    1.41
  -6  -8   0   74.82    1.43
   6   8   1  116.74    2.22
  -6  -8  -1  121.84    2.16
   6   8   2   77.95    1.34
  -6  -8  -2   81.73    1.48
   6   8   3  230.22    5.01
  -6  -8  -3  228.86    7.64
   6   8   4   14.07    0.47
  -6  -8  -4   14.86    0.58
   6   8   5   35.77    0.76
  -6  -8  -5   37.05    0.79
   6   8   6   16.19    0.51
  -6  -8  -6   16.29    0.57
   6   8   7    2.73    0.35
  -6  -8  -7    2.61    0.39
   6   8   8   17.96    0.52
  -6  -8  -8   17.61    0.64
   6   8   9   15.19    0.56
  -6  -8  -9   15.75    0.63
   6   8  10   42.83    1.27
  -6  -8 -10   39.11    1.40
   6   8  11   13.03    0.72
  -6  -8 -11   12.46    0.85
   6   8  12    7.22    0.72
  -6  -8 -12    4.88    0.69
   6   8  13    0.96    0.69
  -6  -8 -13    1.43    0.72
   6   8  14   28.06    1.72
  -6  -8 -14   71.94    3.69
   6   8  15    3.99    1.02
  -6  -8 -15    3.31    1.44
   6   9  -9   -0.18    4.92
  -6  -9   9    0.49    1.86
   6   9  -8    1.93    0.79
  -6  -9   8    1.41    0.59
   6   9  -7   25.47    1.18
  -6  -9   7   36.23    1.29
   6   9  -6   10.25    0.75
  -6  -9   6    9.77    0.62
   6   9  -5   17.29    0.86
  -6  -9   5   20.78    0.83
   6   9  -4    6.81    0.63
  -6  -9   4    6.52    0.53
   6   9  -3   23.46    0.86
  -6  -9   3   24.58    0.81
   6   9  -2   36.92    0.92
  -6  -9   2   37.86    0.92
   6   9  -1    1.77    0.47
  -6  -9   1    1.63    0.40
   6   9   0   56.69    1.17
  -6  -9   0   60.02    1.14
   6   9   1    1.20    0.35
  -6  -9  -1    1.57    0.36
   6   9   2  168.40    2.82
  -6  -9  -2  174.23    2.89
   6   9   3   22.97    0.68
  -6  -9  -3   23.56    0.73
   6   9   4   53.62    1.06
  -6  -9  -4   54.82    1.07
   6   9   5   67.78    1.24
  -6  -9  -5   70.16    1.38
   6   9   6  251.11    7.86
  -6  -9  -6  240.09    5.93
   6   9   7   12.57    0.53
  -6  -9  -7   13.07    0.63
   6   9   8   36.29    0.84
  -6  -9  -8   35.07    0.89
   6   9   9    6.78    0.45
  -6  -9  -9    7.02    0.52
   6   9  10  129.05    3.10
  -6  -9 -10  112.60    3.33
   6   9  11   13.87    0.81
  -6  -9 -11   15.31    0.97
   6   9  12   63.12    2.12
  -6  -9 -12   52.33    2.65
   6   9  13    1.54    0.70
  -6  -9 -13    0.19    0.85
   6   9  14    0.67    0.93
  -6  -9 -14    0.59    1.12
   6   9  15    4.42    0.98
  -6  -9 -15    4.07    1.25
   6  10  -8    9.43    3.10
   6  10  -7    1.21    0.98
  -6 -10   7    2.10    0.63
   6  10  -6    1.02    0.83
  -6 -10   6    1.02    0.68
   6  10  -5   28.73    1.08
  -6 -10   5   28.36    0.90
   6  10  -4   16.49    0.89
  -6 -10   4   18.29    0.73
   6  10  -3  100.30    2.94
  -6 -10   3   88.47    2.14
   6  10  -2    6.08    0.68
  -6 -10   2    6.64    0.52
   6  10  -1  141.19    3.82
  -6 -10   1  147.12    2.96
   6  10   0   -0.06    0.53
  -6 -10   0    0.50    0.50
   6  10   1  428.64   17.22
  -6 -10  -1  285.43    7.83
   6  10   2   50.94    1.17
  -6 -10  -2   51.35    1.18
   6  10   3  297.92    6.85
  -6 -10  -3  287.89    8.50
   6  10   4    8.75    0.57
  -6 -10  -4   10.49    0.63
   6  10   5   73.57    1.64
  -6 -10  -5   66.89    1.47
   6  10   6    1.74    0.44
  -6 -10  -6    1.65    0.51
   6  10   7   23.62    0.79
  -6 -10  -7   21.93    0.80
   6  10   8    8.80    0.64
  -6 -10  -8    8.10    0.78
   6  10   9   13.75    0.63
  -6 -10  -9   15.04    0.86
   6  10  10    1.80    0.83
  -6 -10 -10    1.89    0.83
   6  10  11    0.70    0.74
  -6 -10 -11    0.75    0.64
   6  10  12   12.25    1.23
  -6 -10 -12   14.47    1.64
   6  10  13   -0.27    1.12
  -6 -10 -13   -0.08    1.26
  -6 -11   7    0.69    2.14
   6  11  -6    0.56    0.53
  -6 -11   6    0.33    0.45
   6  11  -5    5.93    1.46
  -6 -11   5    5.88    0.84
   6  11  -4   15.12    0.90
  -6 -11   4   16.89    0.80
   6  11  -3   14.90    0.89
  -6 -11   3   18.55    0.79
   6  11  -2   15.80    0.84
  -6 -11   2   16.59    0.74
   6  11  -1   14.40    0.79
  -6 -11   1   15.75    0.69
   6  11   0   -0.08    0.52
  -6 -11   0    0.25    0.47
   6  11   1   23.20    0.87
  -6 -11  -1   25.23    0.89
   6  11   2    8.14    0.73
  -6 -11  -2    9.07    0.59
   6  11   3    7.52    0.63
  -6 -11  -3    8.15    0.58
   6  11   4   21.95    1.07
  -6 -11  -4   18.15    0.81
   6  11   5   45.40    1.23
  -6 -11  -5   39.30    1.20
   6  11   6   59.36    1.43
  -6 -11  -6   55.70    1.52
   6  11   7   34.05    1.14
  -6 -11  -7   26.75    1.02
   6  11   8    0.19    0.59
  -6 -11  -8   -0.17    0.58
   6  11   9    1.58    0.78
  -6 -11  -9    1.03    0.61
   6  11  10   11.00    0.86
  -6 -11 -10   26.14    1.34
   6  11  11    1.63    1.77
  -6 -11 -11    2.65    1.54
   6  12  -5    2.26    2.63
  -6 -12   5    1.31    1.21
   6  12  -4    8.23    1.27
  -6 -12   4   10.83    1.18
   6  12  -3    5.34    1.06
  -6 -12   3    6.42    0.79
   6  12  -2    7.03    1.17
  -6 -12   2    8.78    0.76
   6  12  -1    2.97    0.83
  -6 -12   1    3.57    0.55
   6  12   0    3.24    0.79
  -6 -12   0    3.98    0.62
   6  12   1   94.61    3.28
  -6 -12  -1   91.76    2.54
   6  12   2   20.06    1.08
  -6 -12  -2   22.44    1.17
   6  12   3  163.73    3.58
  -6 -12  -3  163.59    4.78
   6  12   4    5.89    0.84
  -6 -12  -4    5.60    0.83
   6  12   5  124.32    2.80
  -6 -12  -5  121.87    3.22
   6  12   6    2.31    0.83
  -6 -12  -6    3.63    0.80
   6  12   7   49.20    1.51
  -6 -12  -7   46.13    1.75
   6  12   8    1.12    1.10
  -6 -12  -8    1.63    1.41
   6  12   9   24.70    3.01
   6  13   1   -0.34    1.92
  -6 -13  -1   -0.33    2.60
   6  13   2   65.22    3.01
   6  13   3    7.26    1.85
  -6 -13  -3   10.28    2.04
   6  13   4   -0.15    1.54
  -6 -13  -4    0.59    1.42
   6  13   5   17.12    1.66
  -6 -13  -5   14.55    1.77
   6  13   6    8.03    1.25
  -6 -13  -6    9.41    1.66
   6  13   7    1.26    1.41
  -6 -13  -7    0.29    2.11
   6  13   8    1.74    2.55
  -6 -13  -8    1.29    1.76
   6  14   4   24.69    5.51
  -6 -14  -4   16.73    6.13
   6  14   5   10.60    3.44
  -6 -14  -5    7.83    1.95
   7 -10   0    7.05    1.78
  -7  10   0    5.71    1.21
   7 -10   1   12.86    3.85
  -7  10  -1    6.06    1.40
   7 -10   2   10.24    1.23
  -7  10  -2    2.87    0.59
   7 -10   3    0.23    0.92
  -7  10  -3    0.02    0.64
   7 -10   4   12.37    1.44
  -7  10  -4    8.83    1.43
   7 -10   5    3.95    1.44
  -7  10  -5    1.57    0.96
  -7   9   5    0.28    0.86
   7  -9  -4    0.01    1.12
  -7   9   4    0.75    0.83
   7  -9  -3    4.50    1.00
  -7   9   3    4.04    0.79
   7  -9  -2    2.04    1.03
  -7   9   2    2.57    0.70
   7  -9  -1    1.07    0.96
  -7   9   1    0.67    0.64
   7  -9   0    4.87    0.72
  -7   9   0    5.39    0.63
   7  -9   1   14.38    0.78
  -7   9  -1   11.27    0.73
   7  -9   2   14.94    0.90
  -7   9  -2    8.51    0.92
   7  -9   3    1.89    0.62
  -7   9  -3    1.94    0.66
   7  -9   4    5.39    0.75
  -7   9  -4    5.03    0.64
   7  -9   5    3.97    0.66
  -7   9  -5    3.48    0.73
   7  -9   6    5.94    0.68
  -7   9  -6    2.77    0.51
   7  -9   7   -0.15    1.47
  -7   9  -7    1.78    1.63
  -7   8   8   -0.44    3.42
   7  -8  -7    4.74    1.60
  -7   8   7    4.07    0.90
   7  -8  -6    0.90    1.49
  -7   8   6    0.59    0.90
   7  -8  -5   12.79    1.09
  -7   8   5    6.88    0.63
   7  -8  -4    6.84    0.66
  -7   8   4    6.44    0.58
   7  -8  -3    5.14    0.61
  -7   8   3    4.21    0.46
   7  -8  -2    2.77    0.63
  -7   8   2    2.73    0.49
   7  -8   0    9.87    0.70
  -7   8   0    7.80    0.55
  -7   8  -1   41.36    1.83
   7  -8   2    2.27    0.59
  -7   8  -2    1.99    0.55
   7  -8   3   28.33    1.15
  -7   8  -3   23.31    1.07
   7  -8   4    8.03    0.61
  -7   8  -4    8.04    0.62
   7  -8   5   28.32    4.82
  -7   8  -5   62.25    1.72
   7  -8   6   58.88    2.59
  -7   8  -6   67.20    1.63
   7  -8   7    0.95    0.62
  -7   8  -7    0.75    0.68
   7  -8   8    0.16    0.62
  -7   8  -8    0.50    0.80
   7  -8   9    1.35    1.19
  -7   8  -9   -0.35    1.26
   7  -8  10   10.53    6.00
  -7   8 -10   18.20    8.18
   7  -7  -9   -1.55    4.40
  -7   7   9    0.62    1.23
   7  -7  -8    2.87    0.92
  -7   7   8    4.66    1.42
   7  -7  -7    5.09    0.93
  -7   7   7    3.47    0.73
   7  -7  -6   15.87    0.86
  -7   7   6   10.98    0.62
   7  -7  -5    0.40    0.57
  -7   7   5   -0.27    0.50
   7  -7  -4   54.76    3.04
  -7   7   4   44.32    2.15
   7  -7  -3    0.02    0.52
  -7   7   3    0.33    0.47
   7  -7  -2   10.48    0.62
  -7   7   2    8.99    0.53
   7  -7  -1   13.50    0.67
  -7   7   1    9.90    0.52
   7  -7   0    2.44    0.44
  -7   7   0    2.44    0.44
   7  -7   1    0.50    0.41
  -7   7  -1    0.16    0.39
   7  -7   2    5.03    0.50
  -7   7  -2    4.86    0.49
   7  -7   3   15.37    0.69
  -7   7  -3   15.49    0.67
   7  -7   4   31.25    1.08
  -7   7  -4   34.62    0.92
   7  -7   5   26.40    1.31
  -7   7  -5   33.00    1.07
   7  -7   6    1.32    0.56
  -7   7  -6    1.44    0.52
   7  -7   7    8.26    0.62
  -7   7  -7   10.84    0.69
   7  -7   8   25.96    0.92
  -7   7  -8   35.54    1.13
   7  -7   9   34.85    1.36
  -7   7  -9   43.82    1.52
   7  -7  10    0.76    0.87
  -7   7 -10    0.07    1.08
   7  -7  11    2.21    1.21
  -7   7 -11    3.61    1.32
   7  -6 -10    0.59    1.48
  -7   6  10    3.02    1.06
   7  -6  -9    0.24    0.98
  -7   6   9    0.22    0.75
   7  -6  -8   19.11    1.08
  -7   6   8   15.65    0.76
   7  -6  -7    4.43    0.70
  -7   6   7    2.62    0.52
   7  -6  -6   15.98    0.85
  -7   6   6   13.67    0.72
   7  -6  -5   34.68    1.13
  -7   6   5   24.50    0.86
   7  -6  -4   21.94    0.86
  -7   6   4   20.71    0.76
   7  -6  -3    0.61    0.45
  -7   6   3    0.21    0.47
   7  -6  -2    6.46    0.53
  -7   6   2    6.70    0.47
   7  -6  -1  151.20    5.69
  -7   6   1  146.86    4.98
   7  -6   0    1.71    0.39
  -7   6   0    1.12    0.41
   7  -6   1  198.26    9.18
  -7   6  -1  141.75    5.77
   7  -6   2   22.16    0.78
  -7   6  -2   22.44    0.68
   7  -6   3   84.41    3.84
  -7   6  -3   83.53    1.59
   7  -6   4   28.21    0.92
  -7   6  -4   33.52    0.85
  -7   6  -5  194.76    4.77
   7  -6   6    0.25    0.44
  -7   6  -6   -0.23    0.46
   7  -6   7   83.58    2.63
  -7   6  -7   90.31    1.92
   7  -6   8   34.86    1.03
  -7   6  -8   41.77    1.10
   7  -6   9    2.06    0.50
  -7   6  -9    2.59    0.56
   7  -6  10    0.40    0.50
  -7   6 -10    1.81    0.84
   7  -6  11   11.10    1.07
  -7   6 -11   13.85    1.31
   7  -6  12   24.08    1.83
  -7   6 -12   25.69    2.14
  -7   5  11    0.27    0.81
   7  -5 -10    4.92    1.12
  -7   5  10    2.85    0.80
   7  -5  -9    3.18    0.76
  -7   5   9    3.65    0.58
   7  -5  -8   31.35    1.23
  -7   5   8   27.49    0.92
   7  -5  -7   17.31    0.85
  -7   5   7   13.68    0.73
   7  -5  -6  103.43    3.64
  -7   5   6   84.78    3.93
   7  -5  -5    2.95    0.55
  -7   5   5    2.56    0.45
   7  -5  -4  118.62    3.93
   7  -5  -3    6.39    0.51
  -7   5   3    5.60    0.46
  -7   5   2  263.60   11.34
   7  -5  -1   49.08    1.81
  -7   5   1   48.00    1.08
   7  -5   0   88.54    3.28
  -7   5   0   83.00    1.92
   7  -5   1    0.67    0.34
  -7   5  -1    1.19    0.34
   7  -5   2   21.90    0.67
  -7   5  -2   24.43    0.67
   7  -5   3    2.54    0.38
  -7   5  -3    2.63    0.40
   7  -5   4   18.09    0.62
  -7   5  -4   20.93    0.59
   7  -5   5    3.45    0.42
  -7   5  -5    4.54    0.42
   7  -5   6    7.81    0.47
  -7   5  -6    9.88    0.51
   7  -5   7   31.31    0.83
  -7   5  -7   41.60    1.02
   7  -5   8   10.05    0.55
  -7   5  -8   13.64    0.67
   7  -5   9   13.92    0.81
  -7   5  -9   13.27    0.67
   7  -5  10   11.74    0.70
  -7   5 -10   15.86    0.98
   7  -5  11   80.25    1.99
  -7   5 -11   81.75    2.22
   7  -5  12   15.82    1.21
  -7   5 -12   13.67    1.49
   7  -5  13   26.26    2.25
  -7   5 -13   21.53    2.60
   7  -4 -11    0.73    1.92
  -7   4  11    0.79    1.41
   7  -4 -10   21.84    1.08
  -7   4  10   20.03    0.85
   7  -4  -9   25.77    1.15
  -7   4   9   22.66    0.93
   7  -4  -8    8.24    0.73
  -7   4   8    6.75    0.58
   7  -4  -7   14.43    0.74
  -7   4   7   13.07    0.64
   7  -4  -6  100.49    3.44
  -7   4   6   96.32    1.97
   7  -4  -5   20.78    0.79
  -7   4   5   19.18    0.69
   7  -4  -4    1.04    0.39
  -7   4   4    0.56    0.33
   7  -4  -3   -0.29    0.40
  -7   4   3   -0.02    0.35
   7  -4  -2    1.75    0.33
  -7   4   2    1.37    0.34
   7  -4  -1    8.95    0.46
  -7   4   1    9.43    0.50
   7  -4   0    5.22    0.39
  -7   4   0    6.45    0.35
   7  -4   1  143.08    4.25
  -7   4  -1  121.52    2.77
   7  -4   2    2.83    0.34
  -7   4  -2    2.99    0.34
   7  -4   3   49.48    1.14
  -7   4  -3   48.58    1.17
   7  -4   4   10.87    0.46
  -7   4  -4   11.38    0.46
   7  -4   5   74.35    2.90
  -7   4  -5   86.25    2.27
   7  -4   6   28.52    0.89
  -7   4  -6   37.31    0.83
   7  -4   7  189.94    7.76
  -7   4  -7  200.64    7.48
   7  -4   8   11.63    0.52
  -7   4  -8   14.52    0.68
   7  -4   9   41.28    1.24
  -7   4  -9   40.00    0.95
   7  -4  10    1.97    0.53
  -7   4 -10    1.69    0.49
   7  -4  11   74.93    1.61
  -7   4 -11   71.40    1.81
   7  -4  12    5.63    0.84
  -7   4 -12    5.38    0.87
   7  -4  13   19.29    1.32
  -7   4 -13   13.99    1.64
   7  -3 -11   17.25    1.18
  -7   3  11   15.53    0.96
   7  -3 -10    4.06    0.73
  -7   3  10    3.46    0.61
   7  -3  -9    0.79    0.69
  -7   3   9    0.87    0.57
   7  -3  -8    4.91    0.59
  -7   3   8    4.55    0.46
   7  -3  -7   42.61    1.19
  -7   3   7   40.81    1.04
   7  -3  -6   79.70    2.25
  -7   3   6   73.15    1.59
   7  -3  -5   20.70    0.68
  -7   3   5   20.44    0.62
   7  -3  -4   73.47    1.75
  -7   3   4   73.85    1.92
   7  -3  -3  170.55    6.71
  -7   3   3  202.74    5.82
   7  -3  -2  387.47   13.68
   7  -3  -1    4.58    0.38
  -7   3   1    4.74    0.36
   7  -3   0  449.07   19.35
  -7   3   0  492.67   10.28
   7  -3   1   61.10    1.49
  -7   3  -1   62.24    1.26
   7  -3   2  709.21   16.12
  -7   3  -2  688.84   27.17
   7  -3   3    6.91    0.39
  -7   3  -3    6.98    0.34
   7  -3   4   46.29    1.04
  -7   3  -4   46.27    1.04
   7  -3   5    1.24    0.32
  -7   3  -5    1.02    0.27
   7  -3   6  141.74    6.11
  -7   3  -6  157.93    5.14
   7  -3   7    8.54    0.39
  -7   3  -7    9.86    0.42
   7  -3   8   14.05    0.57
  -7   3  -8   16.23    0.58
   7  -3   9    5.38    0.44
  -7   3  -9    6.16    0.47
   7  -3  10   25.96    0.73
  -7   3 -10   25.74    0.78
   7  -3  11   35.21    0.96
  -7   3 -11   38.48    1.18
   7  -3  12   79.97    1.74
  -7   3 -12   69.16    2.14
   7  -3  13   38.13    1.36
  -7   3 -13   25.52    1.32
   7  -2 -12    0.16    1.19
  -7   2  12    1.58    0.91
   7  -2 -11    2.66    0.93
  -7   2  11    2.31    0.68
   7  -2 -10    0.91    0.76
  -7   2  10    0.34    0.56
   7  -2  -9   14.19    0.80
  -7   2   9   12.52    0.67
   7  -2  -8    5.82    0.61
  -7   2   8    5.57    0.52
   7  -2  -7   47.78    1.34
  -7   2   7   47.10    1.21
   7  -2  -6   38.60    1.02
  -7   2   6   38.10    0.89
   7  -2  -5    0.93    0.38
  -7   2   5    0.76    0.33
   7  -2  -4   33.96    0.84
  -7   2   4   36.01    0.81
   7  -2  -3  267.62    8.78
  -7   2   3  316.05    7.25
   7  -2  -2    3.21    0.33
  -7   2   2    2.71    0.30
   7  -2  -1   19.28    0.61
  -7   2   1   20.87    0.56
   7  -2   0  183.05    4.18
  -7   2   0  189.37    2.83
   7  -2   1   16.79    0.47
  -7   2  -1   17.56    0.44
   7  -2   2   30.72    0.70
  -7   2  -2   32.13    0.68
   7  -2   3   23.84    0.62
  -7   2  -3   26.49    0.55
   7  -2   4    5.04    0.32
  -7   2  -4    5.37    0.32
   7  -2   5    5.54    0.36
  -7   2  -5    6.08    0.34
   7  -2   6    0.05    0.29
  -7   2  -6   -0.05    0.25
   7  -2   7   98.83    2.53
  -7   2  -7  114.38    2.71
   7  -2   8   27.68    0.74
  -7   2  -8   30.49    0.73
   7  -2   9    0.62    0.38
  -7   2  -9    0.73    0.38
   7  -2  10    0.05    0.36
  -7   2 -10    0.36    0.42
   7  -2  11   58.27    1.19
  -7   2 -11   63.35    1.53
   7  -2  12   10.03    0.66
  -7   2 -12    9.14    1.13
   7  -2  13   25.18    1.20
  -7   2 -13   18.31    1.37
   7  -2  14    0.81    1.48
  -7   2 -14    1.60    1.19
   7  -1 -12    0.25    0.89
  -7   1  12    0.55    1.07
   7  -1 -11   14.18    1.01
  -7   1  11   14.60    0.87
   7  -1 -10    3.73    0.72
  -7   1  10    3.16    0.64
   7  -1  -9   72.95    2.32
  -7   1   9   65.03    1.58
   7  -1  -8    9.31    0.63
  -7   1   8    9.05    0.55
   7  -1  -7   15.47    0.70
  -7   1   7   15.61    0.58
   7  -1  -6   16.68    0.63
  -7   1   6   17.44    0.62
   7  -1  -5  140.01    3.05
  -7   1   5  143.46    2.50
   7  -1  -4   10.98    0.52
  -7   1   4   11.77    0.45
   7  -1  -3  126.23    3.05
  -7   1   3  131.57    2.85
   7  -1  -2   22.11    0.59
  -7   1   2   24.53    0.63
   7  -1  -1  160.47    5.74
  -7   1   1  183.31    2.82
   7  -1   0  686.60   16.62
  -7   1   0  714.83    9.42
   7  -1   1  311.01    5.79
  -7   1  -1  325.37    4.32
   7  -1   2  593.42    9.40
  -7   1  -2  607.69    7.29
   7  -1   3    8.09    0.36
  -7   1  -3    7.16    0.33
   7  -1   4  456.39    7.61
  -7   1  -4  446.06   10.64
   7  -1   5    1.32    0.29
  -7   1  -5    1.51    0.27
   7  -1   6  358.31    8.72
   7  -1   7    4.48    0.34
  -7   1  -7    4.47    0.39
   7  -1   8   76.95    1.49
  -7   1  -8   86.56    2.19
   7  -1   9   51.92    0.98
  -7   1  -9   52.78    1.07
   7  -1  10  122.22    2.55
  -7   1 -10  129.69    3.58
   7  -1  11   29.55    0.74
  -7   1 -11   21.08    0.81
   7  -1  12   35.89    1.27
  -7   1 -12   32.32    1.21
   7  -1  13    7.67    0.91
  -7   1 -13    6.35    0.75
   7  -1  14  113.31    3.40
  -7   1 -14  109.79    7.71
   7   0 -12    5.76    1.91
  -7   0  12    2.29    0.95
   7   0 -11    3.46    0.78
  -7   0  11    3.69    0.64
   7   0 -10   13.15    0.90
  -7   0  10   12.32    0.70
   7   0  -9   30.15    1.02
  -7   0   9   28.01    0.95
   7   0  -8   65.75    1.77
  -7   0   8   63.83    1.44
   7   0  -7   11.51    0.61
  -7   0   7   10.45    0.53
   7   0  -6    0.28    0.40
  -7   0   6    0.35    0.33
   7   0  -5   83.14    1.91
  -7   0   5   82.24    1.51
   7   0  -4    0.02    0.32
  -7   0   4    0.16    0.28
  -7   0   3  255.85    5.86
   7   0  -2   20.96    0.56
  -7   0   2   22.41    0.57
   7   0  -1  261.17    8.16
  -7   0   1  280.72    4.64
   7   0   0  227.34    4.23
  -7   0   0  228.26    3.12
   7   0   1  219.95    3.81
  -7   0  -1  231.91    2.94
   7   0   2  202.65    2.91
  -7   0  -2  206.31    2.88
   7   0   3  305.32    4.15
  -7   0  -3  294.58    4.20
   7   0   4    3.57    0.25
  -7   0  -4    3.35    0.24
   7   0   5   52.32    0.91
  -7   0  -5   47.37    0.97
   7   0   6   10.62    0.34
  -7   0  -6    9.84    0.35
   7   0   7   67.50    1.64
  -7   0  -7   59.89    1.07
   7   0   8   19.08    0.50
  -7   0  -8   18.92    0.55
   7   0   9    0.66    0.25
  -7   0  -9    0.50    0.25
   7   0  10   19.31    0.55
  -7   0 -10   20.35    0.68
   7   0  11   61.97    1.38
  -7   0 -11   75.79    2.10
   7   0  12    0.06    0.40
  -7   0 -12   -0.15    0.40
   7   0  13   44.79    1.71
  -7   0 -13   44.28    1.98
   7   0  14    9.58    1.06
  -7   0 -14    6.85    1.08
   7   1 -12    0.75    0.93
  -7  -1  12    0.74    0.91
   7   1 -11    7.65    0.89
  -7  -1  11   10.95    1.40
   7   1 -10    5.18    0.62
  -7  -1  10    3.78    0.47
   7   1  -9   23.31    0.92
  -7  -1   9   24.07    0.85
   7   1  -8    5.14    0.59
  -7  -1   8    4.18    0.47
   7   1  -7   77.57    1.94
  -7  -1   7   74.74    1.41
   7   1  -6   45.39    1.15
  -7  -1   6   46.14    1.01
   7   1  -5  216.06    5.59
  -7  -1   5  224.15    5.22
   7   1  -4   24.62    0.74
  -7  -1   4   25.88    0.72
   7   1  -3  119.36    3.67
  -7  -1   3  148.49    4.58
   7   1  -2  127.06    3.72
  -7  -1   2  134.45    3.02
   7   1  -1  305.38    7.78
  -7  -1   1  330.39    5.55
   7   1   0  436.71   12.63
  -7  -1   0  440.40    7.84
   7   1   1  197.39    3.65
  -7  -1  -1  212.66    2.83
   7   1   2   43.04    0.84
  -7  -1  -2   44.85    0.79
   7   1   3  225.32    3.16
  -7  -1  -3  221.89    2.76
   7   1   4  187.31    2.77
  -7  -1  -4  180.82    2.53
   7   1   5   92.03    1.47
  -7  -1  -5   88.17    1.63
   7   1   6  314.47    5.21
  -7  -1  -6  300.92    5.71
   7   1   7    2.82    0.29
  -7  -1  -7    3.01    0.28
   7   1   8  266.95    8.61
  -7  -1  -8  232.20    5.15
   7   1   9   18.94    0.58
  -7  -1  -9   17.44    0.56
   7   1  10   29.80    0.84
  -7  -1 -10   28.77    0.80
   7   1  11   74.07    1.74
  -7  -1 -11   69.77    2.02
   7   1  12  155.74    3.72
  -7  -1 -12  149.14    4.35
   7   1  13   91.93    3.21
  -7  -1 -13   90.59    3.24
   7   1  14   73.44    2.54
  -7  -1 -14   72.38    3.39
   7   1  15   14.69    1.54
  -7  -1 -15   11.49    1.91
   7   2 -12    5.69    1.18
  -7  -2  12    5.32    1.02
   7   2 -11    3.28    0.83
  -7  -2  11    3.02    0.64
   7   2 -10   31.27    1.51
  -7  -2  10   35.58    1.37
   7   2  -9    1.29    0.52
  -7  -2   9    1.21    0.45
   7   2  -8  124.48    4.52
  -7  -2   8  114.09    2.68
   7   2  -7   14.79    0.69
  -7  -2   7   19.33    0.76
   7   2  -6  103.53    2.67
  -7  -2   6   99.18    2.05
   7   2  -5    0.83    0.36
  -7  -2   5    0.36    0.29
   7   2  -4  319.09    7.25
  -7  -2   4  307.05    8.84
   7   2  -3  194.48    4.74
  -7  -2   3  206.03    6.19
   7   2  -2   47.89    1.00
  -7  -2   2   45.64    0.87
  -7  -2   1  540.72   14.78
   7   2   0   11.01    0.36
  -7  -2   0   11.35    0.36
   7   2   1  169.54    3.75
  -7  -2  -1  169.65    2.89
   7   2   2  155.83    2.77
  -7  -2  -2  150.33    2.68
   7   2   3  383.85    5.95
  -7  -2  -3  376.96    6.69
   7   2   4   38.42    0.78
  -7  -2  -4   35.90    0.68
   7   2   5   41.81    0.76
  -7  -2  -5   40.76    0.81
   7   2   6    0.74    0.24
  -7  -2  -6    0.73    0.25
   7   2   7  174.78    3.27
  -7  -2  -7  169.79    4.48
   7   2   8    9.05    0.39
  -7  -2  -8    7.92    0.39
   7   2   9  478.92   15.99
  -7  -2  -9  466.99   14.55
   7   2  10   12.58    0.56
  -7  -2 -10   11.77    0.66
   7   2  11  122.70    2.95
  -7  -2 -11  107.82    2.62
   7   2  12    1.82    0.42
  -7  -2 -12    1.08    0.47
   7   2  13   73.92    2.15
  -7  -2 -13   68.86    2.26
   7   2  14    0.33    0.42
  -7  -2 -14    0.36    0.95
   7   2  15   -0.49    1.24
  -7  -2 -15    0.29    1.18
   7   3 -11    0.46    1.00
  -7  -3  11    0.33    0.84
   7   3 -10    5.80    0.69
  -7  -3  10    4.65    0.57
   7   3  -9    0.18    0.57
  -7  -3   9    0.53    0.47
   7   3  -8    1.42    0.52
  -7  -3   8    0.98    0.40
   7   3  -7    2.71    0.50
  -7  -3   7    2.68    0.41
   7   3  -6    0.58    0.42
  -7  -3   6    0.40    0.42
   7   3  -5  107.59    2.32
  -7  -3   5  111.51    2.27
   7   3  -4  157.42    3.67
  -7  -3   4  154.22    3.52
   7   3  -3    9.28    0.40
  -7  -3   3    9.35    0.36
   7   3  -2    7.47    0.35
  -7  -3   2    7.58    0.34
   7   3  -1  292.07    7.31
   7   3   0  229.08    5.77
  -7  -3   0  211.39    5.45
   7   3   1  338.69   14.33
  -7  -3  -1  357.80    6.56
   7   3   2   82.36    1.66
  -7  -3  -2   87.39    1.91
   7   3   3  158.31    3.14
  -7  -3  -3  166.16    4.35
   7   3   4   24.79    0.53
  -7  -3  -4   24.58    0.56
   7   3   5   21.84    0.57
  -7  -3  -5   20.51    0.50
   7   3   6   61.16    1.35
  -7  -3  -6   61.39    1.57
   7   3   7  246.83    6.36
  -7  -3  -7  251.69    9.74
   7   3   8  109.97    3.11
  -7  -3  -8   88.24    2.31
   7   3   9   31.64    0.84
  -7  -3  -9   32.88    0.91
   7   3  10   57.11    1.26
  -7  -3 -10   56.36    1.41
   7   3  11   29.62    0.91
  -7  -3 -11   30.28    1.10
   7   3  12   86.57    1.92
  -7  -3 -12   90.02    2.96
   7   3  13   10.41    0.78
  -7  -3 -13    7.99    0.81
   7   3  14   44.20    1.70
  -7  -3 -14   44.81    2.36
   7   3  15    1.34    0.49
  -7  -3 -15    1.78    0.52
   7   3  16    9.09    2.37
   7   4 -11    0.73    1.08
  -7  -4  11   -0.18    0.64
   7   4 -10   11.13    0.91
  -7  -4  10    8.34    0.53
   7   4  -9    0.28    0.59
  -7  -4   9    0.21    0.42
   7   4  -8   79.74    3.21
  -7  -4   8   77.04    2.39
   7   4  -7    4.50    0.58
  -7  -4   7    4.74    0.67
   7   4  -6  235.71    7.98
  -7  -4   6  195.20    5.23
   7   4  -5    0.05    0.42
  -7  -4   5   -0.12    0.35
   7   4  -4  198.79    4.18
  -7  -4   4  178.88    3.24
   7   4  -3   12.76    0.49
  -7  -4   3   13.13    0.46
   7   4  -1  201.66    5.88
   7   4   0   68.64    1.69
  -7  -4   0   62.82    1.46
   7   4   1   49.26    1.19
  -7  -4  -1   51.41    1.23
   7   4   2  266.33    6.78
  -7  -4  -2  293.07    5.88
   7   4   3   98.44    2.10
  -7  -4  -3  106.46    2.68
   7   4   4    0.05    0.23
  -7  -4  -4    0.33    0.24
   7   4   5  117.08    2.04
  -7  -4  -5  119.71    2.70
   7   4   6   29.72    0.64
  -7  -4  -6   29.13    0.72
   7   4   7   98.86    2.17
  -7  -4  -7  101.51    2.38
   7   4   8    5.32    0.36
  -7  -4  -8    4.66    0.39
   7   4   9  251.21    8.26
  -7  -4  -9  230.51    8.05
   7   4  10   23.25    0.90
  -7  -4 -10   22.01    0.90
   7   4  11  172.81    4.41
  -7  -4 -11  190.43    5.52
   7   4  12   12.17    0.72
  -7  -4 -12   11.84    0.76
   7   4  13  140.78    3.28
  -7  -4 -13  165.43    5.52
   7   4  14    0.51    0.61
  -7  -4 -14    1.35    0.78
   7   4  15   22.26    1.21
  -7  -4 -15   23.76    1.30
   7   4  16    5.10    1.52
  -7  -4 -16    5.27    1.00
   7   5 -11    5.67    1.53
  -7  -5  11    7.05    1.17
   7   5 -10    1.13    0.89
  -7  -5  10    1.47    0.59
   7   5  -9    9.22    0.75
  -7  -5   9    8.28    0.59
   7   5  -8    0.45    0.59
  -7  -5   8    0.36    0.49
   7   5  -7   10.42    0.68
  -7  -5   7   10.64    0.59
   7   5  -6    0.68    0.45
  -7  -5   6    0.19    0.41
   7   5  -5   21.46    0.74
  -7  -5   5   19.67    0.68
   7   5  -4    5.60    0.44
  -7  -5   4    5.37    0.44
   7   5  -3    0.24    0.34
  -7  -5   3    0.29    0.34
   7   5  -2   51.87    1.01
  -7  -5   2   54.85    1.15
   7   5  -1   37.03    0.76
  -7  -5   1   40.01    0.83
   7   5   0   19.95    0.51
  -7  -5   0   21.41    0.56
   7   5   1  202.17   11.27
  -7  -5  -1  263.83    8.61
   7   5   2   44.91    1.10
  -7  -5  -2   49.12    1.07
   7   5   3   67.89    1.37
  -7  -5  -3   71.53    1.52
   7   5   4  200.04    4.77
  -7  -5  -4  168.64    3.79
   7   5   5    0.89    0.25
  -7  -5  -5    0.98    0.28
   7   5   6   17.84    0.52
  -7  -5  -6   17.51    0.49
   7   5   7  218.51    5.85
  -7  -5  -7  261.30    7.84
   7   5   8   16.78    0.50
  -7  -5  -8   15.24    0.56
   7   5   9   22.77    0.74
  -7  -5  -9   24.02    0.93
   7   5  10   63.93    1.61
  -7  -5 -10   60.23    1.55
   7   5  11   72.60    1.68
  -7  -5 -11   68.07    1.78
   7   5  12    0.15    0.56
  -7  -5 -12    0.40    0.62
   7   5  13   12.07    0.73
  -7  -5 -13   11.39    0.78
   7   5  14    3.14    0.66
  -7  -5 -14    2.84    0.64
   7   5  15   14.55    0.96
  -7  -5 -15   12.96    1.01
   7   5  16    1.61    2.95
  -7  -5 -16    1.46    1.95
   7   6 -10    0.47    1.23
  -7  -6  10    0.34    0.72
   7   6  -9    5.69    0.79
  -7  -6   9    6.39    0.58
   7   6  -8   27.33    1.20
  -7  -6   8   25.94    0.92
   7   6  -7    3.39    0.55
  -7  -6   7    2.85    0.47
   7   6  -6   43.06    1.17
  -7  -6   6   40.64    1.07
   7   6  -5    9.02    0.61
  -7  -6   5    8.46    0.51
   7   6  -4  160.57    4.88
  -7  -6   4  156.60    3.27
   7   6  -3   49.69    0.98
  -7  -6   3   47.72    1.03
   7   6  -2  286.53   11.07
  -7  -6   2  306.11   14.11
   7   6  -1   32.64    0.75
  -7  -6   1   35.47    0.87
   7   6   0  483.26   22.22
   7   6   1   17.82    0.56
  -7  -6  -1   18.03    0.55
   7   6   2  409.30   16.55
  -7  -6  -2  321.87    8.03
   7   6   3    2.33    0.30
  -7  -6  -3    2.39    0.33
   7   6   4  257.44    7.54
  -7  -6  -4  247.55    6.64
   7   6   5    7.33    0.40
  -7  -6  -5    7.24    0.40
   7   6   6   86.15    1.47
  -7  -6  -6   92.23    2.02
   7   6   7   21.63    0.59
  -7  -6  -7   21.09    0.62
   7   6   8   35.70    0.79
  -7  -6  -8   34.20    0.87
   7   6   9   32.32    0.86
  -7  -6  -9   32.91    0.95
   7   6  10   53.35    1.20
  -7  -6 -10   48.75    1.42
   7   6  11   52.13    1.36
  -7  -6 -11   46.82    1.44
   7   6  12   40.25    1.20
  -7  -6 -12   35.71    1.32
   7   6  13   78.35    1.86
  -7  -6 -13   78.68    3.00
   7   6  14    1.19    0.89
  -7  -6 -14    0.19    0.66
   7   6  15   49.07    1.58
  -7  -6 -15   53.11    2.56
   7   6  16    0.69    1.52
  -7  -6 -16    0.25    2.21
   7   7 -10   -0.53    3.63
  -7  -7  10    0.83    1.49
   7   7  -9   15.47    1.29
  -7  -7   9   13.59    1.78
   7   7  -8    0.49    0.62
  -7  -7   8   -0.21    0.53
   7   7  -7   77.10    2.84
   7   7  -6    0.70    0.58
  -7  -7   6    0.52    0.45
   7   7  -5   78.61    2.10
  -7  -7   5   69.55    1.60
   7   7  -4   17.08    0.75
  -7  -7   4   16.73    0.64
   7   7  -3   79.45    1.54
  -7  -7   3   77.02    1.46
   7   7  -2   26.62    0.72
  -7  -7   2   27.58    0.73
   7   7  -1  121.45    2.40
  -7  -7   1  125.31    1.95
   7   7   0    7.53    0.46
  -7  -7   0    7.37    0.42
   7   7   1    7.72    0.41
  -7  -7  -1    8.38    0.42
   7   7   2    0.84    0.29
  -7  -7  -2    0.92    0.33
   7   7   3   77.95    1.71
  -7  -7  -3   75.55    1.47
   7   7   4   39.79    0.81
  -7  -7  -4   43.45    1.02
   7   7   5    8.91    0.35
  -7  -7  -5    9.98    0.41
   7   7   6  106.78    2.17
  -7  -7  -6  116.24    2.40
   7   7   7    0.46    0.32
  -7  -7  -7    0.52    0.35
   7   7   8   55.39    1.09
  -7  -7  -8   55.11    1.21
   7   7   9   31.30    0.89
  -7  -7  -9   30.67    0.91
   7   7  10   67.49    1.54
  -7  -7 -10   60.74    1.53
   7   7  11    0.62    0.56
  -7  -7 -11   -0.17    0.61
   7   7  12   66.86    1.64
  -7  -7 -12   63.27    2.11
   7   7  13   34.19    1.27
  -7  -7 -13   32.10    1.47
   7   7  14    8.86    0.93
  -7  -7 -14    8.09    0.80
   7   7  15   13.56    0.87
  -7  -7 -15   19.29    1.36
   7   8  -9    2.97    1.21
  -7  -8   9    3.05    0.83
   7   8  -8    0.78    1.21
  -7  -8   8    0.21    0.70
   7   8  -7    7.98    0.75
  -7  -8   7   10.35    0.67
   7   8  -6    0.95    0.64
  -7  -8   6    0.83    0.49
   7   8  -5    4.03    0.61
  -7  -8   5    4.82    0.52
   7   8  -4    9.06    0.64
  -7  -8   4    8.71    0.57
   7   8  -3    3.74    0.53
  -7  -8   3    3.55    0.46
   7   8  -2   72.00    1.48
  -7  -8   2   71.52    1.35
   7   8  -1    4.20    0.42
  -7  -8   1    3.95    0.40
   7   8   0  279.31    6.46
  -7  -8   0  250.70    6.11
   7   8   1   38.73    0.90
  -7  -8  -1   39.54    0.92
   7   8   2  143.13    2.70
  -7  -8  -2  157.45    3.31
   7   8   3    5.09    0.38
  -7  -8  -3    4.81    0.45
   7   8   4  208.90    4.83
  -7  -8  -4  209.50    5.22
   7   8   5   42.97    0.81
  -7  -8  -5   46.02    1.06
   7   8   6   30.10    0.74
  -7  -8  -6   33.46    0.90
   7   8   7   29.81    0.72
  -7  -8  -7   26.91    0.79
   7   8   8  260.34    7.05
  -7  -8  -8  236.31    6.25
   7   8   9    0.72    0.45
  -7  -8  -9    0.52    0.46
   7   8  10   56.95    1.41
  -7  -8 -10   53.64    1.43
   7   8  11    4.52    0.59
  -7  -8 -11    4.53    0.79
   7   8  12   23.14    1.04
  -7  -8 -12   22.41    1.19
   7   8  13   11.71    0.91
  -7  -8 -13   10.92    0.97
   7   8  14   20.97    1.36
  -7  -8 -14   42.22    2.38
   7   8  15    9.91    1.26
  -7  -8 -15   10.65    1.42
   7   9  -8   10.28    1.27
  -7  -9   8    7.18    1.35
   7   9  -7   19.74    1.15
  -7  -9   7   30.38    1.25
   7   9  -6    2.61    0.78
  -7  -9   6    2.87    0.64
   7   9  -5   40.85    1.42
  -7  -9   5   40.65    1.31
   7   9  -4    1.43    0.57
  -7  -9   4    0.69    0.50
   7   9  -3  150.99    3.34
  -7  -9   3  147.31    4.67
   7   9  -2    4.09    0.55
  -7  -9   2    4.16    0.52
   7   9  -1  132.81    2.84
  -7  -9   1  135.28    3.36
   7   9   0    0.13    0.46
  -7  -9   0    0.47    0.39
   7   9   1  134.99    2.70
  -7  -9  -1  137.26    2.56
   7   9   2    3.04    0.44
  -7  -9  -2    4.40    0.49
   7   9   3    1.47    0.38
  -7  -9  -3    1.24    0.38
   7   9   4    7.47    0.45
  -7  -9  -4    7.42    0.49
   7   9   5  305.90    7.70
  -7  -9  -5  290.08    8.69
   7   9   6   39.18    0.89
  -7  -9  -6   38.98    0.91
   7   9   7   21.04    0.61
  -7  -9  -7   21.63    0.68
   7   9   8   10.31    0.57
  -7  -9  -8    8.99    0.50
   7   9   9   29.54    0.90
  -7  -9  -9   25.00    0.85
   7   9  10   20.85    0.84
  -7  -9 -10   19.84    0.76
   7   9  11   58.19    2.14
  -7  -9 -11   48.59    1.94
   7   9  12   28.55    1.65
  -7  -9 -12   27.87    1.69
   7   9  13   19.22    1.35
  -7  -9 -13   19.83    1.69
   7   9  14    5.55    1.12
  -7  -9 -14    4.57    1.47
   7   9  15    0.16    0.91
  -7  -9 -15    0.97    1.24
   7  10  -7    0.07    1.68
  -7 -10   7    0.45    0.78
   7  10  -6    0.52    0.66
  -7 -10   6   -0.28    0.55
   7  10  -5    9.26    0.89
  -7 -10   5    7.83    0.73
   7  10  -4   27.27    1.02
  -7 -10   4   29.83    0.95
   7  10  -3    4.88    0.68
  -7 -10   3    5.63    0.62
   7  10  -2    2.93    0.69
  -7 -10   2    3.62    0.56
   7  10  -1   45.36    1.14
  -7 -10   1   46.26    1.19
   7  10   0    9.46    0.64
  -7 -10   0    9.62    0.59
   7  10   1    4.42    0.63
  -7 -10  -1    3.92    0.57
   7  10   2   11.55    0.63
  -7 -10  -2   13.32    0.63
   7  10   3   81.52    1.55
  -7 -10  -3   78.96    1.65
   7  10   4   40.83    0.97
  -7 -10  -4   39.61    1.02
   7  10   5   38.16    1.31
  -7 -10  -5   35.58    0.92
   7  10   6   10.60    0.56
  -7 -10  -6   10.59    0.59
   7  10   7   16.55    0.68
  -7 -10  -7   16.36    0.69
   7  10   8   66.64    1.60
  -7 -10  -8   37.79    1.35
   7  10   9    5.40    0.50
  -7 -10  -9    5.69    0.55
   7  10  10   31.29    1.44
  -7 -10 -10   27.75    1.30
   7  10  11    5.50    0.57
  -7 -10 -11    9.81    1.12
   7  10  12   16.20    1.14
  -7 -10 -12   15.93    1.46
   7  10  13    0.47    1.94
  -7 -10 -13    0.06    2.62
   7  11  -6    7.56    1.65
  -7 -11   6    8.77    1.40
   7  11  -5    6.59    0.89
  -7 -11   5    5.59    0.66
   7  11  -4    5.28    0.93
  -7 -11   4    4.50    0.74
   7  11  -3    8.50    0.89
  -7 -11   3    8.96    0.74
   7  11  -2   21.56    1.01
  -7 -11   2   20.81    0.87
   7  11  -1   61.06    2.46
  -7 -11   1   71.43    2.09
   7  11   0   21.60    0.95
  -7 -11   0   23.54    0.90
   7  11   1   41.08    1.19
  -7 -11  -1   47.42    1.14
   7  11   2   31.28    0.96
  -7 -11  -2   30.40    1.00
   7  11   3   65.05    1.54
  -7 -11  -3   68.98    1.65
   7  11   4    0.79    0.59
  -7 -11  -4    0.74    0.57
   7  11   5   88.53    2.00
  -7 -11  -5   81.07    2.19
   7  11   6    7.82    0.66
  -7 -11  -6    8.31    0.76
   7  11   7  119.70    2.56
  -7 -11  -7   81.45    2.72
   7  11   8    4.07    0.68
  -7 -11  -8    3.18    0.73
   7  11   9   23.22    1.27
  -7 -11  -9   38.99    1.70
   7  11  10    8.10    1.12
  -7 -11 -10   12.85    1.29
   7  12  -1    0.47    1.20
  -7 -12   1    1.07    0.64
   7  12   0   22.73    1.08
  -7 -12   0   32.29    1.42
   7  12   1    9.36    0.86
  -7 -12  -1    8.83    0.83
   7  12   2    1.12    0.76
  -7 -12  -2    0.23    0.52
   7  12   3   17.38    0.98
  -7 -12  -3   16.12    0.93
   7  12   4   41.34    1.29
  -7 -12  -4   39.49    1.40
   7  12   5    1.24    0.79
  -7 -12  -5    1.89    0.85
   7  12   6    1.42    1.02
  -7 -12  -6    0.38    1.13
   7  12   7    0.96    0.97
  -7 -12  -7    0.68    1.38
  -7 -12  -8    4.07    2.74
   7  13   2    1.61    2.87
  -7 -13  -2    1.00    4.53
   7  13   3   -0.40    2.19
  -7 -13  -3    1.57    1.94
   7  13   4   -0.02    1.52
  -7 -13  -4    1.65    1.55
   7  13   5   21.49    2.33
  -7 -13  -5   18.38    2.31
   7  13   6    0.73    1.26
  -7 -13  -6    1.76    1.46
   7  13   7   15.02    3.08
  -7 -13  -7   35.33    3.28
   8  -9  -2    0.40    0.85
  -8   9   2    0.04    1.30
   8  -9  -1   12.07    2.05
  -8   9   1    9.81    1.36
   8  -9   0    0.22    2.21
  -8   9   0    0.24    1.08
   8  -9   1   -0.40    1.59
  -8   9  -1   -0.36    0.62
   8  -9   2    0.38    1.97
  -8   9  -2    0.50    0.84
   8  -9   3   25.00    1.86
  -8   9  -3   10.16    1.75
   8  -9   4    2.36    1.10
  -8   9  -4    0.61    0.62
  -8   9  -5   -0.04    0.72
   8  -8  -5    1.47    2.15
  -8   8   5    0.05    0.92
   8  -8  -4    0.39    0.72
  -8   8   4    0.28    0.62
   8  -8  -3    0.80    0.76
  -8   8   3    0.42    0.47
   8  -8  -2    2.59    0.96
  -8   8   2    1.44    0.72
   8  -8  -1   10.21    0.97
  -8   8   1    6.96    0.84
   8  -8   0    2.21    0.86
  -8   8   0    2.80    0.72
   8  -8   1    0.24    0.52
  -8   8  -1    0.41    0.50
   8  -8   2    3.97    0.70
  -8   8  -2    2.61    0.56
   8  -8   3    7.35    0.66
  -8   8  -3    5.69    0.56
   8  -8   4    3.76    0.69
  -8   8  -4    3.72    0.69
   8  -8   5    5.56    0.73
  -8   8  -5    3.57    0.67
   8  -8   6    3.25    0.73
  -8   8  -6    2.39    0.61
   8  -8   7    3.50    0.98
  -8   8  -7    3.81    0.98
   8  -8   8    3.86    2.65
  -8   8  -8    1.00    4.95
  -8   7   8    3.27    1.54
   8  -7  -7    0.81    1.07
  -8   7   7    2.54    0.81
   8  -7  -6    2.10    1.38
  -8   7   6    2.94    0.98
   8  -7  -5    4.74    1.30
  -8   7   5    5.37    0.80
   8  -7  -4   12.94    0.72
  -8   7   4   10.24    0.59
   8  -7  -3  104.74    7.83
  -8   7   3   63.25    5.52
   8  -7  -2   11.16    0.74
  -8   7   2    7.81    0.59
   8  -7  -1   15.99    0.87
  -8   7   1   13.30    0.75
   8  -7   0    8.31    0.59
  -8   7   0    8.43    0.55
  -8   7  -1   43.49    1.93
   8  -7   2    0.22    0.53
  -8   7  -2    0.00    0.47
   8  -7   3   44.91    2.90
  -8   7  -3   29.18    1.36
   8  -7   4    5.01    0.55
  -8   7  -4    5.40    0.59
   8  -7   5    3.93    0.59
  -8   7  -5    4.67    0.61
   8  -7   6    1.35    0.52
  -8   7  -6    1.42    0.55
   8  -7   7   24.37    1.07
  -8   7  -7   29.26    1.01
   8  -7   8    9.39    0.79
  -8   7  -8   12.41    0.87
   8  -7   9    8.66    1.17
  -8   7  -9   13.25    1.55
   8  -7  10    8.10    1.61
  -8   7 -10   18.44    2.37
   8  -6  -8   14.46    2.36
  -8   6   8    5.14    0.89
   8  -6  -7    3.58    1.14
  -8   6   7    5.73    0.89
   8  -6  -6   42.91    1.77
  -8   6   6   29.54    1.23
   8  -6  -5    7.08    0.78
  -8   6   5    5.28    0.69
   8  -6  -4   43.58    1.97
  -8   6   4   27.67    1.13
   8  -6  -3    3.22    0.58
  -8   6   3    2.78    0.46
   8  -6  -2   37.30    1.97
  -8   6   2   27.82    1.00
   8  -6  -1    6.78    0.62
  -8   6   1    5.52    0.50
   8  -6   0   64.52    3.78
  -8   6   0   48.22    1.57
   8  -6   1   19.10    0.80
  -8   6  -1   18.02    0.79
   8  -6   2    8.35    0.55
  -8   6  -2    8.75    0.56
   8  -6   3    1.15    0.49
  -8   6  -3    1.10    0.47
   8  -6   4   17.72    0.73
  -8   6  -4   19.27    0.75
   8  -6   5   19.89    0.78
  -8   6  -5   22.52    0.84
   8  -6   6    0.19    0.53
  -8   6  -6   -0.06    0.59
   8  -6   7   33.89    1.15
  -8   6  -7   41.36    1.34
   8  -6   8    0.22    0.51
  -8   6  -8   -0.27    0.59
   8  -6   9    1.93    0.56
  -8   6  -9    3.00    0.70
   8  -6  10    7.27    1.35
  -8   6 -10    8.85    1.27
   8  -6  11    6.33    1.60
  -8   6 -11    8.69    1.64
   8  -5  -9    1.21    2.62
  -8   5   9    0.16    2.05
   8  -5  -8    2.72    1.64
  -8   5   8    2.55    1.04
   8  -5  -7   13.05    0.86
  -8   5   7   11.05    0.68
   8  -5  -6    3.14    0.68
  -8   5   6    3.14    0.53
   8  -5  -5    0.24    0.55
  -8   5   5    0.05    0.42
   8  -5  -4   63.88    2.48
  -8   5   4   53.20    1.71
   8  -5  -3   39.16    1.87
  -8   5   3   31.98    1.03
   8  -5  -2   15.76    0.73
  -8   5   2   13.64    0.62
   8  -5  -1   44.95    2.44
  -8   5   1   42.80    1.06
   8  -5   0    3.47    0.45
  -8   5   0    4.12    0.46
   8  -5   1   64.09    2.25
  -8   5  -1   61.04    1.80
   8  -5   2    5.45    0.42
  -8   5  -2    5.35    0.45
  -8   5  -3   85.17    2.73
   8  -5   4   24.03    0.81
  -8   5  -4   26.59    0.93
   8  -5   5   28.92    0.90
  -8   5  -5   33.83    0.91
   8  -5   6    0.25    0.42
  -8   5  -6   -0.13    0.39
   8  -5   7    6.98    0.55
  -8   5  -7    8.09    0.57
   8  -5   8   16.51    0.72
  -8   5  -8   21.33    0.78
   8  -5   9  162.04    4.43
  -8   5  -9  171.42    3.61
   8  -5  10   17.69    1.00
  -8   5 -10   25.12    1.14
   8  -5  11    9.08    1.06
  -8   5 -11   12.65    1.20
   8  -5  12    0.59    1.34
  -8   5 -12    1.59    1.46
   8  -4  -9    9.24    1.59
  -8   4   9    7.15    1.14
   8  -4  -8    8.12    0.78
  -8   4   8    7.67    0.75
   8  -4  -7   13.39    0.84
  -8   4   7   12.41    0.70
   8  -4  -6   78.01    3.41
  -8   4   6   69.20    1.92
   8  -4  -5    4.44    0.59
  -8   4   5    3.92    0.51
   8  -4  -4  125.14    3.82
  -8   4   4  104.52    6.48
   8  -4  -3   10.72    0.64
  -8   4   3   10.25    0.58
   8  -4  -2   33.67    1.14
  -8   4   2   31.27    0.93
   8  -4  -1    0.91    0.39
  -8   4   1    0.66    0.38
   8  -4   0  179.26    9.25
  -8   4   0  167.82    5.46
   8  -4   1    1.55    0.33
  -8   4  -1    2.50    0.38
   8  -4   2  187.91    9.08
  -8   4  -2  175.72    6.20
   8  -4   3   10.96    0.56
  -8   4  -3   11.94    0.57
   8  -4   4   45.35    1.23
  -8   4  -4   45.81    1.17
   8  -4   5   29.02    0.80
  -8   4  -5   34.82    0.76
  -8   4  -6  211.51   10.09
   8  -4   7   14.12    0.68
  -8   4  -7   17.35    0.68
   8  -4   8   10.13    0.57
  -8   4  -8   12.08    0.63
   8  -4   9   30.36    0.98
  -8   4  -9   34.18    0.92
   8  -4  10   49.78    1.34
  -8   4 -10   56.02    1.46
   8  -4  11    0.28    0.45
  -8   4 -11    0.15    0.59
   8  -4  12    6.86    1.00
  -8   4 -12    6.61    1.36
   8  -3  -9    3.42    0.85
  -8   3   9    3.30    0.59
   8  -3  -8    8.79    0.86
  -8   3   8    8.10    0.66
   8  -3  -7   93.56    2.91
  -8   3   7   86.55    2.21
   8  -3  -6    0.22    0.58
  -8   3   6    0.36    0.50
   8  -3  -5   20.37    0.78
  -8   3   5   20.22    0.69
   8  -3  -4   47.09    1.37
  -8   3   4   43.69    1.03
   8  -3  -3    7.70    0.47
  -8   3   3    7.55    0.47
   8  -3  -2   68.07    1.89
  -8   3   2   70.35    1.58
   8  -3  -1    0.01    0.34
  -8   3   1    0.27    0.32
   8  -3   0    5.56    0.44
  -8   3   0    5.44    0.41
   8  -3   1    0.87    0.35
  -8   3  -1    0.93    0.33
   8  -3   2    0.15    0.33
  -8   3  -2    0.23    0.32
   8  -3   3   11.62    0.47
  -8   3  -3   13.87    0.57
   8  -3   4   97.20    3.19
  -8   3  -4   83.26    3.25
   8  -3   5   26.77    0.80
  -8   3  -5   30.17    0.78
   8  -3   6  105.25    5.94
  -8   3  -6  121.35    4.21
   8  -3   7    1.19    0.40
  -8   3  -7    1.27    0.42
   8  -3   8   24.59    0.69
  -8   3  -8   31.64    0.90
   8  -3   9   83.95    1.93
  -8   3  -9   88.43    1.87
   8  -3  10    5.17    0.47
  -8   3 -10    6.85    0.55
   8  -3  11   21.71    1.01
  -8   3 -11   18.46    0.90
   8  -3  12    4.26    0.69
  -8   3 -12    4.36    0.70
   8  -3  13   12.47    3.90
  -8   3 -13   13.24    2.00
   8  -2 -10    1.59    2.31
  -8   2  10    0.97    1.41
   8  -2  -9   38.03    1.37
  -8   2   9   35.05    1.21
   8  -2  -8    6.13    0.76
  -8   2   8    5.91    0.61
   8  -2  -7   19.90    0.84
  -8   2   7   19.39    0.74
   8  -2  -6   67.21    1.82
  -8   2   6   61.39    1.53
   8  -2  -5  252.46    5.94
  -8   2   5  238.92    4.50
   8  -2  -4   51.58    1.31
  -8   2   4   50.33    1.21
   8  -2  -3   -0.08    0.38
  -8   2   3    0.01    0.33
   8  -2  -2   36.41    1.09
  -8   2   2   39.32    0.98
   8  -2  -1   51.93    1.57
  -8   2   1   49.26    1.10
   8  -2   0   89.73    2.42
  -8   2   0   94.70    1.81
   8  -2   1    2.88    0.38
  -8   2  -1    3.42    0.41
   8  -2   2  116.49    2.77
  -8   2  -2  115.59    1.83
   8  -2   3    0.75    0.32
  -8   2  -3    0.63    0.33
   8  -2   4  462.52   13.28
  -8   2  -4  401.70    9.94
   8  -2   5   29.71    0.83
  -8   2  -5   35.04    0.90
   8  -2   6   94.10    2.79
  -8   2  -6  123.63    3.78
   8  -2   7   13.07    0.53
  -8   2  -7   15.18    0.59
  -8   2  -8  459.76   10.76
   8  -2   9   32.46    0.85
  -8   2  -9   36.96    1.03
   8  -2  10   82.07    1.86
  -8   2 -10   87.74    1.88
   8  -2  11    0.36    0.42
  -8   2 -11    0.50    0.53
   8  -2  12   44.05    1.41
  -8   2 -12   36.20    1.48
   8  -2  13   -0.01    1.06
  -8   2 -13    0.33    0.89
   8  -1 -11    2.78    2.89
  -8   1  11    0.46    1.10
   8  -1 -10   -0.80    1.07
  -8   1  10    0.44    0.86
   8  -1  -9    7.02    0.91
  -8   1   9    6.18    0.72
   8  -1  -8    9.86    0.75
  -8   1   8    9.84    0.64
   8  -1  -7   13.55    0.83
  -8   1   7   13.54    0.72
   8  -1  -6    0.36    0.47
  -8   1   6    0.22    0.40
   8  -1  -5  253.15    5.84
  -8   1   5  235.60    6.08
   8  -1  -4    1.31    0.38
  -8   1   4    1.64    0.35
   8  -1  -3    0.69    0.33
  -8   1   3    0.55    0.30
   8  -1  -2   50.60    1.27
  -8   1   2   52.81    1.09
   8  -1  -1  108.47    3.57
  -8   1   1  112.83    1.83
   8  -1   0   -0.22    0.32
  -8   1   0    0.27    0.29
   8  -1   1  275.00    5.95
  -8   1  -1  287.38    3.80
   8  -1   2   50.66    0.97
  -8   1  -2   57.13    1.02
   8  -1   3   18.83    0.56
  -8   1  -3   18.86    0.50
   8  -1   4   89.00    1.48
  -8   1  -4   87.50    1.42
   8  -1   5   82.18    1.46
  -8   1  -5   82.80    1.53
   8  -1   6    1.15    0.30
  -8   1  -6    1.34    0.30
   8  -1   7   11.20    0.49
  -8   1  -7   12.80    0.49
   8  -1   8    1.43    0.36
  -8   1  -8    1.55    0.45
   8  -1   9    1.58    0.39
  -8   1  -9    1.95    0.41
   8  -1  10    7.24    0.47
  -8   1 -10    6.29    0.50
   8  -1  11    1.61    0.40
  -8   1 -11    1.37    0.46
   8  -1  12    1.72    0.47
  -8   1 -12    1.21    0.53
   8  -1  13    0.83    0.63
  -8   1 -13    0.53    0.70
  -8   0  11   12.82    2.51
   8   0 -10    0.86    0.89
  -8   0  10    0.67    0.76
   8   0  -9    2.32    0.68
  -8   0   9    2.49    0.57
   8   0  -8   12.15    0.79
  -8   0   8   11.09    0.70
   8   0  -7  184.76    5.89
  -8   0   7  173.04    4.24
   8   0  -6   45.24    1.25
  -8   0   6   44.50    1.08
   8   0  -5  142.13    3.17
  -8   0   5  136.88    3.48
   8   0  -4    2.08    0.44
  -8   0   4    2.11    0.35
   8   0  -3  403.46   20.17
  -8   0   3  398.97   11.84
   8   0  -2   42.94    1.03
  -8   0   2   44.98    1.02
   8   0  -1   42.49    0.98
  -8   0   1   45.47    0.95
   8   0   0    2.25    0.30
  -8   0   0    2.55    0.32
   8   0   1   49.01    1.07
  -8   0  -1   53.79    1.07
   8   0   2   38.61    0.86
  -8   0  -2   41.95    0.76
   8   0   3   90.48    1.41
  -8   0  -3   94.84    1.46
   8   0   4   26.94    0.66
  -8   0  -4   26.64    0.64
   8   0   5   18.74    0.51
  -8   0  -5   18.27    0.52
   8   0   6  170.15    2.71
  -8   0  -6  166.94    3.78
   8   0   7   21.36    0.61
  -8   0  -7   21.25    0.57
   8   0   8  386.77   18.25
  -8   0  -8  370.75   12.25
   8   0   9   25.21    0.69
  -8   0  -9   22.56    0.70
  -8   0 -10  275.63    7.08
   8   0  11    7.20    0.45
  -8   0 -11    7.02    0.49
   8   0  12  150.13    3.39
  -8   0 -12  142.93    4.40
   8   0  13    3.16    0.50
  -8   0 -13    6.05    1.15
   8   0  14    8.73    1.54
  -8   0 -14    5.65    1.32
   8   1 -11    0.74    1.42
  -8  -1  11    1.86    1.04
   8   1 -10   36.67    2.05
  -8  -1  10   36.23    1.47
   8   1  -9    2.20    0.68
  -8  -1   9    1.40    0.61
   8   1  -8    6.46    0.74
  -8  -1   8    5.88    0.59
   8   1  -7   17.47    0.85
  -8  -1   7   16.10    0.75
   8   1  -6  171.04    4.75
  -8  -1   6  148.86    3.98
   8   1  -5   25.38    0.81
  -8  -1   5   24.61    0.83
   8   1  -4   45.78    1.02
  -8  -1   4   45.08    1.02
   8   1  -3   35.38    0.96
  -8  -1   3   34.74    0.85
   8   1  -2    0.32    0.34
  -8  -1   2    0.01    0.29
   8   1  -1   80.41    1.83
  -8  -1   1   81.74    1.80
   8   1   0   11.16    0.41
  -8  -1   0   12.11    0.46
   8   1   1  555.33   24.88
  -8  -1  -1  609.53    8.95
   8   1   2    7.78    0.35
  -8  -1  -2    8.58    0.38
   8   1   3  135.71    2.31
  -8  -1  -3  133.37    2.09
   8   1   4    4.91    0.34
  -8  -1  -4    4.63    0.33
   8   1   5  209.39    3.14
  -8  -1  -5  188.29    4.31
   8   1   6    0.81    0.28
  -8  -1  -6    0.86    0.29
   8   1   7  139.05    2.96
  -8  -1  -7  140.40    2.87
   8   1   8    7.70    0.41
  -8  -1  -8    7.93    0.41
   8   1   9  195.31    4.44
  -8  -1  -9  177.82    4.08
   8   1  10  127.54    2.54
  -8  -1 -10  125.19    2.76
   8   1  11    0.51    0.39
  -8  -1 -11    0.24    0.50
   8   1  12    2.74    0.51
  -8  -1 -12    3.11    0.89
   8   1  13   53.27    1.75
  -8  -1 -13   48.47    2.29
   8   1  14    0.78    1.01
  -8  -1 -14   -0.13    1.01
   8   2 -11    0.34    1.91
   8   2 -10    1.51    1.31
  -8  -2  10    2.14    1.06
   8   2  -9   -0.46    0.66
  -8  -2   9    0.07    0.67
   8   2  -8    3.07    0.64
  -8  -2   8    2.26    0.50
   8   2  -7   11.35    0.73
  -8  -2   7    8.61    0.55
   8   2  -6    9.28    0.63
  -8  -2   6    9.19    0.53
   8   2  -5  146.11    3.63
  -8  -2   5  146.79    3.79
   8   2  -4    1.86    0.34
  -8  -2   4    1.25    0.34
   8   2  -3  284.13    8.27
  -8  -2   3  312.55    9.52
   8   2  -2    2.65    0.32
  -8  -2   2    2.54    0.30
   8   2  -1  170.72    4.84
  -8  -2   1  154.16    4.86
   8   2   0   24.89    0.69
  -8  -2   0   24.52    0.59
   8   2   1  187.50    4.58
  -8  -2  -1  182.13    3.18
   8   2   2    7.58    0.34
  -8  -2  -2    7.47    0.33
   8   2   3   45.07    0.98
  -8  -2  -3   42.77    0.90
   8   2   4    0.35    0.29
  -8  -2  -4    0.24    0.28
   8   2   5   60.83    1.18
  -8  -2  -5   62.06    1.21
   8   2   6    7.31    0.35
  -8  -2  -6    7.71    0.38
   8   2   7  109.15    2.10
  -8  -2  -7  109.12    2.42
   8   2   8    1.87    0.32
  -8  -2  -8    1.70    0.33
   8   2   9   32.93    0.75
  -8  -2  -9   30.11    0.76
   8   2  10  214.66    8.48
  -8  -2 -10  197.46    4.10
   8   2  11  194.52    3.81
  -8  -2 -11  187.87    5.08
   8   2  12   12.92    0.69
  -8  -2 -12   11.90    0.75
   8   2  13   49.76    1.65
  -8  -2 -13   44.98    2.22
   8   2  14   78.69    2.29
  -8  -2 -14   72.45    3.25
   8   3 -10   23.73    2.87
  -8  -3  10   23.33    1.88
   8   3  -9    2.05    0.66
  -8  -3   9    1.61    0.55
   8   3  -8   49.25    1.48
  -8  -3   8   45.32    1.23
   8   3  -7    0.59    0.55
  -8  -3   7    0.67    0.46
   8   3  -6  178.98    5.23
  -8  -3   6  164.64    2.87
   8   3  -5   24.77    0.89
  -8  -3   5   24.24    0.70
   8   3  -4  237.61    7.39
  -8  -3   4  232.03    5.59
   8   3  -3    6.67    0.44
  -8  -3   3    6.12    0.40
   8   3  -2   97.82    1.59
  -8  -3   2   91.87    2.10
   8   3  -1   11.97    0.44
  -8  -3   1   11.73    0.41
   8   3   0   59.79    1.34
  -8  -3   0   61.65    1.26
   8   3   1  357.68    8.39
  -8  -3  -1  368.37    9.46
   8   3   2  197.77    5.34
  -8  -3  -2  233.34    4.95
   8   3   3  185.11    3.79
  -8  -3  -3  190.37    4.80
   8   3   4   89.42    2.00
  -8  -3  -4   91.75    2.22
   8   3   5  103.05    2.11
  -8  -3  -5   90.41    2.19
   8   3   6   64.89    1.48
  -8  -3  -6   62.47    1.47
   8   3   7  450.38   13.34
  -8  -3  -7  421.01   17.41
   8   3   8   53.24    1.15
  -8  -3  -8   50.21    1.08
   8   3   9   27.96    0.69
  -8  -3  -9   24.98    0.72
   8   3  10   65.57    1.48
  -8  -3 -10   61.67    1.52
   8   3  11  153.90    3.07
  -8  -3 -11  161.48    3.97
   8   3  12   13.43    0.70
  -8  -3 -12   11.45    0.81
   8   3  13   11.37    0.83
  -8  -3 -13   11.72    0.97
   8   3  14    0.52    0.49
  -8  -3 -14    0.59    0.61
   8   3  15   36.24    2.87
  -8  -3 -15   37.08    4.93
   8   4 -10    1.60    1.15
  -8  -4  10    1.13    1.10
   8   4  -9   10.31    0.96
  -8  -4   9    9.71    0.76
   8   4  -8   -0.01    0.67
  -8  -4   8    0.24    0.52
   8   4  -7    5.96    0.56
  -8  -4   7    5.62    0.47
   8   4  -6    5.55    0.58
  -8  -4   6    5.88    0.50
   8   4  -5    0.16    0.49
  -8  -4   5   -0.18    0.44
   8   4  -4   25.06    0.76
  -8  -4   4   23.07    0.72
   8   4  -3   18.26    0.59
  -8  -4   3   18.52    0.61
   8   4  -2   31.90    0.74
  -8  -4   2   29.19    0.70
   8   4  -1   49.72    1.01
  -8  -4   1   49.27    0.95
   8   4   0    4.88    0.34
  -8  -4   0    5.43    0.36
   8   4   1   51.75    1.15
  -8  -4  -1   51.18    1.21
   8   4   2  239.56    9.63
  -8  -4  -2  273.83    7.92
   8   4   3   58.91    1.36
  -8  -4  -3   77.72    2.14
   8   4   4    0.56    0.29
  -8  -4  -4    0.53    0.29
   8   4   5  113.96    2.39
  -8  -4  -5   97.61    2.22
   8   4   6   18.49    0.50
  -8  -4  -6   18.16    0.56
   8   4   7    0.52    0.30
  -8  -4  -7    0.15    0.32
   8   4   8  116.54    2.44
  -8  -4  -8  114.19    2.57
  -8  -4  -9  391.29   11.94
   8   4  10    6.99    0.62
  -8  -4 -10    6.41    0.61
   8   4  11   21.54    0.89
  -8  -4 -11   18.93    0.85
   8   4  12    4.70    0.67
  -8  -4 -12    4.25    0.63
   8   4  13   25.94    1.00
  -8  -4 -13   25.45    1.26
   8   4  14    1.34    0.72
  -8  -4 -14    1.35    0.55
   8   4  15    1.63    1.80
  -8  -4 -15    3.19    0.97
   8   5 -10    8.15    1.21
  -8  -5  10    7.33    1.06
   8   5  -9    7.61    1.42
  -8  -5   9    3.16    1.00
   8   5  -8   17.55    1.02
  -8  -5   8   15.48    0.83
   8   5  -7    1.69    0.59
  -8  -5   7    1.08    0.45
   8   5  -6   94.37    3.01
  -8  -5   6   85.69    2.05
   8   5  -5    4.86    0.56
  -8  -5   5    5.28    0.56
   8   5  -4  269.51    9.01
  -8  -5   4  303.48    9.42
   8   5  -3    7.21    0.50
  -8  -5   3    6.67    0.45
   8   5  -2    3.36    0.42
  -8  -5   2    3.29    0.39
   8   5  -1    9.62    0.49
  -8  -5   1    9.93    0.51
   8   5   0  374.76   12.46
  -8  -5   0  366.92   16.59
   8   5   1   16.62    0.55
  -8  -5  -1   16.90    0.61
   8   5   2  254.66    6.48
  -8  -5  -2  294.91    8.97
   8   5   3   30.85    0.76
  -8  -5  -3   32.27    0.74
   8   5   4  400.42    8.03
  -8  -5  -4  407.93   11.56
   8   5   5   16.46    0.53
  -8  -5  -5   16.60    0.56
   8   5   6  266.32    4.82
  -8  -5  -6  265.38    6.75
   8   5   7  227.96    9.86
  -8  -5  -7  240.13    7.77
   8   5   8  117.19    2.54
  -8  -5  -8  107.44    2.15
   8   5   9   89.06    2.08
  -8  -5  -9   84.56    1.70
   8   5  10   30.96    1.09
  -8  -5 -10   29.97    1.02
   8   5  11    8.65    0.69
  -8  -5 -11    8.28    0.72
   8   5  12    4.26    0.73
  -8  -5 -12    4.53    0.80
   8   5  13   54.02    1.52
  -8  -5 -13   51.64    1.94
   8   5  14    4.41    0.69
  -8  -5 -14    4.06    0.64
   8   5  15   20.20    2.19
  -8  -5 -15   15.70    1.83
   8   6  -9   13.68    1.38
  -8  -6   9   10.61    1.18
   8   6  -8    1.46    0.91
  -8  -6   8    0.12    0.68
   8   6  -7   54.96    2.12
  -8  -6   7   46.81    1.89
   8   6  -6    3.59    0.67
  -8  -6   6    3.29    0.51
   8   6  -5   17.61    0.78
  -8  -6   5   18.25    0.66
   8   6  -4   10.25    0.62
  -8  -6   4    9.97    0.62
   8   6  -3  107.91    1.95
  -8  -6   3  101.90    1.80
   8   6  -2   31.07    0.80
  -8  -6   2   29.93    0.83
   8   6  -1    5.56    0.44
  -8  -6   1    5.08    0.49
   8   6   0   50.61    1.02
  -8  -6   0   49.14    1.09
   8   6   1  103.40    1.91
  -8  -6  -1  118.36    2.66
   8   6   2    0.50    0.32
  -8  -6  -2    1.03    0.32
   8   6   3    5.40    0.40
  -8  -6  -3    6.07    0.41
   8   6   4    2.99    0.34
  -8  -6  -4    2.68    0.40
   8   6   5    7.82    0.38
  -8  -6  -5    7.59    0.42
   8   6   6   52.58    1.06
  -8  -6  -6   50.52    1.09
   8   6   7    4.38    0.34
  -8  -6  -7    4.50    0.42
   8   6   8   78.94    1.65
  -8  -6  -8   81.20    1.58
   8   6   9   77.33    1.83
  -8  -6  -9   74.35    1.47
   8   6  10   92.45    1.80
  -8  -6 -10   91.49    1.88
   8   6  11   69.05    1.80
  -8  -6 -11   65.30    1.81
   8   6  12    3.72    0.75
  -8  -6 -12    3.51    0.78
   8   6  13    4.02    1.06
  -8  -6 -13    4.15    0.81
   8   6  14   32.31    1.51
  -8  -6 -14   31.93    1.51
   8   6  15    0.29    1.03
  -8  -6 -15   -0.07    1.02
  -8  -6 -16   -0.27    1.19
   8   7  -9    6.88    1.99
  -8  -7   9    2.28    1.41
   8   7  -8    0.59    1.36
  -8  -7   8    0.32    0.62
   8   7  -7    3.22    0.72
  -8  -7   7    3.12    0.63
   8   7  -6   23.43    1.01
  -8  -7   6   20.48    0.83
   8   7  -5   43.43    1.29
  -8  -7   5   49.38    1.30
   8   7  -4   40.00    1.04
  -8  -7   4   40.39    0.96
   8   7  -3    0.15    0.47
  -8  -7   3    0.08    0.42
   8   7  -2   66.62    1.42
  -8  -7   2   62.05    1.24
   8   7  -1    0.85    0.45
  -8  -7   1    0.73    0.39
   8   7   0    4.71    0.44
  -8  -7   0    5.38    0.49
   8   7   1    1.37    0.38
  -8  -7  -1    1.61    0.38
   8   7   2  324.22   10.04
  -8  -7  -2  353.72   10.64
   8   7   3    5.79    0.45
  -8  -7  -3    5.78    0.44
   8   7   4   94.84    1.74
  -8  -7  -4   91.53    1.63
   8   7   5    0.64    0.35
  -8  -7  -5    0.80    0.41
   8   7   6  390.82   10.07
   8   7   7   12.40    0.50
  -8  -7  -7   12.77    0.53
  -8  -7  -8  347.71   13.78
   8   7   9    9.53    0.59
  -8  -7  -9    9.18    0.58
   8   7  10  141.68    3.16
  -8  -7 -10  124.65    2.79
   8   7  11    0.13    0.62
  -8  -7 -11    0.27    0.64
   8   7  12   10.14    1.23
  -8  -7 -12   10.54    0.92
   8   7  13    9.20    0.87
  -8  -7 -13    9.25    0.90
   8   7  14    0.16    0.83
  -8  -7 -14    0.57    0.70
   8   7  15    6.08    2.72
  -8  -7 -15    2.25    1.38
   8   8  -8    0.80    0.95
  -8  -8   8    1.19    0.86
   8   8  -7    5.80    0.85
  -8  -8   7    7.33    0.74
   8   8  -6    0.66    0.78
  -8  -8   6    0.06    0.74
   8   8  -5  103.38    3.44
  -8  -8   5   99.94    3.95
   8   8  -4   -0.04    0.55
  -8  -8   4    0.46    0.49
   8   8  -3   63.07    1.77
  -8  -8   3   57.88    1.34
   8   8  -2    1.13    0.50
  -8  -8   2    1.04    0.47
   8   8  -1   97.84    2.02
  -8  -8   1   99.83    1.92
   8   8   0    2.80    0.50
  -8  -8   0    2.87    0.46
   8   8   1  123.50    2.40
  -8  -8  -1  133.70    2.23
   8   8   2   27.30    0.72
  -8  -8  -2   30.65    0.81
   8   8   3  123.48    2.32
  -8  -8  -3  125.60    2.23
   8   8   4    0.28    0.36
  -8  -8  -4    0.40    0.40
   8   8   5   62.68    1.13
  -8  -8  -5   62.19    1.21
   8   8   6    0.66    0.41
  -8  -8  -6    0.36    0.49
   8   8   7    5.51    0.47
  -8  -8  -7    5.03    0.49
   8   8   8   28.77    0.75
  -8  -8  -8   29.79    0.97
   8   8   9   27.38    0.97
  -8  -8  -9   23.99    0.86
   8   8  10   12.99    0.70
  -8  -8 -10   11.06    0.64
   8   8  11   43.25    1.24
  -8  -8 -11   42.32    1.36
   8   8  12    1.48    0.63
  -8  -8 -12    2.16    0.67
   8   8  13    1.94    0.80
  -8  -8 -13    1.94    0.89
   8   8  14   70.24    2.67
  -8  -8 -14   89.50    3.47
   8   9  -7    2.05    1.12
  -8  -9   7    2.44    1.01
   8   9  -6    0.80    0.80
  -8  -9   6    0.55    0.64
   8   9  -5   20.57    1.24
  -8  -9   5   17.79    0.89
   8   9  -4    1.10    0.64
  -8  -9   4    1.08    0.50
   8   9  -3   54.94    1.64
  -8  -9   3   60.07    1.54
   8   9  -2    0.80    0.53
  -8  -9   2    0.97    0.51
   8   9  -1    0.61    0.52
  -8  -9   1    1.23    0.49
   8   9   0    0.69    0.50
  -8  -9   0    0.21    0.50
   8   9   1    0.63    0.46
  -8  -9  -1    0.70    0.50
   8   9   2   28.41    0.81
  -8  -9  -2   28.55    0.81
   8   9   3    1.75    0.41
  -8  -9  -3    1.46    0.42
   8   9   4    9.77    0.56
  -8  -9  -4   10.81    0.59
   8   9   5    0.00    0.44
  -8  -9  -5    0.24    0.41
   8   9   6   73.19    1.57
  -8  -9  -6   66.83    1.42
   8   9   7    5.04    0.50
  -8  -9  -7    5.54    0.49
   8   9   8  147.75    4.54
  -8  -9  -8  108.26    2.39
   8   9   9    0.84    0.35
  -8  -9  -9    0.78    0.51
   8   9  10   57.62    1.81
  -8  -9 -10   81.32    2.28
   8   9  11    0.66    0.62
  -8  -9 -11    0.38    0.69
   8   9  12   26.42    1.36
  -8  -9 -12   48.67    2.82
   8   9  13    1.23    1.23
  -8  -9 -13    1.58    1.27
   8   9  14    1.97    3.44
  -8  -9 -14   -0.87    1.38
   8  10  -6    3.10    1.63
  -8 -10   6    7.31    2.34
   8  10  -5    7.43    0.87
  -8 -10   5    7.29    0.67
   8  10  -4    7.60    0.79
  -8 -10   4    8.61    0.68
   8  10  -3   14.01    0.84
  -8 -10   3   14.56    0.74
   8  10  -2    4.16    0.76
  -8 -10   2    4.23    0.64
   8  10  -1   53.28    1.77
  -8 -10   1   48.92    1.35
   8  10   0    0.62    0.58
  -8 -10   0    0.85    0.52
   8  10   1   79.17    1.85
  -8 -10  -1   87.25    1.80
   8  10   2   13.00    0.63
  -8 -10  -2   13.33    0.72
   8  10   3  279.22    7.37
  -8 -10  -3  343.36   10.59
   8  10   4    5.27    0.58
  -8 -10  -4    4.89    0.56
   8  10   5   20.54    0.83
  -8 -10  -5   21.24    0.84
   8  10   6    4.18    0.59
  -8 -10  -6    3.95    0.53
   8  10   7   94.01    2.21
  -8 -10  -7   92.21    2.34
   8  10   8    7.41    0.57
  -8 -10  -8    7.21    0.58
   8  10   9   28.29    0.98
  -8 -10  -9   39.17    1.43
   8  10  10    5.01    0.69
  -8 -10 -10    5.96    0.74
   8  10  11    0.35    1.12
  -8 -10 -11   -0.73    1.49
   8  10  12    2.19    3.69
  -8 -10 -12    2.65    3.84
   8  11  -4   -0.51    2.63
  -8 -11   4    0.56    0.78
   8  11  -3    6.95    0.96
  -8 -11   3    5.52    0.80
   8  11  -2    6.33    0.74
  -8 -11   2    6.76    0.67
   8  11  -1    0.75    0.76
  -8 -11   1    0.36    0.61
   8  11   0   13.27    0.84
  -8 -11   0   13.92    0.81
   8  11   1   27.53    1.09
  -8 -11  -1   31.31    1.06
   8  11   2   11.95    0.81
  -8 -11  -2   11.68    0.66
   8  11   3    0.63    0.72
  -8 -11  -3    0.30    0.58
   8  11   4    6.02    0.69
  -8 -11  -4    6.27    0.62
   8  11   5   24.42    0.87
  -8 -11  -5   25.74    0.97
   8  11   6    0.45    0.57
  -8 -11  -6    0.76    0.57
   8  11   7    5.14    0.61
  -8 -11  -7    4.82    0.66
   8  11   8    7.02    1.19
  -8 -11  -8    6.24    0.90
   8  11   9    0.13    1.82
  -8 -11  -9    0.23    0.95
   8  12   1   25.63    2.60
  -8 -12  -1   31.35    2.65
   8  12   2   58.78    4.67
  -8 -12  -2   51.69    3.48
   8  12   3   34.90    2.14
  -8 -12  -3   37.46    2.37
   8  12   4    7.46    1.26
  -8 -12  -4    9.62    1.76
   8  12   5   59.05    2.45
  -8 -12  -5   58.54    2.55
   8  12   6    0.08    1.15
  -8 -12  -6   -0.95    1.46
   8  12   7   34.00    2.63
  -8 -12  -7   43.15    3.73
   8  13   3   10.18    2.38
  -8 -13  -3    9.20    3.39
   8  13   4    1.17    1.70
  -8 -13  -4    1.44    1.76
   8  13   5    0.62    1.42
  -8 -13  -5   -1.15    2.42
   8  13   6   11.80    4.12
  -8 -13  -6   23.99    3.81
   9  -8  -2    0.96    2.82
   9  -8  -1    5.76    1.92
  -9   8   1    4.10    1.98
  -9   8   0    1.21    2.73
   9  -8   1   45.23    3.46
  -9   8  -1   22.75    1.93
   9  -8   2    0.39    2.11
  -9   8  -2    0.46    1.21
   9  -8   3    6.78    1.46
  -9   8  -3    0.69    0.76
   9  -8   4    4.98    1.01
  -9   8  -4    4.30    1.04
   9  -8   5   46.75    2.62
  -9   8  -5   55.96    3.73
  -9   7   5    0.39    0.92
   9  -7  -4    9.67    4.94
  -9   7   4    4.04    0.81
   9  -7  -3    0.29    0.95
  -9   7   3   -0.06    0.58
   9  -7  -2   18.12    1.99
  -9   7   2   10.66    1.23
   9  -7  -1    5.37    1.41
  -9   7   1    7.01    1.14
   9  -7   0    1.02    0.84
  -9   7   0    0.23    0.66
   9  -7   1    2.61    0.76
  -9   7  -1    2.84    0.70
   9  -7   2   20.98    1.32
  -9   7  -2   14.77    0.93
   9  -7   3    0.70    0.74
  -9   7  -3    0.80    0.66
   9  -7   4    0.98    0.68
  -9   7  -4    0.89    0.56
   9  -7   5    5.39    0.73
  -9   7  -5    3.84    0.73
   9  -7   6    0.50    1.09
  -9   7  -6    0.28    0.70
   9  -7   7    1.20    1.17
  -9   7  -7    0.69    1.38
   9  -7   8   -0.08    2.82
  -9   7  -8   -0.36    3.01
   9  -6  -6    1.74    1.88
  -9   6   6    2.88    0.73
   9  -6  -5   -0.19    0.93
  -9   6   5    0.23    0.87
   9  -6  -4    0.90    1.17
  -9   6   4    0.68    0.90
   9  -6  -3    5.65    0.97
  -9   6   3    4.27    0.80
   9  -6  -2    1.88    0.61
  -9   6   2    1.06    0.50
   9  -6  -1   26.75    1.07
  -9   6   1   20.33    0.87
   9  -6   0    7.55    0.66
  -9   6   0    5.85    0.59
   9  -6   1    7.12    0.67
  -9   6  -1    6.00    0.62
   9  -6   2    4.94    0.59
  -9   6  -2    5.28    0.53
   9  -6   4   10.55    0.62
  -9   6  -4    9.35    0.56
   9  -6   5   32.16    2.45
  -9   6  -5   33.27    1.54
   9  -6   6    0.38    0.50
  -9   6  -6    0.45    0.52
   9  -6   7   46.30    1.95
  -9   6  -7   43.62    1.38
   9  -6   8    0.13    0.63
  -9   6  -8    0.36    0.78
   9  -6   9    6.98    1.10
  -9   6  -9    9.93    1.18
   9  -6  10    3.45    1.77
  -9   6 -10    1.06    2.79
   9  -5  -7   -1.00    3.11
  -9   5   7   -0.07    1.02
   9  -5  -6    4.70    1.21
  -9   5   6    4.71    0.98
   9  -5  -5    0.24    1.15
  -9   5   5    0.61    1.02
   9  -5  -4   54.69    2.68
  -9   5   4   37.96    1.30
   9  -5  -3    0.61    0.56
  -9   5   3    0.81    0.50
   9  -5  -2   83.00    6.82
  -9   5   2   63.46    6.16
   9  -5  -1   -0.08    0.51
  -9   5   1    0.25    0.45
   9  -5   0   45.64    2.99
  -9   5   0   38.94    1.36
   9  -5   1   10.87    0.69
  -9   5  -1    9.88    0.63
   9  -5   2   62.64    3.14
  -9   5  -2   54.39    2.14
   9  -5   3    9.20    0.56
  -9   5  -3    7.76    0.57
   9  -5   4   33.26    2.85
  -9   5  -4   42.50    1.36
   9  -5   5    0.30    0.49
  -9   5  -5    0.18    0.47
   9  -5   6    3.75    0.53
  -9   5  -6    3.80    0.51
   9  -5   7   -0.04    0.51
  -9   5  -7    0.21    0.62
   9  -5   8    7.20    0.58
  -9   5  -8   10.99    0.64
   9  -5   9   10.30    0.79
  -9   5  -9   13.87    0.84
   9  -5  10    2.27    0.92
  -9   5 -10    2.62    1.04
   9  -5  11    5.15    1.08
  -9   5 -11   10.96    1.81
   9  -4  -7   -0.15    1.31
  -9   4   7    0.23    1.13
   9  -4  -6   31.74    1.21
  -9   4   6   26.51    0.96
   9  -4  -5   19.82    0.98
  -9   4   5   17.22    0.78
   9  -4  -4    5.23    0.66
  -9   4   4    3.52    0.56
   9  -4  -3   17.98    0.83
  -9   4   3   14.49    0.70
   9  -4  -2   11.30    0.67
  -9   4   2    9.39    0.59
   9  -4  -1   12.22    0.72
  -9   4   1   10.60    0.69
   9  -4   0    0.00    0.45
  -9   4   0    0.00    0.42
   9  -4   1    3.70    0.50
  -9   4  -1    3.69    0.53
   9  -4   2   -0.21    0.38
  -9   4  -2   -0.02    0.42
   9  -4   3    8.48    0.53
  -9   4  -3    7.50    0.51
   9  -4   4    1.17    0.45
  -9   4  -4    1.23    0.47
   9  -4   5   25.63    0.81
  -9   4  -5   31.39    0.87
   9  -4   6    9.25    0.59
  -9   4  -6   11.39    0.68
  -9   4  -7  148.85    3.92
   9  -4   8    1.01    0.50
  -9   4  -8    0.93    0.53
   9  -4   9    2.09    0.59
  -9   4  -9    2.71    0.57
   9  -4  10    8.46    0.78
  -9   4 -10   13.96    0.87
   9  -4  11   34.56    1.91
  -9   4 -11   41.22    1.78
   9  -3  -7   19.57    1.15
  -9   3   7   18.03    1.06
   9  -3  -6    0.53    0.63
  -9   3   6    0.36    0.56
   9  -3  -5    0.19    0.58
  -9   3   5    0.08    0.49
   9  -3  -4   28.57    1.00
  -9   3   4   24.64    0.92
   9  -3  -3   76.93    2.66
  -9   3   3   74.59    2.32
   9  -3  -2  169.52    8.62
  -9   3   2  156.54    5.46
   9  -3  -1    1.81    0.53
  -9   3   1    1.83    0.52
   9  -3   0  102.29    5.05
  -9   3   0   95.94    2.80
   9  -3   1   10.99    0.67
  -9   3  -1   11.75    0.66
   9  -3   2  199.90   10.09
  -9   3  -2  155.36    3.65
   9  -3   3    3.65    0.44
  -9   3  -3    4.12    0.49
   9  -3   5    0.39    0.41
  -9   3  -5   -0.04    0.41
   9  -3   6    8.20    0.52
  -9   3  -6   10.58    0.63
   9  -3   7    0.00    0.53
  -9   3  -7    0.66    0.58
   9  -3   8   58.28    2.59
  -9   3  -8   86.90    1.85
   9  -3   9    2.80    0.52
  -9   3  -9    4.16    0.56
   9  -3  10   31.98    1.08
  -9   3 -10   35.64    1.06
   9  -3  11    5.01    0.66
  -9   3 -11    7.58    0.92
   9  -3  12   21.70    2.28
  -9   3 -12   17.64    1.63
   9  -2  -8    0.69    0.93
  -9   2   8    1.30    0.75
   9  -2  -7    2.14    0.74
  -9   2   7    1.12    0.61
   9  -2  -6   20.82    0.86
  -9   2   6   18.43    0.76
   9  -2  -5   25.10    0.91
  -9   2   5   23.63    0.81
   9  -2  -4   20.85    0.85
  -9   2   4   19.42    0.72
   9  -2  -3   59.27    2.02
  -9   2   3   55.31    1.35
   9  -2  -2    0.28    0.47
  -9   2   2    0.30    0.42
   9  -2  -1   46.97    1.49
  -9   2   1   49.27    1.15
   9  -2   0    3.02    0.42
  -9   2   0    3.19    0.45
   9  -2   1   50.78    1.82
  -9   2  -1   50.56    1.17
   9  -2   2   46.17    1.41
  -9   2  -2   47.69    1.12
   9  -2   3   55.55    1.89
  -9   2  -3   70.21    1.42
   9  -2   4   27.82    0.78
  -9   2  -4   30.54    0.83
   9  -2   5    4.84    0.42
  -9   2  -5    6.13    0.49
  -9   2  -6  205.13    5.46
   9  -2   7   13.17    0.61
  -9   2  -7   16.56    0.64
   9  -2   8   15.35    0.66
  -9   2  -8   18.04    0.73
   9  -2   9    0.12    0.58
  -9   2  -9    0.23    0.69
   9  -2  10    2.83    0.52
  -9   2 -10    3.21    0.56
   9  -2  11    4.77    0.59
  -9   2 -11    5.08    0.63
   9  -2  12    0.92    0.74
  -9   2 -12    0.07    0.86
   9  -1  -8    0.84    0.86
  -9   1   8    0.84    0.67
   9  -1  -7   36.80    1.36
  -9   1   7   35.19    1.09
   9  -1  -6   13.36    0.81
  -9   1   6   12.56    0.70
   9  -1  -5    6.91    0.68
  -9   1   5    5.32    0.58
   9  -1  -4    2.76    0.58
  -9   1   4    1.57    0.47
   9  -1  -3  123.72    2.94
  -9   1   3  126.97    2.63
   9  -1  -2   29.85    0.83
  -9   1   2   32.65    0.86
   9  -1  -1  106.91    6.07
  -9   1   1  117.14    2.19
   9  -1   0   66.47    1.78
  -9   1   0   72.44    1.48
   9  -1   1   67.30    1.68
  -9   1  -1   77.52    1.58
   9  -1   2  176.67    5.25
  -9   1  -2  179.33    3.24
   9  -1   3  201.04    5.79
  -9   1  -3  253.40    3.84
   9  -1   4   52.04    1.04
  -9   1  -4   54.35    1.07
   9  -1   5   14.44    0.55
  -9   1  -5   16.62    0.58
   9  -1   6  210.66    7.01
  -9   1  -6  282.60    7.66
   9  -1   7    3.63    0.45
  -9   1  -7    3.65    0.41
   9  -1   8   11.37    0.57
  -9   1  -8   15.15    0.63
   9  -1   9    6.68    0.66
  -9   1  -9    6.59    0.61
   9  -1  10  189.38    4.40
  -9   1 -10  189.91    4.71
   9  -1  11    3.34    0.45
  -9   1 -11    4.09    0.63
   9  -1  12   42.33    1.58
  -9   1 -12   38.79    1.66
   9  -1  13    4.84    1.86
  -9   1 -13    4.65    2.00
   9   0  -9    0.57    1.01
  -9   0   9    0.19    1.00
   9   0  -8    5.38    0.84
  -9   0   8    5.61    0.70
   9   0  -7   15.99    0.90
  -9   0   7   14.13    0.83
   9   0  -6    7.76    0.70
  -9   0   6    7.59    0.73
   9   0  -5    1.32    0.59
  -9   0   5    0.90    0.52
   9   0  -4    0.47    0.50
  -9   0   4    0.56    0.45
   9   0  -3   96.14    2.28
  -9   0   3   95.78    1.87
   9   0  -2   45.33    1.18
  -9   0   2   47.55    1.07
   9   0  -1   85.74    2.34
  -9   0   1   94.14    1.87
   9   0   0    4.70    0.42
  -9   0   0    4.75    0.39
   9   0   1   18.25    0.68
  -9   0  -1   23.23    0.69
   9   0   2    3.05    0.39
  -9   0  -2    3.33    0.38
   9   0   3  432.84    8.04
  -9   0  -3  479.74    6.63
   9   0   4    7.94    0.42
  -9   0  -4    7.80    0.42
   9   0   5   41.20    0.93
  -9   0  -5   43.40    0.91
   9   0   6    6.81    0.42
  -9   0  -6    6.93    0.40
   9   0   7  120.04    2.73
  -9   0  -7  123.72    3.41
   9   0   8  101.68    2.11
  -9   0  -8  110.07    2.43
   9   0   9   64.18    1.53
  -9   0  -9   64.75    1.69
   9   0  10    8.69    0.49
  -9   0 -10    7.64    0.53
   9   0  11   27.82    0.96
  -9   0 -11   37.30    1.29
   9   0  12    1.14    0.44
  -9   0 -12    0.74    0.66
   9   0  13    2.90    0.63
  -9   0 -13    3.27    1.30
   9   1  -9   19.25    2.89
  -9  -1   9   18.21    1.75
   9   1  -8   14.53    0.86
  -9  -1   8   14.27    0.83
   9   1  -7    1.42    0.80
  -9  -1   7    1.82    0.59
   9   1  -6   32.08    1.04
  -9  -1   6   33.55    1.01
   9   1  -5   54.93    1.49
  -9  -1   5   56.61    1.29
   9   1  -4   16.04    0.68
  -9  -1   4   15.95    0.70
   9   1  -3   16.50    0.73
  -9  -1   3   16.68    0.66
   9   1  -2    4.92    0.51
  -9  -1   2    5.43    0.45
  -9  -1   1  246.49    8.60
   9   1   0    4.06    0.39
  -9  -1   0    4.91    0.41
   9   1   1  165.24    5.52
  -9  -1  -1  174.61    3.14
   9   1   2    0.70    0.30
  -9  -1  -2    0.87    0.34
   9   1   3  249.85    5.67
  -9  -1  -3  279.81    4.36
   9   1   4   76.62    1.51
  -9  -1  -4   83.14    1.38
   9   1   5  366.72    5.50
  -9  -1  -5  381.39    7.94
   9   1   6    0.68    0.36
  -9  -1  -6    0.47    0.34
   9   1   7   10.96    0.47
  -9  -1  -7   11.60    0.55
   9   1   8   62.11    1.40
  -9  -1  -8   59.89    1.46
   9   1   9    6.39    0.51
  -9  -1  -9    5.50    0.50
   9   1  10    5.93    0.51
  -9  -1 -10    5.11    0.58
   9   1  11    7.86    0.50
  -9  -1 -11    7.92    0.61
   9   1  12   80.93    2.21
  -9  -1 -12   72.88    2.90
   9   1  13    0.25    0.56
  -9  -1 -13   -0.19    0.66
   9   2 -10    4.93    2.82
   9   2  -9    4.87    1.40
  -9  -2   9    4.72    1.68
   9   2  -8   76.63    3.27
  -9  -2   8   78.54    2.62
   9   2  -7    0.00    0.72
  -9  -2   7   -0.19    0.62
   9   2  -6   15.80    0.84
  -9  -2   6   16.89    0.79
   9   2  -5    1.13    0.56
  -9  -2   5    0.67    0.46
   9   2  -4  170.09    3.82
  -9  -2   4  157.97    4.02
   9   2  -3    3.28    0.47
  -9  -2   3    3.28    0.41
   9   2  -2  198.78    4.44
  -9  -2   2  186.00    5.80
   9   2  -1   88.53    1.94
  -9  -2   1   90.50    2.94
   9   2   0   44.38    1.00
  -9  -2   0   43.37    0.96
   9   2   1   38.98    0.89
  -9  -2  -1   38.45    0.81
   9   2   2   16.76    0.52
  -9  -2  -2   17.13    0.52
   9   2   3   88.77    1.66
  -9  -2  -3   90.34    1.81
   9   2   4   55.78    1.23
  -9  -2  -4   62.51    1.24
   9   2   5  217.44    4.12
  -9  -2  -5  190.80    5.05
   9   2   6    2.31    0.40
  -9  -2  -6    2.73    0.42
   9   2   7   56.23    1.08
  -9  -2  -7   57.85    1.20
   9   2   8   37.30    0.95
  -9  -2  -8   37.36    1.04
   9   2   9  301.63    8.52
  -9  -2  -9  268.00    6.74
   9   2  10    6.58    0.47
  -9  -2 -10    6.73    0.52
   9   2  11  303.84    7.19
  -9  -2 -11  258.33    8.41
   9   2  12    7.36    0.64
  -9  -2 -12    8.11    0.84
   9   2  13    5.35    0.72
  -9  -2 -13    5.00    0.90
   9   3 -10    3.48    2.22
   9   3  -9    0.64    1.20
  -9  -3   9    1.00    1.12
   9   3  -8    0.44    1.20
  -9  -3   8    0.10    1.24
   9   3  -7    7.35    0.79
  -9  -3   7    6.54    0.67
   9   3  -6    9.48    0.73
  -9  -3   6    9.11    0.69
   9   3  -5   13.70    0.83
  -9  -3   5   14.12    0.74
   9   3  -4   67.50    1.54
  -9  -3   4   62.64    1.40
   9   3  -3    1.43    0.42
  -9  -3   3    1.60    0.44
   9   3  -2    0.05    0.39
  -9  -3   2    0.28    0.38
   9   3  -1   24.95    0.75
  -9  -3   1   23.02    0.64
   9   3   0   64.20    1.24
  -9  -3   0   58.56    1.40
   9   3   1   90.51    2.06
  -9  -3  -1   91.59    2.46
   9   3   2   11.55    0.49
  -9  -3  -2   12.43    0.50
   9   3   3  302.06    7.63
  -9  -3  -3  303.17    7.42
   9   3   4    0.11    0.32
  -9  -3  -4    0.24    0.32
   9   3   5  181.33    3.79
  -9  -3  -5  144.30    3.44
   9   3   6   -0.18    0.36
  -9  -3  -6   -0.23    0.34
   9   3   7  160.74    4.67
  -9  -3  -7  146.81    3.47
   9   3   8    0.27    0.41
  -9  -3  -8    0.58    0.45
   9   3   9   83.17    1.64
  -9  -3  -9   82.48    1.57
   9   3  10   50.18    1.09
  -9  -3 -10   43.37    1.10
   9   3  11    1.02    0.61
  -9  -3 -11    1.24    0.69
   9   3  12   12.36    0.78
  -9  -3 -12   10.82    0.89
   9   3  13    6.71    0.89
  -9  -3 -13    5.85    0.72
   9   3  14    4.46    0.81
  -9  -3 -14    4.20    1.04
   9   4  -9    2.08    1.29
  -9  -4   9    0.42    1.12
   9   4  -8   13.77    1.68
  -9  -4   8   11.22    1.52
   9   4  -7    7.43    0.74
  -9  -4   7    5.73    0.61
   9   4  -6   77.80    2.82
  -9  -4   6   76.98    1.81
   9   4  -5    4.41    0.58
  -9  -4   5    3.79    0.53
   9   4  -4   75.39    1.71
  -9  -4   4   75.90    1.49
   9   4  -3   23.87    0.76
  -9  -4   3   25.64    0.84
   9   4  -2  329.61    8.89
  -9  -4   2  349.84    8.80
   9   4  -1   46.42    0.93
  -9  -4   1   40.85    0.95
   9   4   0  259.68    6.45
  -9  -4   0  199.66    8.72
   9   4   1    1.59    0.38
  -9  -4  -1    1.46    0.34
   9   4   2  125.30    3.64
  -9  -4  -2  157.74    4.54
   9   4   3    0.57    0.34
  -9  -4  -3    0.47    0.35
   9   4   4  267.83    6.63
  -9  -4  -4  285.67    6.95
   9   4   5  124.24    2.45
  -9  -4  -5  122.33    2.99
   9   4   6   51.17    1.03
  -9  -4  -6   48.24    1.10
   9   4   7    3.21    0.42
  -9  -4  -7    2.83    0.42
   9   4   8    0.23    0.40
  -9  -4  -8    0.10    0.39
   9   4   9  299.89    9.45
   9   4  10   39.13    1.14
  -9  -4 -10   39.04    1.19
   9   4  11   87.06    2.20
  -9  -4 -11   68.70    1.76
   9   4  12   10.54    0.79
  -9  -4 -12    8.04    0.80
   9   4  13  107.87    2.68
  -9  -4 -13  121.00    4.47
   9   4  14    1.10    0.67
  -9  -4 -14    0.74    0.67
   9   5  -9    4.36    1.41
  -9  -5   9    4.88    1.00
   9   5  -8   13.73    1.85
  -9  -5   8    8.86    1.65
   9   5  -7    1.82    0.75
  -9  -5   7    1.95    0.68
   9   5  -6    0.07    0.62
  -9  -5   6    0.22    0.47
   9   5  -5   35.54    1.19
  -9  -5   5   32.33    1.09
   9   5  -4    3.30    0.63
  -9  -5   4    3.02    0.52
   9   5  -3   33.17    0.96
  -9  -5   3   33.33    1.00
   9   5  -2    0.57    0.46
  -9  -5   2    0.42    0.45
   9   5  -1   40.77    1.06
  -9  -5   1   41.25    1.03
   9   5   0   34.05    0.80
  -9  -5   0   32.86    0.79
   9   5   1    2.89    0.38
  -9  -5  -1    2.70    0.41
   9   5   2    0.01    0.36
  -9  -5  -2    0.28    0.38
   9   5   3    1.13    0.34
  -9  -5  -3    1.15    0.38
   9   5   4   19.23    0.58
  -9  -5  -4   19.38    0.63
   9   5   5   11.06    0.51
  -9  -5  -5   12.19    0.52
   9   5   6   17.38    0.55
  -9  -5  -6   15.53    0.55
   9   5   7  244.10    4.54
  -9  -5  -7  242.21   10.69
   9   5   8   43.06    1.07
  -9  -5  -8   39.52    0.97
   9   5   9    9.48    0.59
  -9  -5  -9    6.68    0.64
   9   5  10   81.01    1.86
  -9  -5 -10   73.02    1.76
   9   5  11  115.39    2.34
  -9  -5 -11  101.74    2.57
   9   5  12   25.12    1.19
  -9  -5 -12   19.95    1.24
   9   5  13    0.41    0.95
  -9  -5 -13    0.46    0.79
   9   5  14    2.16    0.93
  -9  -5 -14    0.47    0.80
   9   6  -8    1.77    1.57
  -9  -6   8    4.63    1.43
   9   6  -7    6.07    1.10
  -9  -6   7    5.39    1.02
   9   6  -6   10.43    0.83
  -9  -6   6    8.22    0.64
   9   6  -5    1.13    0.66
  -9  -6   5    0.41    0.58
   9   6  -4    9.45    0.74
  -9  -6   4   10.18    0.73
   9   6  -3    4.18    0.62
  -9  -6   3    3.92    0.56
   9   6  -2  206.88    4.74
  -9  -6   2  206.67    4.98
   9   6  -1  107.11    1.95
  -9  -6   1  112.33    2.50
   9   6   0  131.12    2.11
  -9  -6   0  132.81    2.46
   9   6   1    3.39    0.42
  -9  -6  -1    3.67    0.42
   9   6   2  171.13    3.50
  -9  -6  -2  168.43    3.31
   9   6   3    0.57    0.35
  -9  -6  -3    0.53    0.38
   9   6   4  363.63    6.75
  -9  -6  -4  391.26    9.28
   9   6   5    0.21    0.40
  -9  -6  -5   -0.21    0.40
   9   6   6   95.04    1.98
  -9  -6  -6  100.11    1.81
   9   6   7    9.25    0.51
  -9  -6  -7    9.20    0.57
   9   6   8  105.18    1.99
  -9  -6  -8  106.21    2.16
   9   6   9   13.73    0.66
  -9  -6  -9   13.64    0.70
   9   6  10   46.09    1.38
  -9  -6 -10   40.90    1.34
   9   6  11  127.11    2.65
  -9  -6 -11  120.06    3.17
   9   6  12   48.85    1.49
  -9  -6 -12   43.17    1.49
   9   6  13   15.40    1.00
  -9  -6 -13   14.69    1.08
   9   6  14    0.81    0.83
  -9  -6 -14    0.98    0.68
   9   6  15   22.43    3.06
  -9  -6 -15   20.78    2.93
   9   7  -8    0.34    2.00
   9   7  -7    3.06    1.04
  -9  -7   7    2.31    0.81
   9   7  -6    0.53    0.76
  -9  -7   6   -0.10    0.66
   9   7  -5   62.17    2.36
  -9  -7   5   56.39    1.91
   9   7  -4    6.28    0.78
  -9  -7   4    7.63    0.92
   9   7  -3   43.25    1.24
  -9  -7   3   39.71    1.03
   9   7  -2   32.03    1.00
  -9  -7   2   30.60    0.97
   9   7  -1  140.30    3.13
  -9  -7   1  126.44    2.37
   9   7   0    4.84    0.55
  -9  -7   0    5.32    0.58
   9   7   1   44.30    1.04
  -9  -7  -1   44.50    1.02
   9   7   2   10.61    0.56
  -9  -7  -2   11.18    0.68
   9   7   3  132.72    2.85
  -9  -7  -3  140.05    2.50
   9   7   4    1.21    0.41
  -9  -7  -4    1.82    0.46
   9   7   5   45.02    1.00
  -9  -7  -5   44.28    1.03
   9   7   6    0.22    0.36
  -9  -7  -6    0.19    0.44
   9   7   7    7.54    0.50
  -9  -7  -7    7.35    0.52
   9   7   8   56.10    1.54
  -9  -7  -8   62.47    1.40
   9   7   9   41.33    1.17
  -9  -7  -9   38.39    1.08
   9   7  10   18.78    0.89
  -9  -7 -10   13.17    0.70
   9   7  11    5.51    0.76
  -9  -7 -11    5.85    0.89
   9   7  12   78.09    2.02
  -9  -7 -12   84.24    3.35
   9   7  13   28.26    1.38
  -9  -7 -13   29.93    1.59
   9   7  14    0.58    1.03
  -9  -7 -14    0.04    0.98
   9   8  -6    0.05    1.30
  -9  -8   6    2.61    1.03
   9   8  -5    0.12    0.86
  -9  -8   5    0.63    0.64
   9   8  -4    2.40    0.84
  -9  -8   4    1.85    0.67
   9   8  -3   23.62    0.92
  -9  -8   3   22.12    0.95
   9   8  -2    0.11    0.61
  -9  -8   2    0.68    0.63
   9   8  -1   29.68    0.93
  -9  -8   1   28.84    0.98
   9   8   0  135.62    2.72
  -9  -8   0  131.33    2.71
   9   8   1   18.36    0.75
  -9  -8  -1   17.42    0.72
   9   8   2    9.54    0.55
  -9  -8  -2    9.75    0.57
   9   8   3    7.72    0.52
  -9  -8  -3    7.36    0.59
   9   8   4  144.21    2.94
  -9  -8  -4  138.35    3.58
   9   8   5    5.38    0.50
  -9  -8  -5    5.83    0.53
   9   8   6  101.18    2.03
  -9  -8  -6   97.05    1.78
   9   8   7   13.30    0.56
  -9  -8  -7   13.21    0.63
   9   8   8   23.92    0.79
  -9  -8  -8   23.31    0.86
   9   8   9   43.88    1.18
  -9  -8  -9   40.17    1.24
   9   8  10  117.57    3.23
  -9  -8 -10   98.01    2.60
   9   8  11    0.12    0.69
  -9  -8 -11    0.15    0.70
   9   8  12   27.64    1.44
  -9  -8 -12   26.73    1.38
   9   8  13    3.67    1.25
  -9  -8 -13    4.64    0.97
   9   8  14    5.69    1.26
  -9  -8 -14    6.99    1.34
   9   9  -5    0.63    0.92
  -9  -9   5    0.52    1.37
   9   9  -4    8.63    0.89
  -9  -9   4    8.50    0.75
   9   9  -3   56.92    1.94
  -9  -9   3   56.02    2.25
   9   9  -2    1.01    0.67
  -9  -9   2    0.79    0.59
   9   9  -1   28.83    0.98
  -9  -9   1   29.34    1.00
   9   9   0    7.12    0.63
  -9  -9   0    6.54    0.64
   9   9   1  151.71    3.21
  -9  -9  -1  142.00    3.61
   9   9   2    6.93    0.56
  -9  -9  -2    7.09    0.58
   9   9   3   79.88    1.75
  -9  -9  -3   79.53    1.75
   9   9   4   -0.12    0.49
  -9  -9  -4    0.17    0.49
   9   9   5  117.54    2.25
  -9  -9  -5  115.56    2.77
   9   9   6   10.78    0.66
  -9  -9  -6    9.91    0.69
   9   9   7   81.54    1.72
  -9  -9  -7   70.21    1.81
   9   9   8    2.40    0.44
  -9  -9  -8    1.34    0.53
   9   9   9    5.39    0.74
  -9  -9  -9    4.87    0.72
   9   9  10   19.22    0.83
  -9  -9 -10   18.89    0.96
   9   9  11   51.42    2.08
  -9  -9 -11   38.15    1.36
   9   9  12   13.55    1.59
  -9  -9 -12   12.57    1.66
  -9  -9 -13    3.07    2.97
   9  10  -4   11.03    1.23
  -9 -10   4   11.37    1.34
   9  10  -3    0.44    1.19
  -9 -10   3   -0.38    1.03
   9  10  -2    3.64    0.92
  -9 -10   2    3.98    0.78
   9  10  -1   44.31    1.59
  -9 -10   1   46.59    1.40
   9  10   0    2.54    0.64
  -9 -10   0    2.62    0.58
   9  10   1    8.83    0.69
  -9 -10  -1   10.07    0.70
   9  10   2    0.23    0.53
  -9 -10  -2   -0.28    0.52
   9  10   3   15.23    0.66
  -9 -10  -3   17.07    0.84
   9  10   4    1.06    0.57
  -9 -10  -4    0.68    0.51
   9  10   5   18.72    0.78
  -9 -10  -5   18.93    0.78
   9  10   6   25.32    0.87
  -9 -10  -6   25.10    0.95
   9  10   7    3.57    0.62
  -9 -10  -7    3.52    0.68
   9  10   8    1.55    0.55
  -9 -10  -8    1.63    0.69
   9  10   9    6.31    0.91
  -9 -10  -9    5.38    0.69
   9  10  10    9.64    2.03
  -9 -10 -10   13.28    2.39
   9  10  11    1.01    4.48
  -9 -10 -11    5.99    6.23
  -9 -10 -12   13.38    4.63
   9  11  -2    7.09    1.99
  -9 -11   2    8.22    1.43
   9  11  -1    8.23    1.40
  -9 -11   1    5.69    0.97
   9  11   0   13.92    1.04
  -9 -11   0   14.16    0.91
   9  11   1   19.42    1.20
  -9 -11  -1   21.60    1.21
   9  11   2   -0.01    0.87
  -9 -11  -2    0.50    0.74
   9  11   3   10.92    0.87
  -9 -11  -3    9.67    0.78
   9  11   4    0.39    0.67
  -9 -11  -4    0.06    0.74
   9  11   5  104.79    3.36
  -9 -11  -5   80.45    3.19
   9  11   6    4.74    1.01
  -9 -11  -6    4.70    1.15
   9  11   7   20.08    1.30
  -9 -11  -7   20.71    1.41
   9  11   8    5.84    1.25
  -9 -11  -8    3.90    1.30
   9  12   2    9.39    1.83
  -9 -12  -2   12.41    2.06
   9  12   3    6.00    2.27
  -9 -12  -3    8.23    2.62
   9  12   4    7.78    1.17
  -9 -12  -4    9.30    1.41
   9  12   5    4.26    1.19
  -9 -12  -5   10.09    1.69
   9  12   6    0.18    1.17
  -9 -12  -6    2.09    2.71
  10  -7  -1    9.35    5.11
 -10   7   1    7.67    5.06
 -10   7   0   -2.79    5.77
  10  -7   1    1.40    2.80
 -10   7  -1    7.84    5.69
  10  -7   2   -0.27    5.09
 -10   7  -2   -1.02    3.51
  10  -7   3   10.16    2.89
 -10   7  -3   11.26    3.99
  10  -7   4    0.45    3.44
 -10   7  -4    6.20    3.50
  10  -7   5    0.64    2.16
  10  -6  -3    0.64    4.01
 -10   6   3   -0.39    2.65
  10  -6  -2    4.66    1.24
 -10   6   2    3.16    0.98
  10  -6  -1   10.15    1.20
 -10   6   1    7.71    1.03
  10  -6   0   64.90    3.46
 -10   6   0   39.18    2.45
  10  -6   1    2.22    1.31
 -10   6  -1    1.72    0.93
  10  -6   2    3.61    0.73
 -10   6  -2    4.69    0.81
  10  -6   3    0.07    0.83
 -10   6  -3   -0.16    0.83
  10  -6   4    8.20    0.97
 -10   6  -4    8.78    1.10
  10  -6   5    0.47    1.02
 -10   6  -5   -0.64    1.03
  10  -6   6    7.50    0.97
 -10   6  -6    6.88    1.27
  10  -6   7    4.49    0.91
 -10   6  -7    3.41    0.98
  10  -5  -4   12.11    5.59
 -10   5   4    3.61    1.20
  10  -5  -3    0.44    0.90
 -10   5   3    0.34    0.74
  10  -5  -2   29.68    2.00
 -10   5   2   21.87    1.47
  10  -5  -1    0.02    0.75
 -10   5   1    0.05    0.70
  10  -5   0    5.77    0.74
 -10   5   0    4.83    0.63
  10  -5   1   39.17    1.43
 -10   5  -1   33.88    1.46
  10  -5   2   10.95    0.80
 -10   5  -2    8.57    0.70
  10  -5   3    1.04    0.59
 -10   5  -3    1.44    0.57
  10  -5   4    5.01    0.63
 -10   5  -4    3.78    0.64
  10  -5   5   19.89    0.97
 -10   5  -5   14.50    0.75
  10  -5   6    2.62    0.72
 -10   5  -6    2.34    0.74
  10  -5   7    0.41    0.73
 -10   5  -7    1.37    0.85
  10  -5   8    4.67    0.74
 -10   5  -8    5.52    0.97
  10  -5   9   16.49    1.31
 -10   5  -9   21.76    1.48
  10  -4  -5    5.25    4.49
  10  -4  -4    2.46    1.26
 -10   4   4    2.49    0.98
  10  -4  -3    0.97    0.92
 -10   4   3    0.68    0.78
  10  -4  -2   46.92    1.77
 -10   4   2   27.11    1.06
  10  -4  -1    1.20    0.64
 -10   4   1    0.84    0.62
  10  -4   0   53.58    2.36
 -10   4   0   39.79    1.92
  10  -4   1   12.46    0.74
 -10   4  -1   10.20    0.70
  10  -4   2  114.10    8.92
 -10   4  -2  102.19    8.49
  10  -4   3   18.12    0.81
 -10   4  -3   16.05    0.79
  10  -4   4   23.20    1.03
 -10   4  -4   20.05    1.00
  10  -4   5    3.69    0.56
 -10   4  -5    3.68    0.61
 -10   4  -6   73.22    2.61
  10  -4   7    3.39    0.57
 -10   4  -7    4.72    0.66
  10  -4   8   18.64    1.06
 -10   4  -8   23.70    1.03
  10  -4   9    0.39    0.56
 -10   4  -9   -0.10    0.86
  10  -4  10    3.44    0.92
 -10   4 -10    4.95    1.13
  10  -4  11   -1.32    2.74
 -10   4 -11    0.74    1.48
  10  -3  -5    5.67    1.59
 -10   3   5    5.16    1.19
  10  -3  -4   24.26    1.01
 -10   3   4   19.39    0.83
  10  -3  -3   30.02    1.20
 -10   3   3   24.75    0.93
  10  -3  -2    5.65    0.67
 -10   3   2    4.44    0.58
  10  -3  -1    0.11    0.57
 -10   3   1   -0.17    0.53
  10  -3   1    7.84    0.61
 -10   3  -1    6.53    0.62
  10  -3   2    5.20    0.61
 -10   3  -2    4.67    0.64
  10  -3   3    0.04    0.46
 -10   3  -3    0.18    0.55
  10  -3   4   30.05    1.10
 -10   3  -4   25.86    0.89
  10  -3   5    2.39    0.47
 -10   3  -5    2.36    0.53
  10  -3   6   17.59    0.78
 -10   3  -6   20.62    0.76
  10  -3   7    2.51    0.50
 -10   3  -7    4.50    0.53
  10  -3   8    0.23    0.58
 -10   3  -8    0.53    0.53
  10  -3   9   12.02    0.79
 -10   3  -9   15.29    0.89
  10  -3  10    0.57    0.55
 -10   3 -10    0.72    0.67
  10  -3  11    2.93    1.24
 -10   3 -11    6.58    2.14
  10  -2  -5   71.71    3.23
 -10   2   5   76.41    2.49
  10  -2  -4    7.70    0.76
 -10   2   4    7.60    0.64
  10  -2  -3    9.99    0.72
 -10   2   3    8.21    0.68
  10  -2  -2    0.19    0.59
 -10   2   2   -0.04    0.53
  10  -2  -1   37.17    1.32
 -10   2   1   36.58    1.06
  10  -2   0   73.33    4.65
 -10   2   0   75.82    1.97
  10  -2   1   21.93    0.78
 -10   2  -1   23.52    0.81
  10  -2   2   37.94    1.69
 -10   2  -2   37.56    0.98
  10  -2   3    0.12    0.44
 -10   2  -3    0.68    0.45
  10  -2   4   26.85    0.90
 -10   2  -4   31.58    0.93
  10  -2   5    3.02    0.49
 -10   2  -5    3.38    0.52
 -10   2  -6  237.13    8.00
  10  -2   7    9.39    0.63
 -10   2  -7   12.14    0.66
 -10   2  -8  145.16    3.14
  10  -2   9    0.40    0.49
 -10   2  -9    0.08    0.57
  10  -2  10   30.73    1.20
 -10   2 -10   42.13    1.32
  10  -2  11    0.41    0.61
 -10   2 -11    0.23    1.10
  10  -2  12   27.54    4.48
 -10   2 -12   27.89    4.98
  10  -1  -6    4.20    1.08
 -10   1   6    4.15    1.10
  10  -1  -5   37.47    1.38
 -10   1   5   34.91    1.04
  10  -1  -4   10.94    0.80
 -10   1   4   10.16    0.73
  10  -1  -3   27.93    1.00
 -10   1   3   28.32    0.92
  10  -1  -2    5.20    0.59
 -10   1   2    5.56    0.53
  10  -1  -1   25.12    0.92
 -10   1   1   24.78    0.83
  10  -1   0    1.49    0.53
 -10   1   0    1.20    0.45
  10  -1   1   36.95    1.13
 -10   1  -1   42.12    1.08
  10  -1   2   18.23    0.78
 -10   1  -2   21.92    0.70
  10  -1   3   10.52    0.51
 -10   1  -3   12.43    0.58
  10  -1   4  111.65    3.55
 -10   1  -4   98.46    1.82
  10  -1   5  101.72    3.81
 -10   1  -5   97.56    1.94
  10  -1   6    3.61    0.50
 -10   1  -6    3.91    0.56
  10  -1   7   40.56    1.17
 -10   1  -7   48.18    1.20
  10  -1   8    9.20    0.66
 -10   1  -8   11.26    0.63
  10  -1   9   18.07    0.83
 -10   1  -9   21.07    0.85
  10  -1  10   -0.12    0.45
 -10   1 -10    0.49    0.58
  10  -1  11    0.42    0.50
 -10   1 -11    0.15    0.62
  10  -1  12    3.55    1.70
 -10   1 -12    2.04    2.06
  10   0  -6    4.88    0.83
 -10   0   6    3.61    0.74
  10   0  -5   96.46    2.82
 -10   0   5   91.13    2.62
  10   0  -4    0.98    0.58
 -10   0   4    0.87    0.53
  10   0  -3   82.82    2.53
 -10   0   3   77.81    1.57
  10   0  -2    0.50    0.49
 -10   0   2    0.24    0.50
  10   0  -1   27.62    0.98
 -10   0   1   30.26    0.90
  10   0   0    6.31    0.55
 -10   0   0    6.59    0.58
  10   0   1  182.05   12.23
 -10   0  -1  190.79    3.16
  10   0   2    2.96    0.51
 -10   0  -2    3.41    0.49
  10   0   3   15.08    0.57
 -10   0  -3   17.33    0.61
  10   0   4    0.29    0.38
 -10   0  -4    0.21    0.38
  10   0   5   41.58    0.98
 -10   0  -5   48.29    1.13
  10   0   6    6.44    0.49
 -10   0  -6    6.79    0.51
  10   0   7   58.74    1.44
 -10   0  -7   71.55    1.52
  10   0   8  241.01   11.51
 -10   0  -8  251.72    6.88
  10   0   9    1.64    0.50
 -10   0  -9    1.68    0.49
  10   0  10   80.88    2.31
 -10   0 -10   75.39    2.40
  10   0  11    2.62    0.52
 -10   0 -11    3.06    0.58
  10   0  12   27.45    1.77
  10   1  -7    2.80    2.57
 -10  -1   7    1.78    2.27
  10   1  -6   45.33    1.49
 -10  -1   6   43.66    1.21
  10   1  -5   24.31    1.00
 -10  -1   5   26.07    0.91
  10   1  -4   85.69    2.28
 -10  -1   4   82.09    1.81
  10   1  -3    5.80    0.66
 -10  -1   3    6.63    0.58
  10   1  -2   41.41    1.24
 -10  -1   2   43.68    1.08
  10   1  -1   15.51    0.64
 -10  -1   1   16.40    0.67
  10   1   0   67.77    1.60
 -10  -1   0   75.76    1.70
  10   1   1  110.05    4.33
 -10  -1  -1  117.57    2.66
  10   1   2    1.93    0.40
 -10  -1  -2    2.11    0.44
  10   1   3    3.95    0.44
 -10  -1  -3    4.83    0.45
  10   1   4   21.19    0.63
 -10  -1  -4   24.37    0.67
  10   1   5  112.04    2.66
 -10  -1  -5  138.85    2.73
  10   1   6   47.43    1.08
 -10  -1  -6   50.17    1.19
  10   1   7  150.92    3.63
 -10  -1  -7  170.44    6.40
  10   1   8   12.37    0.64
 -10  -1  -8   15.20    0.69
  10   1   9  146.19    3.93
 -10  -1  -9  131.06    3.46
  10   1  10   95.09    2.42
 -10  -1 -10   91.53    2.44
  10   1  11   21.50    1.06
 -10  -1 -11   13.68    0.74
  10   1  12    0.98    0.79
 -10  -1 -12    1.10    0.86
  10   1  13   34.56    2.89
 -10  -1 -13   15.65    6.47
  10   2  -7    1.09    1.30
 -10  -2   7    0.57    1.41
  10   2  -6    2.88    0.86
 -10  -2   6    2.42    0.75
  10   2  -5   16.46    1.02
 -10  -2   5   14.27    0.91
  10   2  -4   15.13    0.83
 -10  -2   4   15.54    0.79
  10   2  -3   46.18    1.18
 -10  -2   3   45.81    1.18
  10   2  -2    1.86    0.50
 -10  -2   2    2.14    0.47
  10   2  -1   36.37    1.02
 -10  -2   1   39.29    1.04
  10   2   0    3.06    0.51
 -10  -2   0    3.18    0.41
  10   2   1  113.12    3.19
 -10  -2  -1  123.84    3.27
  10   2   2    7.16    0.47
 -10  -2  -2    7.16    0.42
  10   2   3  129.80    2.76
 -10  -2  -3  152.81    3.80
  10   2   4  243.99    5.72
 -10  -2  -4  221.49    5.25
  10   2   5    5.90    0.46
 -10  -2  -5    5.17    0.46
  10   2   6    4.92    0.44
 -10  -2  -6    5.33    0.52
  10   2   7  146.56    3.25
 -10  -2  -7  151.50    3.93
  10   2   8    7.20    0.56
 -10  -2  -8    7.24    0.55
  10   2   9   49.97    1.30
 -10  -2  -9   50.78    1.24
  10   2  10   61.68    1.65
 -10  -2 -10   55.82    1.48
  10   2  11   21.88    0.92
 -10  -2 -11   20.96    1.09
  10   2  12   18.82    1.09
 -10  -2 -12   15.54    1.19
  10   2  13    3.48    0.85
 -10  -2 -13    3.16    0.66
  10   3  -7    5.20    1.17
 -10  -3   7    4.60    1.14
  10   3  -6   74.26    3.44
 -10  -3   6   65.77    2.54
  10   3  -5    1.65    0.66
 -10  -3   5    1.46    0.57
  10   3  -4   86.23    2.03
 -10  -3   4   84.28    1.72
  10   3  -3    3.87    0.63
 -10  -3   3    3.96    0.57
  10   3  -2  150.12    3.56
 -10  -3   2  154.06    3.27
  10   3  -1    1.46    0.44
 -10  -3   1    2.73    0.51
  10   3   0  161.82    2.77
  10   3   1    1.37    0.42
 -10  -3  -1    1.75    0.45
  10   3   2  209.50    5.48
 -10  -3  -2  275.29    7.71
  10   3   3   81.35    1.69
 -10  -3  -3   96.39    2.82
  10   3   4   31.07    0.86
 -10  -3  -4   36.82    1.06
  10   3   5    0.76    0.42
 -10  -3  -5    0.78    0.41
  10   3   6   60.17    1.30
 -10  -3  -6   62.84    1.27
  10   3   7  421.92   18.23
 -10  -3  -7  348.20   17.42
  10   3   8    6.78    0.55
 -10  -3  -8    6.70    0.59
  10   3   9   53.72    1.26
 -10  -3  -9   57.11    1.44
  10   3  10    7.63    0.62
 -10  -3 -10    7.24    0.70
  10   3  11   33.71    1.14
 -10  -3 -11   31.68    1.25
  10   3  12    0.42    0.69
 -10  -3 -12    0.11    0.75
  10   3  13   37.69    1.87
 -10  -3 -13   29.09    1.95
  10   4  -7   29.58    3.70
 -10  -4   7   19.09    2.22
  10   4  -6    4.35    1.23
 -10  -4   6    2.44    1.03
  10   4  -5    1.29    0.63
 -10  -4   5    1.00    0.56
  10   4  -4   45.16    1.31
 -10  -4   4   42.29    1.19
  10   4  -3    9.17    0.68
 -10  -4   3    8.56    0.58
  10   4  -2    0.35    0.46
 -10  -4   2    0.49    0.49
  10   4  -1    0.53    0.49
 -10  -4   1    0.17    0.49
  10   4   0    5.65    0.50
 -10  -4   0    5.16    0.46
  10   4   1   37.08    0.96
 -10  -4  -1   38.05    0.91
  10   4   2   13.96    0.61
 -10  -4  -2   13.92    0.57
  10   4   3    2.61    0.42
 -10  -4  -3    1.80    0.44
  10   4   4   80.48    1.75
 -10  -4  -4   87.30    1.85
  10   4   5   40.66    0.92
 -10  -4  -5   40.07    0.90
  10   4   6  125.71    2.29
 -10  -4  -6  121.58    2.61
  10   4   7   15.00    0.62
 -10  -4  -7   15.32    0.66
  10   4   8   20.98    0.69
 -10  -4  -8   20.87    0.74
  10   4   9  119.12    2.62
 -10  -4  -9  107.03    1.99
  10   4  10    8.01    0.59
 -10  -4 -10    8.27    0.72
  10   4  11   27.56    1.10
 -10  -4 -11   25.81    1.12
  10   4  12    1.66    0.78
 -10  -4 -12    0.95    0.83
  10   4  13    9.05    0.98
 -10  -4 -13    7.64    0.89
  10   5  -6    6.00    1.36
 -10  -5   6    4.43    1.14
  10   5  -5   10.18    0.87
 -10  -5   5   12.01    0.87
  10   5  -4   93.56    2.66
 -10  -5   4   86.27    2.33
  10   5  -3    2.36    0.66
 -10  -5   3    2.06    0.63
  10   5  -2   30.30    0.92
 -10  -5   2   34.36    1.13
  10   5  -1    0.21    0.49
 -10  -5   1   -0.22    0.49
  10   5   0   88.70    1.63
 -10  -5   0   95.74    2.19
  10   5   1    5.56    0.50
 -10  -5  -1    6.24    0.53
  10   5   2  362.51    9.19
 -10  -5  -2  377.05   11.13
  10   5   3    0.63    0.45
 -10  -5  -3    0.22    0.45
  10   5   4  148.66    2.82
 -10  -5  -4  155.52    2.71
  10   5   5    2.56    0.49
 -10  -5  -5    2.10    0.45
  10   5   6  244.93    4.07
 -10  -5  -6  248.70    4.91
  10   5   7   95.37    1.93
 -10  -5  -7   92.90    1.91
  10   5   8  112.62    2.22
 -10  -5  -8  124.15    3.25
  10   5   9   22.94    0.80
 -10  -5  -9   24.24    0.96
  10   5  10    9.19    0.70
 -10  -5 -10    7.73    0.63
  10   5  11   24.43    1.10
 -10  -5 -11   18.35    1.07
  10   5  12   -0.17    0.73
 -10  -5 -12   -0.64    0.79
  10   5  13   10.48    1.07
 -10  -5 -13    9.26    0.93
  10   6  -5   25.44    1.49
 -10  -6   5   20.19    1.47
  10   6  -4    0.41    0.68
 -10  -6   4   -0.34    0.66
  10   6  -3   28.36    0.97
 -10  -6   3   28.62    0.95
  10   6  -2    2.91    0.57
 -10  -6   2    2.53    0.53
  10   6  -1   32.36    0.90
 -10  -6   1   32.35    1.02
  10   6   0    1.02    0.52
 -10  -6   0    0.06    0.52
  10   6   1   20.62    0.74
 -10  -6  -1   19.44    0.72
  10   6   2    5.26    0.55
 -10  -6  -2    5.91    0.51
  10   6   3   24.93    0.78
 -10  -6  -3   26.75    0.95
  10   6   4    1.35    0.45
 -10  -6  -4    2.03    0.50
  10   6   5   30.70    0.83
 -10  -6  -5   29.09    0.86
  10   6   6   60.26    1.20
 -10  -6  -6   59.75    1.36
  10   6   7    1.12    0.49
 -10  -6  -7    1.20    0.50
  10   6   8   57.54    1.49
 -10  -6  -8   52.21    1.32
  10   6   9   39.43    1.15
 -10  -6  -9   43.71    1.35
  10   6  10   71.41    1.74
 -10  -6 -10   64.61    1.69
  10   6  11    3.28    0.80
 -10  -6 -11    3.40    0.93
  10   6  12    1.60    0.79
 -10  -6 -12    0.98    0.75
  10   6  13   13.45    1.20
 -10  -6 -13   11.67    1.20
  10   6  14    2.17    2.09
  10   7  -5    4.14    2.56
 -10  -7   5    7.64    3.21
  10   7  -4    5.37    0.85
 -10  -7   4    3.97    0.70
  10   7  -3   22.75    0.90
 -10  -7   3   20.69    0.84
  10   7  -2    1.54    0.59
 -10  -7   2    1.55    0.70
  10   7  -1    0.68    0.61
 -10  -7   1    0.91    0.55
  10   7   0   13.99    0.72
 -10  -7   0   13.56    0.76
  10   7   1   11.23    0.63
 -10  -7  -1   10.67    0.66
  10   7   2   89.60    1.75
 -10  -7  -2   88.86    1.85
  10   7   3    0.07    0.50
 -10  -7  -3    0.66    0.56
  10   7   4   48.52    1.06
 -10  -7  -4   50.16    1.15
  10   7   5    0.07    0.47
 -10  -7  -5    0.33    0.55
  10   7   6  179.10    3.70
 -10  -7  -6  174.44    3.40
  10   7   7    0.84    0.52
 -10  -7  -7    0.81    0.53
  10   7   8  212.65    4.70
 -10  -7  -8  212.75    6.85
  10   7   9   46.25    1.38
 -10  -7  -9   38.86    1.18
  10   7  10   99.14    2.21
 -10  -7 -10   90.29    2.61
  10   7  11   20.58    1.13
 -10  -7 -11   17.30    1.17
  10   7  12    2.91    0.96
 -10  -7 -12    3.80    0.91
  10   7  13   12.03    1.48
 -10  -7 -13   12.29    1.41
  10   8  -4    0.18    1.52
 -10  -8   4    0.02    1.76
  10   8  -3   26.36    1.42
 -10  -8   3   22.72    1.21
  10   8  -2    0.53    0.66
 -10  -8   2    0.84    0.58
  10   8  -1   53.46    1.36
 -10  -8   1   47.03    1.19
  10   8   0    3.27    0.62
 -10  -8   0    3.05    0.58
  10   8   1   80.38    1.86
 -10  -8  -1   74.86    1.63
  10   8   2   13.68    0.72
 -10  -8  -2   12.82    0.74
  10   8   3   57.17    1.26
 -10  -8  -3   55.94    1.36
  10   8   4    0.51    0.56
 -10  -8  -4    0.23    0.57
  10   8   5  125.21    2.31
 -10  -8  -5  128.67    2.95
  10   8   6    7.53    0.61
 -10  -8  -6    7.31    0.67
  10   8   7    6.65    0.61
 -10  -8  -7    5.89    0.62
  10   8   8    3.55    0.61
 -10  -8  -8    3.78    0.63
  10   8   9   55.41    1.97
 -10  -8  -9   50.46    1.31
  10   8  10   24.36    1.20
 -10  -8 -10   18.40    1.17
  10   8  11   13.67    1.04
 -10  -8 -11   12.43    1.04
  10   8  12    1.65    1.03
 -10  -8 -12    3.41    0.87
  10   9  -4    0.49    2.97
 -10  -9   4   -0.62    2.65
  10   9  -3   11.13    1.26
 -10  -9   3    8.73    1.01
  10   9  -2    1.01    1.08
 -10  -9   2    2.04    0.87
  10   9  -1    9.43    1.10
 -10  -9   1    8.38    0.87
  10   9   0   16.82    0.85
 -10  -9   0   15.85    0.95
  10   9   1    4.21    0.72
 -10  -9  -1    3.84    0.66
  10   9   2    3.31    0.66
 -10  -9  -2    2.60    0.62
  10   9   3    6.28    0.57
 -10  -9  -3    5.38    0.62
  10   9   4    3.11    0.62
 -10  -9  -4    3.19    0.58
  10   9   5    4.89    0.59
 -10  -9  -5    5.56    0.64
  10   9   6    1.40    0.56
 -10  -9  -6    1.48    0.61
  10   9   7    1.00    0.59
 -10  -9  -7    1.17    0.62
  10   9   8  124.88    3.27
 -10  -9  -8  137.05    5.31
  10   9   9    1.17    0.93
 -10  -9  -9    1.10    0.84
  10   9  10   15.07    1.80
 -10  -9 -10   14.62    1.80
  10   9  11    1.14    2.97
 -10  -9 -11   -0.38    2.20
  10  10  -3    0.79    2.12
 -10 -10   3    0.02    1.15
  10  10  -2   13.10    1.31
 -10 -10   2   12.79    1.19
  10  10  -1   23.13    1.31
 -10 -10   1   18.50    1.15
  10  10   0    1.48    0.89
 -10 -10   0    1.52    0.86
  10  10   1   14.73    0.96
 -10 -10  -1   14.32    0.90
  10  10   2    2.09    0.73
 -10 -10  -2    1.49    0.83
  10  10   3   73.62    2.27
 -10 -10  -3   60.44    2.49
  10  10   4    0.01    0.87
 -10 -10  -4    0.19    0.83
  10  10   5   45.28    1.46
 -10 -10  -5   44.05    1.57
  10  10   6    2.95    0.78
 -10 -10  -6    1.61    1.21
  10  10   7   33.32    1.63
 -10 -10  -7   34.11    1.47
  10  10   8   14.68    2.34
 -10 -10  -8   11.13    1.49
  10  10   9   17.69    3.51
 -10 -10  -9   15.98    3.91
  10  10  10    0.83    3.12
 -10 -10 -10    2.61    2.72
  10  11   2   11.23    1.88
 -10 -11  -2   16.82    2.04
  10  11   3    7.82    1.30
 -10 -11  -3    7.97    1.51
  10  11   4    8.18    1.13
 -10 -11  -4   11.33    1.41
  10  11   5    0.63    1.14
 -10 -11  -5    0.57    1.27
  10  11   6    8.61    2.16
 -10 -11  -6    7.59    2.51
  11  -5   2   22.88    4.81
 -11   5  -5    1.12    1.58
  11  -5   6    5.12    1.57
 -11   5  -6    5.84    1.60
  11  -5   7    0.44    1.17
 -11   5  -7   -0.91    1.47
  11  -4  -1    3.72    3.76
  11  -4   0    0.19    3.08
 -11   4   0    0.92    5.01
  11  -4   1   35.15    3.50
 -11   4  -1   34.85    5.93
  11  -4   2    2.43    1.17
 -11   4  -2    1.44    1.40
  11  -4   3    8.22    0.86
 -11   4  -3    6.01    0.78
  11  -4   4    5.44    0.83
 -11   4  -4    6.06    0.81
  11  -4   5    1.02    0.68
 -11   4  -5    1.57    0.72
  11  -4   6    4.14    0.72
 -11   4  -6    3.84    0.74
  11  -4   7   13.07    0.95
 -11   4  -7   14.41    1.13
  11  -4   8    0.55    0.72
 -11   4  -8    0.08    1.00
  11  -4   9    7.07    3.30
  11  -3  -2   -0.50    3.52
 -11   3   2   -0.84    3.08
  11  -3  -1   13.30    1.76
 -11   3   1   12.12    1.27
  11  -3   0   21.83    1.00
 -11   3   0   16.67    0.86
  11  -3   1    2.28    0.72
 -11   3  -1    2.59    0.73
  11  -3   2   14.68    0.75
 -11   3  -2   11.44    0.73
  11  -3   3   22.69    1.00
 -11   3  -3   18.29    0.91
  11  -3   5    0.91    0.61
 -11   3  -5    0.80    0.56
  11  -3   6   15.72    0.91
 -11   3  -6   14.26    0.90
  11  -3   7    3.64    0.63
 -11   3  -7    3.89    0.70
  11  -3   8   24.44    1.30
 -11   3  -8   28.27    1.43
  11  -3   9    5.18    1.02
 -11   3  -9    7.50    1.58
  11  -2  -2   18.02    1.55
 -11   2   2   16.09    1.32
  11  -2  -1   52.36    3.62
 -11   2   1   53.38    3.00
  11  -2   0   13.32    0.76
 -11   2   0   11.98    0.83
  11  -2   1   33.40    1.58
 -11   2  -1   28.13    1.04
  11  -2   2   16.97    0.84
 -11   2  -2   16.96    0.81
  11  -2   3   95.41    6.56
 -11   2  -3   85.51    3.87
  11  -2   4    0.27    0.56
 -11   2  -4   -0.11    0.61
  11  -2   5    1.18    0.51
 -11   2  -5    1.42    0.51
  11  -2   6   25.74    0.98
 -11   2  -6   25.11    1.00
  11  -2   7    0.22    0.56
 -11   2  -7    0.29    0.55
  11  -2   8    0.50    0.62
 -11   2  -8    0.61    0.79
  11  -2   9    0.57    0.66
 -11   2  -9    0.70    0.84
  11  -2  10    0.87    1.06
 -11   2 -10    0.45    1.38
  11  -2  11    4.20    1.64
 -11   2 -11    1.81    1.76
  11  -1  -3   46.97    3.01
 -11   1   3   50.73    2.85
  11  -1  -2   20.71    0.91
 -11   1   2   19.11    0.83
  11  -1  -1   42.38    1.57
 -11   1   1   40.11    1.21
  11  -1   0    6.76    0.68
 -11   1   0    5.77    0.73
  11  -1   1   25.11    0.98
 -11   1  -1   24.14    0.92
  11  -1   2   33.10    1.20
 -11   1  -2   37.09    1.06
  11  -1   3   76.13    4.07
 -11   1  -3   68.77    1.55
  11  -1   4   36.73    1.37
 -11   1  -4   37.00    1.07
  11  -1   5   33.55    1.08
 -11   1  -5   33.46    0.97
  11  -1   6   20.98    0.89
 -11   1  -6   27.71    0.97
  11  -1   7    3.29    0.52
 -11   1  -7    4.20    0.63
  11  -1   8   19.55    0.87
 -11   1  -8   22.79    0.86
  11  -1   9    0.32    0.56
 -11   1  -9   -0.01    0.67
  11  -1  10   24.84    1.52
 -11   1 -10   31.47    1.77
  11  -1  11    0.92    1.76
 -11   1 -11   -0.70    2.31
  11   0  -3    1.19    0.68
 -11   0   3    1.46    0.62
  11   0  -2   24.04    0.95
 -11   0   2   24.69    0.98
  11   0  -1   14.10    0.78
 -11   0   1   16.29    0.84
  11   0   0    0.35    0.55
 -11   0   0    0.19    0.53
  11   0   1   73.01    2.67
 -11   0  -1   78.62    1.83
  11   0   2   38.55    1.41
 -11   0  -2   45.19    1.18
 -11   0  -3  128.13    2.34
  11   0   4    0.53    0.47
 -11   0  -4    0.56    0.55
  11   0   5   51.71    1.72
 -11   0  -5   58.53    1.40
  11   0   6    2.16    0.56
 -11   0  -6    2.39    0.53
  11   0   7   44.56    1.46
 -11   0  -7   51.99    1.31
  11   0   8   14.62    0.73
 -11   0  -8   18.32    0.76
  11   0   9    9.60    0.72
 -11   0  -9   11.28    0.78
  11   0  10    1.04    0.63
 -11   0 -10    2.65    0.93
  11   0  11    5.60    0.81
 -11   0 -11    6.59    1.60
  11   0  12   -0.33    1.47
 -11   0 -12   -0.19    2.40
  11   1  -3   17.55    0.98
 -11  -1   3   16.67    0.86
  11   1  -2   -0.15    0.74
 -11  -1   2    0.21    0.62
  11   1  -1   65.76    2.27
 -11  -1   1   60.83    1.43
  11   1   0    3.07    0.58
 -11  -1   0    2.70    0.61
  11   1   1   29.98    0.96
 -11  -1  -1   31.65    0.98
  11   1   2    4.76    0.66
 -11  -1  -2    5.40    0.70
 -11  -1  -3  197.24    3.27
  11   1   4   12.63    0.58
 -11  -1  -4   14.27    0.66
  11   1   5  162.44    6.24
 -11  -1  -5  153.66    3.28
  11   1   6    3.75    0.55
 -11  -1  -6    5.74    0.57
  11   1   7    6.28    0.59
 -11  -1  -7    7.83    0.70
  11   1   8   -0.10    0.52
 -11  -1  -8    0.49    0.63
  11   1   9    4.43    0.62
 -11  -1  -9    5.90    0.62
  11   1  10    7.54    0.79
 -11  -1 -10    7.33    1.17
  11   1  11    1.78    1.02
 -11  -1 -11    1.24    1.15
  11   1  12    9.54    1.75
 -11  -1 -12    8.77    2.23
  11   2  -4   48.01    4.12
 -11  -2   4   40.02    3.23
  11   2  -3   -0.30    0.67
 -11  -2   3    0.24    0.58
  11   2  -2   44.79    1.44
 -11  -2   2   45.40    1.36
  11   2  -1   -0.05    0.64
 -11  -2   1    0.04    0.61
  11   2   0   65.48    1.78
 -11  -2   0   65.56    1.61
  11   2   1   13.65    0.76
 -11  -2  -1   16.73    0.78
  11   2   2  117.90    2.95
 -11  -2  -2  133.59    4.19
  11   2   3   47.48    1.18
 -11  -2  -3   58.90    1.30
  11   2   4   12.65    0.64
 -11  -2  -4   16.02    0.72
  11   2   5   62.90    1.72
 -11  -2  -5   92.69    2.03
  11   2   6   40.08    1.17
 -11  -2  -6   49.98    1.14
  11   2   7   42.85    1.07
 -11  -2  -7   51.18    1.25
  11   2   8   22.60    0.86
 -11  -2  -8   25.22    0.95
  11   2   9   62.51    1.66
 -11  -2  -9   69.13    1.54
  11   2  10    3.23    0.58
 -11  -2 -10    4.74    0.73
  11   2  11   37.35    1.94
 -11  -2 -11   36.92    2.19
  11   2  12    0.11    0.58
 -11  -2 -12    1.76    0.76
  11   3  -4    1.95    1.48
 -11  -3   4    2.78    1.43
  11   3  -3    3.97    0.76
 -11  -3   3    4.03    0.72
  11   3  -2    3.73    0.70
 -11  -3   2    3.79    0.68
  11   3  -1    0.04    0.59
 -11  -3   1    0.55    0.58
  11   3   0    6.53    0.66
 -11  -3   0    7.44    0.62
  11   3   1    9.45    0.59
 -11  -3  -1   10.71    0.73
  11   3   2   58.14    1.40
 -11  -3  -2   66.33    1.47
  11   3   3   49.14    1.18
 -11  -3  -3   56.74    1.30
  11   3   4   13.02    0.68
 -11  -3  -4   17.30    0.76
  11   3   5  312.00    7.15
 -11  -3  -5  263.60    7.94
  11   3   6   23.39    0.81
 -11  -3  -6   24.32    0.87
  11   3   7   26.71    0.89
 -11  -3  -7   29.11    0.96
  11   3   8    1.10    0.63
 -11  -3  -8    0.49    0.67
  11   3   9   13.83    0.84
 -11  -3  -9   15.63    0.80
  11   3  10    2.84    0.57
 -11  -3 -10    4.36    0.69
  11   3  11   10.47    1.12
 -11  -3 -11   12.80    1.60
  11   3  12    1.41    1.19
 -11  -3 -12    2.48    1.40
  11   4  -3    0.92    0.76
 -11  -4   3    1.13    0.72
  11   4  -2   42.91    1.32
 -11  -4   2   42.32    1.30
  11   4  -1    0.01    0.49
 -11  -4   1   -0.22    0.57
  11   4   0  143.02    3.41
 -11  -4   0  160.19    3.40
  11   4   1    8.91    0.69
 -11  -4  -1    9.16    0.61
  11   4   2   93.45    1.95
 -11  -4  -2  107.78    2.16
  11   4   3   16.67    0.70
 -11  -4  -3   20.34    0.91
  11   4   4  294.74    5.61
 -11  -4  -4  309.68    7.77
  11   4   5   91.38    1.74
 -11  -4  -5  104.40    2.09
  11   4   6   11.09    0.67
 -11  -4  -6   10.62    0.66
  11   4   7    0.49    0.50
 -11  -4  -7   -0.06    0.52
  11   4   8   25.39    0.86
 -11  -4  -8   28.80    1.03
  11   4   9   71.46    1.91
 -11  -4  -9   72.10    1.76
  11   4  10    6.92    0.67
 -11  -4 -10    6.37    0.68
  11   4  11   38.67    1.48
 -11  -4 -11   36.27    1.99
  11   4  12    3.78    0.92
 -11  -4 -12    4.82    1.42
  11   5  -3   26.99    1.43
 -11  -5   3   24.92    1.15
  11   5  -2    2.02    0.61
 -11  -5   2    1.63    0.74
  11   5  -1   16.50    0.84
 -11  -5   1   15.00    0.79
  11   5   0    4.03    0.58
 -11  -5   0    3.85    0.63
  11   5   1   87.40    1.86
 -11  -5  -1   93.69    2.09
  11   5   2   10.65    0.72
 -11  -5  -2   10.87    0.66
  11   5   3    1.12    0.53
 -11  -5  -3    2.04    0.53
  11   5   4    1.61    0.51
 -11  -5  -4    1.29    0.55
  11   5   5    5.42    0.56
 -11  -5  -5    5.99    0.64
  11   5   6    3.05    0.53
 -11  -5  -6    2.90    0.61
  11   5   7   66.18    1.43
 -11  -5  -7   66.41    1.47
  11   5   8   80.04    1.99
 -11  -5  -8   81.44    1.78
  11   5   9    6.64    0.66
 -11  -5  -9    8.61    0.76
  11   5  10    0.70    0.83
 -11  -5 -10    0.35    0.83
  11   5  11    7.69    0.93
 -11  -5 -11    8.26    0.96
  11   5  12   10.43    2.26
 -11  -5 -12    8.68    1.75
  11   6  -2   22.07    1.09
 -11  -6   2   20.20    0.98
  11   6  -1   17.02    0.84
 -11  -6   1   16.42    0.91
  11   6   0   58.09    1.42
 -11  -6   0   57.62    1.41
  11   6   1    2.33    0.61
 -11  -6  -1    2.49    0.66
  11   6   2   59.25    1.42
 -11  -6  -2   61.89    1.71
  11   6   3   15.30    0.68
 -11  -6  -3   15.61    0.73
  11   6   4  157.29    3.07
 -11  -6  -4  169.66    2.91
  11   6   5    3.56    0.59
 -11  -6  -5    3.62    0.67
  11   6   6   81.68    1.75
 -11  -6  -6   86.13    2.23
  11   6   7    1.06    0.57
 -11  -6  -7    0.86    0.66
  11   6   8   25.01    0.87
 -11  -6  -8   24.21    0.96
  11   6   9    2.82    0.68
 -11  -6  -9    2.44    0.68
  11   6  10   42.29    1.49
 -11  -6 -10   38.71    1.36
  11   6  11   15.46    1.08
 -11  -6 -11   14.73    1.12
  11   6  12   22.60    1.64
 -11  -6 -12   20.07    1.55
  11   6  13    5.50    1.74
  11   7  -2    0.28    0.95
 -11  -7   2    0.85    1.09
  11   7  -1   35.42    1.24
 -11  -7   1   33.29    1.38
  11   7   0    0.33    0.68
 -11  -7   0   -0.57    0.67
  11   7   1   78.67    1.69
 -11  -7  -1   73.39    1.60
  11   7   2   11.40    0.75
 -11  -7  -2   11.64    0.78
  11   7   3  126.83    2.46
 -11  -7  -3  120.73    2.63
  11   7   4    0.07    0.55
 -11  -7  -4   -0.34    0.59
  11   7   5    1.47    0.53
 -11  -7  -5    1.24    0.55
  11   7   6    0.87    0.52
 -11  -7  -6    0.11    0.55
  11   7   7   10.93    0.68
 -11  -7  -7    9.81    0.74
  11   7   8    7.98    0.74
 -11  -7  -8    8.50    0.81
  11   7   9   -0.02    0.86
 -11  -7  -9    0.33    0.78
  11   7  10    5.69    0.95
 -11  -7 -10    4.31    0.86
  11   7  11   -0.67    1.08
 -11  -7 -11   -0.17    1.14
  11   7  12    5.32    1.34
 -11  -7 -12    1.06    1.94
  11   8  -1   17.74    1.23
 -11  -8   1   14.58    1.13
  11   8   0    1.91    0.98
 -11  -8   0    1.93    0.86
  11   8   1    4.82    0.87
 -11  -8  -1    4.43    0.96
  11   8   2   14.24    0.95
 -11  -8  -2   13.70    1.08
  11   8   3    5.62    0.78
 -11  -8  -3    4.19    0.79
  11   8   4   24.04    0.89
 -11  -8  -4   21.84    0.93
  11   8   5    3.74    0.59
 -11  -8  -5    3.16    0.61
  11   8   6   43.69    1.23
 -11  -8  -6   39.54    1.24
  11   8   7   -0.27    0.72
 -11  -8  -7   -0.61    0.73
  11   8   8    5.88    1.10
 -11  -8  -8    5.16    0.84
  11   8   9   29.26    1.75
 -11  -8  -9   24.02    1.51
  11   8  10   12.14    1.99
 -11  -8 -10   11.47    1.63
  11   8  11    7.83    2.36
 -11  -8 -11    7.14    1.66
  11   9  -1    4.48    2.09
 -11  -9   1    5.61    1.82
  11   9   0   -0.28    1.40
 -11  -9   0    0.29    1.13
  11   9   1   49.87    1.66
 -11  -9  -1   37.41    1.85
  11   9   2    7.73    0.92
 -11  -9  -2    9.08    0.96
  11   9   3   83.68    2.40
 -11  -9  -3   67.28    3.41
  11   9   4    0.36    0.79
 -11  -9  -4    0.22    0.91
  11   9   5   23.36    1.00
 -11  -9  -5   22.10    1.12
  11   9   6    0.18    0.61
 -11  -9  -6    0.23    0.74
  11   9   7   37.13    1.75
 -11  -9  -7   33.50    1.83
  11   9   8   -0.76    1.69
 -11  -9  -8    1.32    1.82
  11   9   9    4.75    2.32
 -11  -9  -9    2.19    2.16
  11  10   0    1.26    1.25
 -11 -10   0   -0.39    1.20
  11  10   1   10.69    1.18
 -11 -10  -1    9.90    1.63
  11  10   2    4.01    1.09
 -11 -10  -2    3.45    1.13
  11  10   3    2.00    1.06
 -11 -10  -3    0.67    0.92
  11  10   4    0.92    0.91
 -11 -10  -4    0.23    1.30
  11  10   5   16.48    1.44
 -11 -10  -5   16.91    2.12
  11  10   6   13.14    2.44
 -11 -10  -6   15.53    2.10
  11  10   7    2.19    2.22
 -11 -10  -7    0.93    2.79
  11  10   8    2.85    1.69
  12  -2   3    1.12    1.30
 -12   2  -3   -0.39    1.36
  12  -2   4    3.61    1.24
 -12   2  -4    4.10    1.18
  12  -2   5    3.82    0.86
 -12   2  -5    3.55    0.90
  12  -2   6   36.97    1.81
 -12   2  -6   35.36    1.87
  12  -2   7    7.50    0.89
 -12   2  -7    7.01    1.20
  12  -2   8   14.40    1.25
 -12   2  -8   13.32    1.21
  12  -1   1   12.25    1.81
 -12   1  -1    9.88    2.48
  12  -1   2    8.27    1.78
 -12   1  -2    7.48    1.82
  12  -1   3    0.61    0.76
 -12   1  -3    1.42    0.83
  12  -1   4    5.10    0.75
 -12   1  -4    5.40    0.85
  12  -1   5   40.82    2.12
 -12   1  -5   40.20    1.66
  12  -1   6    1.27    0.79
 -12   1  -6    1.09    0.86
  12  -1   7   11.68    1.09
 -12   1  -7    9.79    1.03
  12  -1   8   -0.38    0.80
 -12   1  -8   -0.17    0.81
  12  -1   9    6.11    1.30
 -12   1  -9    6.47    1.72
  12   0   0   13.48    2.03
 -12   0   0   11.46    2.21
  12   0   1   42.32    5.48
 -12   0  -1   42.51    2.74
  12   0   2    3.38    0.69
 -12   0  -2    3.95    0.87
  12   0   3   25.57    1.15
 -12   0  -3   27.39    1.25
  12   0   4   -0.08    0.74
 -12   0  -4   -0.06    0.75
  12   0   5    4.08    0.59
 -12   0  -5    8.07    0.93
  12   0   6    5.11    0.67
 -12   0  -6    4.65    0.75
  12   0   7   19.45    1.06
 -12   0  -7   17.36    1.02
  12   0   8   13.53    0.89
 -12   0  -8   15.11    1.00
  12   0   9    5.83    1.09
 -12   0  -9   10.65    1.58
  12   0  10    4.01    1.10
 -12   0 -10    5.05    2.49
 -12  -1   0   57.72    2.40
  12   1   1    0.10    0.66
 -12  -1  -1   -0.01    0.68
  12   1   2   10.92    0.83
 -12  -1  -2   11.86    0.81
  12   1   3   12.98    0.83
 -12  -1  -3   14.29    0.85
  12   1   4   12.25    0.83
 -12  -1  -4   18.93    1.01
  12   1   5   12.94    0.73
 -12  -1  -5   16.03    0.86
  12   1   6    2.25    0.64
 -12  -1  -6    2.08    0.90
  12   1   7   18.36    0.97
 -12  -1  -7   22.37    1.07
  12   1   8    1.13    0.66
 -12  -1  -8    0.92    0.75
  12   1   9   27.42    1.27
 -12  -1  -9   35.43    1.64
  12   1  10   -0.27    1.14
 -12  -1 -10    0.50    1.26
  12   1  11   10.99    4.35
 -12  -1 -11   11.37    4.18
  12   2  -1    6.97    2.10
 -12  -2   1    7.67    2.23
  12   2   0    6.16    1.34
 -12  -2   0    6.35    1.69
  12   2   1   41.28    1.30
 -12  -2  -1   43.79    1.49
  12   2   2    1.14    0.64
 -12  -2  -2    0.51    0.67
  12   2   3   18.43    0.97
 -12  -2  -3   22.05    0.90
  12   2   4   47.27    1.52
 -12  -2  -4   56.05    1.52
  12   2   5    3.79    0.63
 -12  -2  -5    4.33    0.70
  12   2   6    1.25    0.58
 -12  -2  -6    1.40    0.72
  12   2   7   22.23    0.92
 -12  -2  -7   29.01    1.12
  12   2   8    2.76    0.80
 -12  -2  -8    3.59    0.86
  12   2   9   15.41    1.20
 -12  -2  -9   21.36    1.40
  12   2  10    0.13    1.07
 -12  -2 -10    0.12    1.53
  12   2  11    3.63    1.48
 -12  -2 -11    1.25    1.00
  12   3  -1   19.00    2.00
 -12  -3   1   18.78    2.26
  12   3   0   49.22    2.89
 -12  -3   0   54.73    2.31
  12   3   1    0.72    0.75
 -12  -3  -1    0.95    0.63
  12   3   2   68.57    1.88
 -12  -3  -2   78.18    2.02
  12   3   3    2.16    0.63
 -12  -3  -3    2.20    0.73
  12   3   4   34.63    1.19
 -12  -3  -4   37.01    1.27
  12   3   5    1.57    0.67
 -12  -3  -5    2.27    0.67
  12   3   6   10.09    0.75
 -12  -3  -6   11.63    0.76
  12   3   7   25.56    1.08
 -12  -3  -7   29.32    1.09
  12   3   8    7.53    0.85
 -12  -3  -8   10.38    1.14
  12   3   9   16.11    1.43
 -12  -3  -9   11.68    1.66
  12   3  10    3.08    1.20
 -12  -3 -10    2.89    1.52
  12   3  11    6.80    0.89
 -12  -3 -11    6.25    1.37
  12   4   0    2.78    1.49
 -12  -4   0    2.49    1.40
  12   4   1    0.83    0.70
 -12  -4  -1    2.29    0.97
  12   4   2    2.29    0.64
 -12  -4  -2    2.39    0.72
  12   4   3    2.33    0.61
 -12  -4  -3    1.61    0.64
  12   4   4   40.86    1.15
 -12  -4  -4   48.64    1.36
  12   4   5    5.52    0.68
 -12  -4  -5    6.76    0.68
  12   4   6   19.74    0.86
 -12  -4  -6   22.18    0.93
  12   4   7   11.69    0.83
 -12  -4  -7   12.28    0.79
  12   4   8    3.56    0.76
 -12  -4  -8    4.97    0.81
  12   4   9    8.26    1.29
 -12  -4  -9    5.52    2.11
  12   4  10    9.35    1.27
 -12  -4 -10    9.92    1.38
  12   4  11    4.09    1.00
 -12  -4 -11    0.85    1.51
  12   5   0   36.04    2.26
 -12  -5   0   38.30    2.68
  12   5   1    0.98    0.81
 -12  -5  -1   -0.01    0.89
  12   5   2   91.70    2.44
 -12  -5  -2   98.18    2.94
  12   5   3    1.85    0.63
 -12  -5  -3    1.52    0.70
  12   5   4   21.14    0.93
 -12  -5  -4   26.59    1.09
  12   5   5    1.09    0.61
 -12  -5  -5    1.19    0.68
  12   5   6  101.42    2.12
 -12  -5  -6  107.64    2.33
  12   5   7   11.49    0.85
 -12  -5  -7   13.48    0.90
  12   5   8   13.82    0.83
 -12  -5  -8   14.15    0.89
  12   5   9    3.24    0.92
 -12  -5  -9    3.80    1.30
  12   5  10   22.09    1.77
 -12  -5 -10   17.10    2.08
 -12  -6   0    0.23    2.61
  12   6   1    0.45    0.79
 -12  -6  -1    0.84    0.97
  12   6   2    5.31    0.92
 -12  -6  -2    3.42    0.87
  12   6   3   23.63    1.06
 -12  -6  -3   21.19    1.01
  12   6   4    0.30    0.74
 -12  -6  -4    0.85    0.81
  12   6   5   18.40    0.97
 -12  -6  -5   19.31    1.09
  12   6   6   49.67    1.54
 -12  -6  -6   45.17    1.70
  12   6   7    9.80    0.98
 -12  -6  -7   10.32    0.95
  12   6   8    0.36    0.95
 -12  -6  -8    0.24    0.96
  12   6   9    0.12    1.40
 -12  -6  -9   -0.06    1.10
  12   6  10   11.81    5.91
  12   7   1   14.73    2.03
 -12  -7  -1   13.76    2.31
  12   7   2   10.15    0.98
 -12  -7  -2    9.76    1.06
  12   7   3    8.06    0.83
 -12  -7  -3    7.49    0.86
  12   7   4   20.17    0.95
 -12  -7  -4   19.85    1.04
  12   7   5   16.76    0.95
 -12  -7  -5   15.54    1.00
  12   7   6   11.80    0.93
 -12  -7  -6   10.84    1.10
  12   7   7    1.23    1.27
 -12  -7  -7    0.68    1.18
  12   7   8   55.66    3.08
 -12  -7  -8   50.78    2.72
  12   7   9   10.58    1.30
 -12  -7  -9    8.92    1.32
  12   8   2    4.60    0.86
 -12  -8  -2    1.08    1.38
  12   8   3    1.15    0.84
 -12  -8  -3    1.00    0.73
  12   8   4    0.07    0.84
 -12  -8  -4    0.53    0.97
  12   8   5   76.24    2.55
 -12  -8  -5   84.17    5.05
  12   8   6    6.70    1.21
 -12  -8  -6    6.40    1.44
  12   8   7    8.04    1.52
 -12  -8  -7    5.05    1.44
  12   8   8    1.59    2.38
 -12  -8  -8    6.07    2.08
  12   8   9   14.16    4.19
 -12  -8  -9   14.18    2.02
  12   9   3    4.37    0.93
 -12  -9  -3    3.99    2.54
  12   9   4    1.10    1.46
 -12  -9  -4    0.42    2.31
  12   9   5    0.38    3.16
 -12  -9  -5    0.16    2.70
 -12  -9  -6    0.67    1.47
 -13   0  -5    9.25    4.64
  13   0   6    3.51    3.04
 -13   0  -6   -1.01    2.16
  13   1   4    0.15    1.40
 -13  -1  -4   -0.45    1.46
  13   1   5   15.25    1.46
 -13  -1  -5   11.55    1.55
  13   1   6    0.30    1.20
 -13  -1  -6   -0.38    1.35
  13   1   7    6.03    2.44
 -13  -1  -7   10.10    2.29
  13   2   3    3.12    2.09
 -13  -2  -3    7.12    1.86
  13   2   4    8.51    1.51
 -13  -2  -4    9.29    1.35
  13   2   5   11.20    1.75
 -13  -2  -5   11.32    1.81
  13   2   6   13.72    1.35
 -13  -2  -6   16.17    1.49
 -13  -2  -7   22.04    2.42
  13   3   3    2.96    3.16
 -13  -3  -3    2.12    2.12
  13   3   4    0.39    1.95
 -13  -3  -4    3.84    1.31
  13   3   5   15.06    1.63
 -13  -3  -5   19.65    1.68
  13   3   6   -0.12    1.23
 -13  -3  -6    0.05    1.35
  13   3   7    0.70    3.98
 -13  -3  -7    1.77    3.95
  13   4   3    3.92    2.97
 -13  -4  -3    2.61    1.54
  13   4   4   54.18    9.05
 -13  -4  -4   73.93    3.35
  13   4   5    3.19    2.99
 -13  -4  -5    2.08    2.51
  13   4   6   14.33    1.87
 -13  -4  -6   26.31    1.72
  13   5   3    8.72    1.71
 -13  -5  -3   11.40    2.21
  13   5   4   -0.57    1.42
 -13  -5  -4   -0.24    0.90
  13   5   5    1.65    3.18
 -13  -5  -5    0.92    1.64
  13   6   3    2.89    1.53
 -13  -6  -3    3.41    1.75
  13   6   4   14.06    1.89
 -13  -6  -4   17.13    2.19
  13   6   5    0.44    2.21
 -13  -6  -5    0.46    1.09
 -13  -7  -5    7.27    5.15
   0   0   0    0.00    0.00
_computing_structure_solution     '<i>SHELXT-2018</i>(Sheldrick, 2018)'
;
_shelx_hkl_checksum     1113
_shelx_res_file
;
TITL S183a in P-1
    S183a.res
    created by SHELXL-2018/3 at 10:51:55 on 01-Feb-2019
CELL  0.61000   7.4990   8.0790   9.9800   81.305   77.323   78.395
ZERR    1.000   0.0015   0.0016   0.0020    0.030    0.030    0.030
LATT  1
SFAC C H N O CL
DISP C          0.0019         0.0011           8.51
DISP H          0.0000         0.0000           0.66
DISP N          0.0040         0.0024          13.80
DISP O          0.0074         0.0043          22.01
DISP Cl         0.1166         0.1176         429.43
UNIT 14 36 4 8 4
ACTA
OMIT -3 51
L.S. 10
BOND $H
LIST 4
SIZE 0.104 0.099 0.084
TEMP -53.15
CONF
WPDB
EQIV $1 -x+1, -y+1, -z
EQIV $2 -x+1, -y, -z+1
EQIV $3 -x+1, -y+1, -z+1
EQIV $4 -x, -y+1, -z+1
HTAB N1 Cl2
HTAB N2 Cl2
HTAB C1 Cl2
HTAB C5 O3
HTAB C3 Cl2_$1
HTAB C3 O2_$2
HTAB C4 O4_$3
HTAB C4 O2_$2
HTAB C5 O3_$3
HTAB C6 O4_$4
HTAB C6 Cl2_$1
HTAB C7 O3_$3
FMAP -2
PLAN -10
WGHT    0.101300    0.281500
FVAR       1.12831
N1    3    0.675450    0.401540    0.216866    11.00000    0.01744    0.01696 =
         0.02235   -0.00115   -0.00871   -0.00358
AFIX  13
H1    2    0.702337    0.480395    0.131812    11.00000   -1.20000
AFIX   0
N2    3    0.329763    0.709431    0.153967    11.00000    0.01503    0.01797 =
         0.02424   -0.00422   -0.00581   -0.00230
AFIX  13
H2    2    0.447969    0.698634    0.085623    11.00000   -1.20000
AFIX   0
C1    1    0.827612    0.269474   -0.076235    11.00000    0.01443    0.02384 =
         0.02811   -0.00563   -0.00737   -0.00339
AFIX  23
H1A   2    0.844476    0.382168   -0.061678    11.00000   -1.20000
H1AB  2    0.942570    0.216566   -0.133336    11.00000   -1.20000
AFIX   0
C2    1    0.795146    0.161808    0.063428    11.00000    0.01998    0.01814 =
         0.03007   -0.00411   -0.01055    0.00041
AFIX  23
H2A   2    0.911494    0.135809    0.097951    11.00000   -1.20000
H2AB  2    0.766041    0.053719    0.048851    11.00000   -1.20000
AFIX   0
C3    1    0.641645    0.240035    0.175543    11.00000    0.02007    0.01750 =
         0.02631   -0.00255   -0.00952   -0.00512
AFIX  23
H3A   2    0.524235    0.264324    0.142544    11.00000   -1.20000
H3AB  2    0.628253    0.156392    0.257539    11.00000   -1.20000
AFIX   0
C4    1    0.839368    0.369829    0.286881    11.00000    0.02472    0.02855 =
         0.04021   -0.00473   -0.01963   -0.00492
AFIX 137
H4A   2    0.852000    0.474931    0.316837    11.00000   -1.50000
H4B   2    0.951096    0.328712    0.222555    11.00000   -1.50000
H4C   2    0.820747    0.285389    0.366416    11.00000   -1.50000
AFIX   0
C5    1    0.508411    0.488774    0.311515    11.00000    0.02370    0.02163 =
         0.02127   -0.00324   -0.00658   -0.00277
AFIX  23
H5A   2    0.541977    0.588041    0.339066    11.00000   -1.20000
H5AB  2    0.480340    0.410569    0.395386    11.00000   -1.20000
AFIX   0
C6    1    0.332626    0.547410    0.252397    11.00000    0.01833    0.01934 =
         0.02785   -0.00122   -0.00425   -0.00350
AFIX  23
H6A   2    0.315943    0.456530    0.203864    11.00000   -1.20000
H6AB  2    0.226499    0.564160    0.329274    11.00000   -1.20000
AFIX   0
C7    1    0.315156    0.862839    0.226842    11.00000    0.03044    0.01982 =
         0.03463   -0.00853   -0.01329   -0.00376
AFIX 137
H7A   2    0.305431    0.964466    0.161379    11.00000   -1.50000
H7B   2    0.424822    0.852681    0.266082    11.00000   -1.50000
H7C   2    0.205791    0.870354    0.300087    11.00000   -1.50000
AFIX   0
CL1   5    0.210295    0.172024    0.527913    11.00000    0.02368    0.02217 =
         0.02941   -0.00105   -0.00871   -0.00633
O1    4    0.247089    0.174549    0.380609    11.00000    0.05447    0.06477 =
         0.03458   -0.01313   -0.00597   -0.02088
O2    4    0.153868    0.017465    0.593506    11.00000    0.07205    0.04814 =
         0.08871    0.03555   -0.04040   -0.03496
O3    4    0.375287    0.194565    0.568981    11.00000    0.05333    0.06287 =
         0.06914    0.00234   -0.04004   -0.02667
O4    4    0.064679    0.312925    0.561799    11.00000    0.05037    0.05613 =
         0.08371   -0.02905   -0.00075    0.01277
CL2   5    0.738884    0.712345    0.005360    11.00000    0.01828    0.02017 =
         0.02925    0.00056   -0.00735   -0.00692
HKLF 4
REM  S183a in P-1
REM wR2 = 0.1473, GooF = S = 1.045, Restrained GooF = 1.045 for all data
REM R1 = 0.0522 for 3208 Fo > 4sig(Fo) and 0.0530 for all 3361 data
REM 138 parameters refined using 0 restraints
END
WGHT      0.1013      0.2815
REM Highest difference peak  0.972,  deepest hole -0.564,  1-sigma level  0.109
Q1    1   0.7323  0.6212  0.0358  11.00000  0.05    0.97
Q2    1   0.7413  0.7994 -0.0226  11.00000  0.05    0.89
Q3    1   0.2007  0.0854  0.5534  11.00000  0.05    0.88
Q4    1   0.2243  0.0939  0.4246  11.00000  0.05    0.71
Q5    1   0.3298  0.6297  0.1964  11.00000  0.05    0.66
Q6    1   0.3294  0.1144  0.5165  11.00000  0.05    0.63
Q7    1   0.2176  0.2699  0.4971  11.00000  0.05    0.62
Q8    1   0.9177  0.6763 -0.0547  11.00000  0.05   -0.56
Q9    1   0.1878  0.1934  0.5924  11.00000  0.05   -0.56
Q10   1   0.1387  0.2225  0.5121  11.00000  0.05   -0.54
;
_shelx_res_checksum     93843
