# Supplementary material for: Crystal structure of 1,4,8,11-tetra­methyl-1,4,8,11-tetra­azonia­cyclo­tetra­decane bis­(perchlorate) dichloride from synchrotron X-ray data
Source: Acta Crystallogr E Crystallogr Commun. 2020 Feb 11;76(Pt 3):324–7. doi: 10.1107/S2056989020001322 (PMC7057375; doi:10.1107/S2056989020001322)
Supplement: Supplementary file 2 [file e-76-00324-Isup2.hkl]

#
# h,k,l, Fc-squared, Fo-squared, sigma(Fo-squared), status flag
#
data_I
_shelx_title ' S183a in P-1'
_shelx_refln_list_code          4
_shelx_F_calc_maximum       91.05
_exptl_crystal_F_000       280.00
_reflns_d_resolution_high  0.7085

loop_
 _space_group_symop_operation_xyz
 'x, y, z'
 '-x, -y, -z'

_cell_length_a     7.4990
_cell_length_b     8.0790
_cell_length_c     9.9800
_cell_angle_alpha  81.305
_cell_angle_beta   77.323
_cell_angle_gamma  78.395

_shelx_F_squared_multiplier     1.000

loop_
 _refln_index_h
 _refln_index_k
 _refln_index_l
 _refln_F_squared_calc
 _refln_F_squared_meas
 _refln_F_squared_sigma
 _refln_observed_status
   1   0   0        128.74        141.56         1.53 o
   2   0   0       8290.16       7494.69       312.44 o
   3   0   0          3.61          1.71         0.06 o
   4   0   0        192.28        179.85         1.79 o
   5   0   0         11.31         10.02         0.29 o
   6   0   0         50.12         46.32         1.46 o
   7   0   0        176.14        179.04         1.97 o
   8   0   0          1.63          1.88         0.17 o
   9   0   0          3.67          3.71         0.22 o
  10   0   0          5.42          5.06         0.31 o
  -9   1   0         51.17         55.08         2.34 o
  -8   1   0          0.02          0.03         0.19 o
  -7   1   0        507.15        556.26        11.09 o
  -6   1   0          0.10          0.54         0.11 o
  -5   1   0       2739.66       2811.54        65.72 o
  -4   1   0         45.06         45.29         0.96 o
  -3   1   0       1623.32       1573.35        14.78 o
  -2   1   0         14.66         19.00         0.40 o
  -1   1   0       1323.44       1569.81        32.28 o
   0   1   0         52.73         25.50         0.34 o
   1   1   0         16.25          4.41         0.07 o
   2   1   0       1329.11       1313.53        18.77 o
   3   1   0        173.48        185.01         1.85 o
   4   1   0         35.81         38.16         0.46 o
   5   1   0        345.68        338.88         3.62 o
   6   1   0        195.70        177.87         4.83 o
   7   1   0        344.47        345.13         5.23 o
   8   1   0          8.46          9.11         0.37 o
   9   1   0          3.84          3.54         0.33 o
  10   1   0         49.21         56.36         3.14 o
  -9   2   0          2.03          2.44         0.24 o
  -8   2   0         67.71         73.03         1.95 o
  -7   2   0        129.52        147.22         2.48 o
  -6   2   0        362.09        380.84         4.40 o
  -5   2   0        530.76        549.98         5.71 o
  -4   2   0        591.37        570.39         5.49 o
  -3   2   0        263.83        291.92         7.76 o
  -2   2   0       1385.85       1540.50        43.03 o
  -1   2   0        558.55        520.08        13.70 o
   0   2   0       4367.51       3771.29       111.95 o
   1   2   0       1513.50       1273.26        29.58 o
   2   2   0       1667.29       1677.64        27.30 o
   3   2   0         20.40         27.14         0.33 o
   4   2   0          1.41          1.51         0.07 o
   5   2   0          1.81          3.74         0.11 o
   6   2   0         18.90         15.40         0.25 o
   7   2   0          9.04          8.78         0.20 o
   8   2   0         14.95         19.38         0.35 o
   9   2   0         30.23         34.45         0.54 o
  10   2   0          1.57          2.46         0.25 o
  -9   3   0         83.62         76.59         2.49 o
  -8   3   0          3.33          4.32         0.24 o
  -7   3   0        363.00        379.98        17.12 o
  -6   3   0          0.35          0.49         0.12 o
  -5   3   0        606.47        658.07         7.99 o
  -4   3   0        257.75        280.84         3.14 o
  -3   3   0        568.17        597.61         6.39 o
  -2   3   0        307.67        293.56         4.24 o
  -1   3   0         50.45         42.60         1.37 o
   0   3   0        337.35        301.66         4.97 o
   1   3   0       2773.30       2476.23       267.71 o
   2   3   0         40.89         28.37         0.39 o
   3   3   0        159.30        172.30         3.17 o
   4   3   0          2.34          3.60         0.10 o
   5   3   0         34.36         25.21         0.33 o
   6   3   0         53.30         53.03         0.89 o
   7   3   0        187.30        172.88         6.95 o
   8   3   0         42.23         47.75         0.73 o
   9   3   0         50.20         48.58         2.22 o
  10   3   0        110.73        127.11         2.18 o
  -8   4   0        141.44        134.26         4.49 o
  -7   4   0          6.89          4.69         0.48 o
  -6   4   0        111.77        120.84         1.88 o
  -5   4   0          0.07          0.66         0.12 o
  -4   4   0        384.70        414.40        15.01 o
  -3   4   0         19.78         17.81         0.29 o
  -2   4   0          0.89          4.05         0.11 o
  -1   4   0         60.78         39.51         1.47 o
   0   4   0        118.09        109.05         4.58 o
   1   4   0         36.62         38.39         0.73 o
   2   4   0         11.67         14.53         0.22 o
   3   4   0          0.90          1.58         0.14 o
   4   4   0        420.65        350.48         8.06 o
   5   4   0        164.10        145.50         2.28 o
   6   4   0        209.55        174.02        10.11 o
   7   4   0         59.54         51.40         2.29 o
   8   4   0          3.33          4.05         0.22 o
   9   4   0        197.29        190.02        23.57 o
  10   4   0          3.45          4.24         0.27 o
  -8   5   0          2.48          3.00         0.26 o
  -7   5   0         74.04         66.36         2.18 o
  -6   5   0          8.96          9.48         0.59 o
  -5   5   0        256.30        219.58         4.59 o
  -4   5   0         45.64         41.12         0.69 o
  -3   5   0         56.40         49.11         0.75 o
  -2   5   0          4.12          2.22         0.11 o
  -1   5   0         43.80         40.55         0.67 o
   0   5   0          0.02          1.32         0.17 o
   1   5   0        162.96        150.33         2.86 o
   2   5   0         71.89         83.12         5.41 o
   3   5   0        140.11        124.52         2.20 o
   4   5   0        345.24        290.03         5.38 o
   5   5   0        257.76        222.07         4.05 o
   6   5   0        440.78        349.83        12.89 o
   7   5   0         17.88         16.21         0.57 o
   8   5   0        293.25        292.18         7.83 o
   9   5   0         27.50         26.28         0.47 o
  -7   6   0          1.94          1.16         0.23 o
  -6   6   0          0.45          0.36         0.16 o
  -5   6   0          9.47          8.14         0.69 o
  -4   6   0         42.47         35.41         0.60 o
  -3   6   0         53.85         44.26         0.72 o
  -2   6   0        119.60        125.54         2.29 o
  -1   6   0         31.98         19.93         0.46 o
   0   6   0        358.57        313.83        11.96 o
   1   6   0         58.42         58.91         0.90 o
   2   6   0         22.42         21.82         0.60 o
   3   6   0        786.52        722.34        33.96 o
   4   6   0        195.70        167.24         7.21 o
   5   6   0        758.16        651.99        17.10 o
   6   6   0         73.87         70.91         2.42 o
   7   6   0        457.53        379.60        17.45 o
   8   6   0         43.66         39.22         0.59 o
   9   6   0        113.03        103.56         1.26 o
  -6   7   0          6.06          5.62         0.41 o
  -5   7   0          1.72          1.25         0.19 o
  -4   7   0         12.97         10.94         0.48 o
  -3   7   0          1.06          1.19         0.16 o
  -2   7   0        221.25        222.39        10.19 o
   0   7   0        565.31        559.93        21.59 o
   1   7   0        349.23        314.40         7.28 o
   2   7   0        862.52        813.34        29.77 o
   3   7   0        111.82        116.12         3.19 o
   4   7   0        323.55        298.55        26.84 o
   5   7   0          2.20          2.94         0.17 o
   6   7   0        178.45        170.74         4.12 o
   7   7   0          5.07          5.85         0.24 o
   8   7   0          4.38          3.95         0.26 o
   9   7   0          4.62          3.99         0.31 o
  -5   8   0         24.10         17.48         0.42 o
  -4   8   0         64.14         55.93         3.42 o
  -3   8   0         81.85         83.61         4.16 o
  -2   8   0        109.94        103.88         2.16 o
  -1   8   0         42.74         46.24         0.66 o
   0   8   0         42.48         44.65         0.71 o
   1   8   0        177.93        185.22         3.93 o
   2   8   0         22.52         25.08         0.57 o
   3   8   0        100.35        107.54         1.49 o
   4   8   0         11.89         10.64         0.26 o
   5   8   0        332.22        316.14        19.72 o
   6   8   0         62.52         58.88         0.79 o
   7   8   0        236.55        208.14        11.24 o
   8   8   0          2.77          2.23         0.27 o
  -4   9   0         60.12         49.11         1.80 o
  -3   9   0        100.96         93.14         1.51 o
  -2   9   0        175.59        185.63         5.18 o
  -1   9   0        117.24        129.39         3.92 o
   1   9   0        109.83        136.03         4.12 o
   2   9   0        266.49        319.17         8.00 o
   3   9   0          5.59          5.76         0.34 o
   4   9   0        235.14        270.23         3.93 o
   5   9   0          0.31          0.39         0.19 o
   6   9   0         45.24         45.91         1.31 o
   7   9   0          0.40          0.25         0.23 o
  -3  10   0         76.99         77.70         1.77 o
  -2  10   0          1.73          2.31         0.26 o
  -1  10   0         85.56        103.20         2.25 o
   0  10   0         10.45         13.74         0.37 o
   1  10   0         46.27         60.60         0.88 o
   2  10   0         15.08         22.52         0.44 o
   3  10   0         67.35         85.66         1.65 o
   4  10   0         29.91         30.79         0.54 o
   5  10   0         12.44         14.26         0.38 o
   6  10   0          0.18          0.18         0.29 o
   0  11   0         42.79         57.47         1.56 o
   1  11   0          0.57          1.04         0.30 o
   2  11   0         63.13         86.17         1.28 o
   3  11   0         10.31         15.28         0.51 o
  -3 -11   1         83.33        103.63         1.40 o
  -2 -11   1          8.22          9.53         0.38 o
  -1 -11   1         60.56         81.40         2.59 o
  -5 -10   1          4.15          4.19         0.29 o
  -4 -10   1         91.83        103.31         1.37 o
  -3 -10   1         49.22         55.89         0.90 o
  -2 -10   1         80.65         95.26         1.52 o
  -1 -10   1         28.17         37.48         0.61 o
   0 -10   1          8.58          9.99         0.30 o
   1 -10   1         11.96         14.69         0.48 o
   2 -10   1         17.01         18.74         0.55 o
  -7  -9   1        124.31        105.14         1.70 o
  -6  -9   1          1.24          1.33         0.24 o
  -5  -9   1        123.14        121.76         9.67 o
  -4  -9   1          0.44          0.62         0.20 o
  -3  -9   1        144.68        166.43         5.57 o
  -2  -9   1         31.34         37.04         0.55 o
  -1  -9   1         28.68         28.16         0.70 o
   0  -9   1          4.52          8.68         0.35 o
   1  -9   1         24.67         26.84         0.49 o
   2  -9   1         32.62         30.89         0.58 o
   3  -9   1          3.48          3.42         0.24 o
   4  -9   1          3.68          2.05         0.33 o
  -8  -8   1         89.39         77.68         1.09 o
  -7  -8   1          3.39          3.20         0.23 o
  -6  -8   1         64.28         59.61         0.79 o
  -5  -8   1          7.30          6.50         0.23 o
  -4  -8   1        138.72        144.51         2.02 o
  -3  -8   1          6.89          8.01         0.22 o
  -2  -8   1         41.32         43.03         0.83 o
  -1  -8   1          2.80          2.92         0.17 o
   0  -8   1          4.70          4.81         0.33 o
   1  -8   1          4.38          5.32         0.24 o
   2  -8   1        109.64        105.98         1.60 o
   3  -8   1          0.03          0.21         0.17 o
   4  -8   1         49.71         46.84         1.86 o
   5  -8   1         42.12         34.41         0.64 o
  -8  -7   1          0.25          0.62         0.23 o
  -7  -7   1        109.84         97.25         1.52 o
  -6  -7   1          6.38          6.00         0.22 o
  -5  -7   1         39.84         36.31         0.75 o
  -4  -7   1         92.16         89.13         1.28 o
  -3  -7   1         52.94         50.78         1.19 o
  -2  -7   1         22.27         20.62         0.34 o
  -1  -7   1        278.41        272.91         6.23 o
   0  -7   1         18.17         19.45         0.33 o
   1  -7   1        384.38        374.43        15.14 o
   2  -7   1         74.72         74.07         3.42 o
   3  -7   1          2.55          2.51         0.18 o
   4  -7   1        219.30        201.35         6.39 o
   5  -7   1          4.21          4.78         0.35 o
   6  -7   1        115.42         96.40         2.42 o
  -9  -6   1         88.16         85.73         2.05 o
  -8  -6   1          4.27          4.21         0.26 o
  -7  -6   1         27.82         26.63         1.11 o
  -6  -6   1          9.78          8.27         0.24 o
  -5  -6   1          7.19          6.11         0.17 o
  -4  -6   1          0.01          0.24         0.10 o
  -3  -6   1         10.15         11.33         0.22 o
  -2  -6   1         61.69         50.96         0.69 o
  -1  -6   1         97.03         87.44         1.94 o
   0  -6   1        135.82        114.11         4.33 o
   1  -6   1        395.30        359.51         8.03 o
   2  -6   1        203.44        199.34         5.26 o
   3  -6   1        654.95        558.70        21.84 o
   4  -6   1        201.03        174.10        14.14 o
   5  -6   1        203.43        165.35         5.17 o
   6  -6   1         91.33         75.06         4.25 o
   7  -6   1        151.16        127.14        22.19 o
  -9  -5   1         31.76         32.22         0.58 o
  -8  -5   1         10.35          7.68         0.28 o
  -7  -5   1         31.89         30.20         1.17 o
  -6  -5   1          7.10          5.33         0.21 o
  -5  -5   1         65.95         65.54         1.31 o
  -4  -5   1         43.34         49.08         1.23 o
  -3  -5   1        592.24        546.68        13.98 o
  -2  -5   1       1375.13       1236.38        25.07 o
  -1  -5   1       1251.49       1110.18       115.31 o
   0  -5   1       1228.24       1101.26        28.48 o
   1  -5   1        733.43        724.82        13.42 o
   2  -5   1        794.78        736.51        24.43 o
   3  -5   1         58.68         65.07         1.11 o
   4  -5   1        123.70        123.49         7.41 o
   5  -5   1         14.27         11.49         0.29 o
   6  -5   1         93.57         97.87        10.14 o
   7  -5   1          0.67          0.75         0.20 o
   8  -5   1         52.82         48.91         1.20 o
  -9  -4   1         34.29         34.46         2.19 o
  -8  -4   1         40.76         38.87         0.54 o
  -7  -4   1        171.02        158.40         4.62 o
  -6  -4   1        262.53        217.60        13.77 o
  -5  -4   1        135.19        129.75         2.68 o
  -4  -4   1        456.33        387.77         9.24 o
  -3  -4   1        887.19        831.75        17.95 o
  -2  -4   1         50.23         57.10         1.15 o
  -1  -4   1       1261.33       1082.76        83.63 o
   0  -4   1         43.35         49.88         0.78 o
   1  -4   1        781.65        675.48        26.07 o
   2  -4   1        349.86        368.26        12.82 o
   3  -4   1        569.00        576.10        16.00 o
   4  -4   1         10.09          8.10         0.17 o
   5  -4   1        389.71        438.19        17.75 o
   6  -4   1          0.94          1.13         0.14 o
   7  -4   1         92.94        101.10         8.47 o
   8  -4   1          1.26          1.63         0.37 o
 -10  -3   1          3.03          1.73         0.50 o
  -9  -3   1         20.38         18.75         0.76 o
  -8  -3   1          9.73          9.30         0.24 o
  -7  -3   1        211.72        229.42         5.74 o
  -6  -3   1         77.77         71.65         2.34 o
  -5  -3   1        424.87        362.96         8.75 o
  -4  -3   1        372.58        362.51         7.38 o
  -3  -3   1        272.55        234.61         3.09 o
  -2  -3   1       1752.38       1514.20        26.89 o
  -1  -3   1        437.89        340.81         6.06 o
   0  -3   1       1829.48       1553.80        38.47 o
   1  -3   1         55.73         60.23         3.34 o
   2  -3   1        715.50        766.90        24.50 o
   3  -3   1         91.23        122.58         3.87 o
   4  -3   1        379.10        429.96         8.23 o
   5  -3   1         45.65         45.61         1.04 o
   6  -3   1          0.05          0.14         0.12 o
   7  -3   1         46.29         48.52         0.76 o
   8  -3   1          1.24          0.71         0.19 o
   9  -3   1          9.12          8.95         0.37 o
 -10  -2   1         30.18         29.74         1.15 o
  -9  -2   1         69.95         70.02         1.27 o
  -8  -2   1        108.28        127.95         6.50 o
  -7  -2   1        426.09        424.73        11.61 o
  -6  -2   1        109.43        107.40         7.90 o
  -5  -2   1        473.25        478.74        19.84 o
  -4  -2   1        218.06        195.87        19.69 o
  -3  -2   1        380.98        368.11         4.52 o
  -2  -2   1        181.14        215.58         2.38 o
  -1  -2   1       2827.30       2625.75        41.87 o
   0  -2   1       1302.44       1253.22        23.27 o
   1  -2   1       1214.50       1266.81        19.29 o
   2  -2   1        450.25        593.26        23.44 o
   3  -2   1        765.12        895.88         9.20 o
   4  -2   1        129.83        112.44         2.90 o
   5  -2   1         10.50          8.79         0.18 o
   6  -2   1        446.33        457.74         5.47 o
   7  -2   1         11.68         13.52         0.30 o
   8  -2   1          2.85          2.48         0.22 o
   9  -2   1         33.85         39.77         0.77 o
 -10  -1   1         13.32         12.53         0.36 o
  -9  -1   1        157.39        193.62         6.76 o
  -8  -1   1         59.79         63.70         1.01 o
  -7  -1   1        246.68        253.23         9.82 o
  -6  -1   1        307.24        312.53         5.48 o
  -5  -1   1        148.72        144.71         1.66 o
  -4  -1   1         97.22         84.08         2.51 o
  -3  -1   1         63.40         48.61         3.90 o
  -2  -1   1       1165.52       1278.46        11.93 o
  -1  -1   1       2111.81       2069.37        81.03 o
   0  -1   1       1084.92       1198.49        57.37 o
   1  -1   1       2528.56       2666.95       168.78 o
   2  -1   1        261.50        334.71         6.61 o
   3  -1   1        206.72        291.37         2.83 o
   4  -1   1        106.36        115.75         1.25 o
   5  -1   1         17.00         31.49         0.43 o
   6  -1   1        265.06        281.40         3.52 o
   7  -1   1        221.86        251.66         5.64 o
   8  -1   1        196.63        223.00         4.86 o
   9  -1   1         45.71         57.40         4.01 o
  10  -1   1         28.69         31.28         2.03 o
  -9   0   1         63.45         71.52         3.30 o
  -8   0   1         33.94         34.62         1.17 o
  -7   0   1        209.09        216.95         7.68 o
  -6   0   1         63.91         60.84         0.89 o
  -5   0   1        175.42        162.70         4.42 o
  -4   0   1        305.30        295.05         2.90 o
  -3   0   1         46.57         40.73         1.08 o
  -2   0   1       1207.48       1194.19        40.67 o
  -1   0   1        542.99        529.40         5.56 o
   0   0   1        220.78        392.29         4.57 o
   1   0   1         74.31         54.99         1.62 o
   2   0   1          0.11          0.73         0.04 o
   3   0   1       1605.51       1719.38        15.92 o
   4   0   1          7.06          6.53         0.16 o
   5   0   1        454.67        442.21         4.33 o
   6   0   1          4.02          2.96         0.11 o
   7   0   1        176.66        178.77         4.70 o
   8   0   1         34.83         40.46         1.88 o
   9   0   1         16.29         16.50         1.96 o
  10   0   1        123.66        149.45         3.43 o
  -9   1   1         82.92         91.16         4.02 o
  -8   1   1         84.45         87.94         1.71 o
  -7   1   1        129.49        140.86         8.97 o
  -6   1   1        447.51        439.28         8.52 o
  -5   1   1         28.16         31.85         0.45 o
  -4   1   1        153.18        131.69         2.01 o
  -3   1   1         15.21         17.44         1.08 o
  -2   1   1        214.48        217.31         2.47 o
  -1   1   1       1836.36       2003.90        52.79 o
   0   1   1        492.36        662.43        41.13 o
   1   1   1       1599.93       1914.03       314.08 o
   2   1   1       2010.69       2134.58        17.09 o
   3   1   1        808.77        813.73        18.64 o
   4   1   1        531.42        519.17         4.58 o
   5   1   1        617.07        639.32         5.74 o
   6   1   1        996.32        945.44        16.00 o
   7   1   1        151.72        162.75         6.00 o
   8   1   1        454.23        474.29        21.29 o
   9   1   1        115.86        135.43         3.68 o
  10   1   1         83.52         90.81         2.95 o
  -9   2   1         38.64         38.05         0.90 o
  -8   2   1         35.06         39.41         1.05 o
  -7   2   1         13.72         15.85         0.62 o
  -6   2   1          6.72          7.63         0.47 o
  -5   2   1          0.75          0.60         0.09 o
  -4   2   1         66.56         54.50         0.69 o
  -3   2   1       1096.35       1137.25        33.94 o
  -2   2   1         12.83          6.11         0.12 o
  -1   2   1       1880.44       2080.01        56.18 o
   0   2   1         50.25         60.65         0.89 o
   1   2   1       3027.78       3300.00       149.29 o
   2   2   1        815.65        954.69         9.68 o
   3   2   1       1032.44       1118.26        11.71 o
   4   2   1       1264.76       1305.50        21.06 o
   5   2   1        444.00        402.96         4.83 o
   6   2   1        118.29        121.08         1.73 o
   7   2   1        140.88        133.23         1.80 o
   8   2   1        139.27        144.46         2.11 o
   9   2   1         33.75         30.39         0.47 o
  10   2   1         83.52         93.15         4.21 o
  -9   3   1          1.35          1.43         0.29 o
  -8   3   1          0.23          0.11         0.18 o
  -7   3   1          4.23          3.66         0.21 o
  -6   3   1          7.27          8.86         0.22 o
  -5   3   1          4.36          2.91         0.20 o
  -4   3   1         52.47         47.82         0.84 o
  -3   3   1        203.88        243.32        10.14 o
  -2   3   1       1190.11       1147.06        10.51 o
  -1   3   1       1222.84       1293.11        39.82 o
   0   3   1        852.56        794.69        15.23 o
   1   3   1         35.50         38.57         0.56 o
   2   3   1        723.56        768.34       109.95 o
   3   3   1        376.75        337.17         4.19 o
   4   3   1       1077.86        992.84        35.64 o
   5   3   1        609.57        565.04         7.41 o
   6   3   1        775.93        710.42        11.75 o
   7   3   1        289.77        278.56         7.51 o
   8   3   1        301.29        284.71         4.93 o
   9   3   1         66.56         71.45         1.24 o
  10   3   1          2.09          1.23         0.24 o
  -8   4   1          0.61          0.62         0.21 o
  -7   4   1          8.37          7.21         0.27 o
  -6   4   1         12.59         13.16         0.70 o
  -5   4   1         38.48         42.72         0.66 o
  -4   4   1         13.79         15.00         0.26 o
  -3   4   1        601.43        590.58        13.25 o
  -2   4   1        269.94        313.98        14.29 o
  -1   4   1       1263.86       1199.87        15.26 o
   0   4   1        784.23        753.49        11.27 o
   1   4   1       1709.92       1505.16        24.13 o
   2   4   1        494.29        470.20        12.76 o
   3   4   1       1404.79       1358.49        21.44 o
   4   4   1        762.71        653.71        35.76 o
   5   4   1        217.32        215.02         4.03 o
   6   4   1        309.00        273.28         5.36 o
   7   4   1         44.02         39.53         0.84 o
   8   4   1         42.19         40.44         0.65 o
   9   4   1          1.52          1.19         0.20 o
  10   4   1         31.20         29.53         0.52 o
  -8   5   1         38.95         33.90         0.84 o
  -7   5   1         46.30         37.93         0.73 o
  -6   5   1        129.81        124.30         3.21 o
  -5   5   1        236.59        180.33        15.71 o
  -4   5   1        334.46        302.65         5.47 o
  -3   5   1        136.13        156.14        12.95 o
  -2   5   1       1138.41       1141.89        58.66 o
  -1   5   1        151.61        130.58         3.13 o
   0   5   1        844.29        736.74        13.46 o
   1   5   1         43.40         49.48         1.11 o
   2   5   1        186.87        180.87        28.63 o
   3   5   1        291.00        250.30         3.40 o
   4   5   1         19.22         24.35         0.92 o
   5   5   1       1112.49        924.43        36.86 o
   6   5   1          4.10          5.46         0.26 o
   7   5   1        208.91        192.27        24.22 o
   8   5   1         13.62         13.15         0.32 o
   9   5   1          1.72          2.20         0.22 o
  10   5   1          4.85          4.63         0.29 o
  -7   6   1        127.97        116.86         2.94 o
  -6   6   1         30.56         22.96         0.63 o
  -5   6   1        137.24        122.11         2.95 o
  -4   6   1         41.83         35.61         1.14 o
  -3   6   1         85.53         79.96         1.70 o
  -2   6   1        161.62        177.19         2.94 o
  -1   6   1        206.86        184.40         3.69 o
   0   6   1       1458.05       1417.86        28.67 o
   1   6   1        212.31        207.01         4.59 o
   2   6   1        942.20        840.25        18.95 o
   3   6   1        209.24        212.30         6.02 o
   4   6   1         93.24         94.39         1.71 o
   5   6   1         57.66         53.15         0.91 o
   6   6   1         56.41         43.04         0.61 o
   7   6   1         17.12         14.08         0.31 o
   8   6   1         91.65         85.58         5.88 o
   9   6   1          2.92          2.78         0.23 o
  -6   7   1         49.37         36.24         1.57 o
  -5   7   1        151.52        129.80         8.79 o
  -4   7   1         95.62         81.05         1.80 o
  -3   7   1        183.79        177.54         5.82 o
  -1   7   1        120.43        113.43         5.88 o
   0   7   1        468.72        502.03        90.00 o
   1   7   1          0.58          0.78         0.10 o
   2   7   1          1.93          1.88         0.12 o
   3   7   1         15.17         14.90         0.44 o
   4   7   1        142.37        138.82         2.20 o
   5   7   1         14.24         14.97         0.27 o
   6   7   1        137.60        122.89         5.15 o
   7   7   1          6.65          6.33         0.26 o
   8   7   1          0.94          1.18         0.21 o
   9   7   1         40.24         34.88         0.57 o
  -4   8   1         28.80         25.14         0.81 o
  -3   8   1         46.33         38.95         1.59 o
  -2   8   1         24.75         25.02         0.68 o
  -1   8   1         10.46         11.20         0.27 o
   0   8   1         87.27         85.94         1.65 o
   1   8   1         73.24         63.33         0.95 o
   2   8   1          5.08          6.57         0.20 o
   3   8   1          3.19          3.95         0.17 o
   4   8   1        123.48        128.54         4.64 o
   5   8   1         19.14         19.24         0.33 o
   6   8   1        107.07         93.80         2.00 o
   7   8   1         35.24         30.74         0.51 o
   8   8   1        118.41        101.47         4.01 o
  -4   9   1          2.35          1.83         0.24 o
  -3   9   1          0.09         -0.14         0.19 o
  -2   9   1          2.00          1.67         0.22 o
  -1   9   1          1.41          1.21         0.20 o
   0   9   1         22.19         28.37         0.52 o
   1   9   1          0.19          0.21         0.20 o
   2   9   1          3.52          4.60         0.35 o
   3   9   1         19.33         19.21         0.41 o
   4   9   1          0.02          0.29         0.18 o
   5   9   1         46.27         50.41         0.72 o
   6   9   1          0.73          1.10         0.20 o
   7   9   1        123.59        106.98         1.46 o
  -3  10   1          1.02          1.63         0.26 o
  -2  10   1          2.93          2.32         0.27 o
  -1  10   1          0.93          1.76         0.27 o
   0  10   1         15.81         18.39         0.64 o
   1  10   1          1.27          1.79         0.26 o
   2  10   1        129.81        152.20         2.89 o
   3  10   1          0.67          1.38         0.28 o
   4  10   1        340.50        427.21        19.34 o
   5  10   1          9.20         11.52         0.33 o
   6  10   1        250.64        250.85        56.24 o
   0  11   1          0.00          0.32         0.40 o
   1  11   1        112.62        144.45         2.13 o
   2  11   1          2.26          2.71         0.35 o
   3  11   1        140.64        189.06         3.54 o
   4  11   1          0.03          0.12         0.33 o
  -5 -10   2          0.11          0.20         0.28 o
  -4 -10   2         15.66         16.72         0.80 o
  -3 -10   2          8.15          8.57         0.42 o
  -2 -10   2          8.34         11.06         0.38 o
  -1 -10   2         79.24        100.62         3.74 o
   0 -10   2         39.55         51.76         1.30 o
   1 -10   2        106.54        134.53         5.48 o
   2 -10   2          8.97          7.79         0.36 o
  -6  -9   2         31.13         29.37         0.51 o
  -5  -9   2          2.67          2.25         0.25 o
  -4  -9   2         99.88        105.59         1.34 o
  -3  -9   2          4.35          3.48         0.21 o
  -2  -9   2        223.75        259.28         7.61 o
  -1  -9   2          0.41          0.70         0.19 o
   0  -9   2        183.57        215.12         3.21 o
   1  -9   2         22.92         25.26         0.70 o
   2  -9   2        111.27        122.91         8.85 o
   3  -9   2         84.24         81.02         1.63 o
   4  -9   2         64.83         62.45         4.02 o
  -7  -8   2         63.58         56.35         0.78 o
  -6  -8   2          0.40          0.45         0.20 o
  -5  -8   2         89.96         82.55         4.72 o
  -4  -8   2         69.81         63.36         0.79 o
  -3  -8   2         83.25         84.43         1.11 o
  -2  -8   2        178.17        177.86         3.31 o
  -1  -8   2        169.93        182.14         5.43 o
   0  -8   2        162.74        182.78         2.97 o
   1  -8   2        276.77        311.99        22.20 o
   2  -8   2          4.59          3.83         0.19 o
   3  -8   2        119.53        122.97         5.18 o
   4  -8   2          5.43          4.11         0.22 o
   5  -8   2         32.28         27.19         1.12 o
  -8  -7   2         56.43         50.36         1.79 o
  -7  -7   2         23.28         21.29         0.40 o
  -6  -7   2        192.38        176.48         3.31 o
  -5  -7   2          0.20          0.22         0.17 o
  -4  -7   2        395.99        374.96        57.73 o
  -3  -7   2        131.63        137.99         5.71 o
  -2  -7   2        387.97        383.85        15.51 o
  -1  -7   2         19.90         20.14         0.33 o
   0  -7   2        349.92        369.80         9.84 o
   1  -7   2        206.72        202.06         7.82 o
   2  -7   2         40.90         44.80         0.62 o
   3  -7   2        376.61        363.67        32.93 o
   4  -7   2         13.69         12.79         0.34 o
   5  -7   2        182.53        165.10         8.13 o
   6  -7   2          5.74          3.70         0.24 o
  -9  -6   2        175.77        162.42         2.70 o
  -8  -6   2         26.81         23.98         0.45 o
  -7  -6   2        245.81        231.17         7.69 o
  -6  -6   2          1.27          1.28         0.16 o
  -5  -6   2        302.02        268.15        10.88 o
  -4  -6   2         56.61         53.65         0.75 o
  -3  -6   2         69.53         73.16         1.65 o
  -2  -6   2        630.26        559.30        13.39 o
  -1  -6   2        195.74        209.44        20.98 o
   0  -6   2        602.21        554.04        16.10 o
   1  -6   2        252.13        251.20         7.19 o
   2  -6   2         37.97         33.93         0.51 o
   3  -6   2         52.29         51.23         2.56 o
   4  -6   2        166.17        144.15        10.25 o
   5  -6   2          0.00          0.16         0.16 o
   6  -6   2         64.46         49.97         0.78 o
   7  -6   2         20.60         17.53         0.40 o
  -9  -5   2          0.04          0.39         0.25 o
  -8  -5   2          3.03          2.61         0.22 o
  -7  -5   2         45.26         41.79         1.17 o
  -6  -5   2        248.57        215.02        13.39 o
  -5  -5   2         29.98         25.22         0.64 o
  -4  -5   2        727.54        672.70        23.16 o
  -3  -5   2         33.62         38.87         1.60 o
  -2  -5   2        529.68        482.61        10.32 o
  -1  -5   2          4.64          6.36         0.16 o
   0  -5   2         35.70         40.28         0.93 o
   1  -5   2         44.56         32.55         0.98 o
   2  -5   2         43.38         32.05         0.62 o
   3  -5   2          7.75          8.21         0.20 o
   4  -5   2         49.84         44.20         1.99 o
   5  -5   2         16.17         13.43         0.60 o
   6  -5   2          1.19          0.79         0.17 o
   7  -5   2         23.85         18.25         0.99 o
   8  -5   2          6.63          4.24         0.24 o
  -9  -4   2        256.09        267.17         7.95 o
  -8  -4   2         25.68         23.98         1.06 o
  -6  -4   2          3.31          3.22         0.16 o
  -4  -4   2         43.93         36.49         0.60 o
  -3  -4   2         14.90         10.57         0.28 o
  -2  -4   2          0.72          2.24         0.26 o
  -1  -4   2        744.06        648.96        14.29 o
   0  -4   2          0.37          0.66         0.07 o
   1  -4   2          9.67          5.54         0.13 o
   2  -4   2          2.53          1.06         0.09 o
   3  -4   2          0.91          0.48         0.08 o
   4  -4   2        189.86        197.32         4.28 o
   5  -4   2          0.76          0.38         0.12 o
   6  -4   2        205.79        201.07        17.10 o
   7  -4   2          2.16          2.29         0.19 o
   8  -4   2        131.69        141.21         4.79 o
  -9  -3   2          0.02          0.13         0.21 o
  -8  -3   2         66.37         75.20         2.34 o
  -7  -3   2          4.63          5.91         0.19 o
  -6  -3   2          8.31          8.10         0.20 o
  -5  -3   2         83.87         74.37         1.04 o
  -4  -3   2         58.56         51.91         0.95 o
  -3  -3   2          0.02          0.13         0.09 o
  -2  -3   2        100.43         85.85         1.77 o
  -1  -3   2        430.29        331.46         5.97 o
   0  -3   2         93.19        102.63         4.49 o
   1  -3   2        567.26        492.16        14.06 o
   2  -3   2        117.69        147.55         1.92 o
   3  -3   2        423.66        410.76        18.53 o
   4  -3   2          8.87         10.10         0.65 o
   5  -3   2       1117.20       1199.80        24.86 o
   6  -3   2          3.66          4.02         0.24 o
   7  -3   2        439.70        553.00        10.89 o
   8  -3   2          0.01          0.15         0.18 o
   9  -3   2        120.11        127.08        17.49 o
  -9  -2   2        124.00        152.58         5.02 o
  -8  -2   2          2.25          2.04         0.17 o
  -7  -2   2         35.83         36.63         0.88 o
  -6  -2   2          1.31          1.24         0.12 o
  -5  -2   2        115.26        106.21        10.49 o
  -4  -2   2        214.00        238.59        10.94 o
  -3  -2   2        111.21        105.19         4.03 o
  -2  -2   2        662.62        627.25        31.08 o
  -1  -2   2          3.47         13.59         0.45 o
   1  -2   2          2.06          1.79         0.08 o
   2  -2   2        211.77        207.19        17.92 o
   3  -2   2         38.45         33.65         0.80 o
   4  -2   2       1164.67       1226.53        19.45 o
   5  -2   2         30.56         28.84         0.48 o
   6  -2   2        569.34        593.00        16.29 o
   7  -2   2         25.46         24.71         0.55 o
   8  -2   2         88.40         91.01         1.20 o
   9  -2   2         29.79         37.01         0.69 o
  -9  -1   2          3.76          4.10         0.27 o
  -8  -1   2          0.01          0.12         0.17 o
  -7  -1   2         98.99        103.38         2.90 o
  -6  -1   2          8.99          8.23         0.21 o
  -5  -1   2         13.66         15.46         0.79 o
  -4  -1   2        237.62        236.95         3.25 o
  -3  -1   2        212.52        261.16        16.15 o
  -2  -1   2        124.28        163.71         4.54 o
  -1  -1   2       5428.95       6782.18       684.12 o
   0  -1   2       1983.27       2034.32        31.72 o
   1  -1   2       4056.53       4532.35       215.20 o
   2  -1   2        175.75        245.88         7.87 o
   3  -1   2        725.11        744.21         8.10 o
   4  -1   2          0.73          4.25         0.11 o
   5  -1   2        769.62        790.22         7.05 o
   6  -1   2        158.77        152.61         1.49 o
   7  -1   2        455.02        473.19         5.60 o
   8  -1   2         36.18         42.36         2.54 o
   9  -1   2        130.05        140.29         2.17 o
  10  -1   2         15.35         16.06         1.45 o
  -9   0   2         33.64         36.58         0.87 o
  -8   0   2         30.51         34.56         0.80 o
  -7   0   2         17.23         17.04         0.57 o
  -6   0   2        469.06        491.10         9.13 o
  -5   0   2        105.32        102.58         4.01 o
  -4   0   2        489.53        505.16         7.56 o
  -3   0   2         97.59         90.96         1.28 o
  -2   0   2        330.90        352.45         8.54 o
  -1   0   2       2907.02       3514.74       105.09 o
   0   0   2        955.33        941.02        18.35 o
   1   0   2        231.09        199.94        53.12 o
   2   0   2       2718.17       2978.88        53.21 o
   3   0   2       2579.10       2969.58        30.50 o
   4   0   2       1165.33       1381.20        12.32 o
   5   0   2       1235.90       1397.36        27.21 o
   6   0   2        827.78        843.81        11.16 o
   7   0   2        156.40        160.64         1.61 o
   8   0   2         31.76         31.85         1.31 o
   9   0   2          1.97          2.51         0.21 o
  10   0   2          1.14          2.52         0.28 o
  -9   1   2         20.41         24.56         1.10 o
  -8   1   2         40.21         40.76         0.87 o
  -7   1   2         15.73         18.30         0.95 o
  -6   1   2        267.49        252.74         4.52 o
  -5   1   2         17.57         16.32         0.34 o
  -4   1   2        111.52        144.07         2.01 o
  -3   1   2        859.43        824.18        10.49 o
  -2   1   2       1296.99       1581.83        21.74 o
  -1   1   2       4707.43       5338.35        89.91 o
   0   1   2       1145.93       1368.21        57.62 o
   1   1   2       8079.25       6861.57       132.43 o
   2   1   2         74.07         53.94         0.80 o
   3   1   2         28.24         35.78         0.93 o
   4   1   2         30.39         60.94         0.71 o
   5   1   2         50.58         42.54         0.47 o
   6   1   2         94.77        101.90         1.00 o
   7   1   2         39.32         34.58         0.71 o
   8   1   2          4.86          6.41         0.31 o
   9   1   2          0.86          0.61         0.18 o
  10   1   2          2.23          1.58         0.23 o
  -9   2   2          0.09          0.23         0.25 o
  -8   2   2         29.53         29.91         1.14 o
  -7   2   2          2.43          2.32         0.20 o
  -6   2   2         56.04         57.27         1.15 o
  -5   2   2         34.83         38.04         0.59 o
  -4   2   2        971.88        977.83        20.74 o
  -3   2   2         72.52         82.58         1.04 o
  -2   2   2       1020.30       1100.53        85.01 o
  -1   2   2         16.59         33.14         0.87 o
   0   2   2       4964.13       5160.73       457.51 o
   1   2   2        150.92        173.11        13.52 o
   2   2   2        980.38       1184.61        17.85 o
   3   2   2        602.06        653.47         6.61 o
   4   2   2         74.54         72.63         0.77 o
   5   2   2        180.21        182.19         2.36 o
   6   2   2         14.49         15.87         0.23 o
   7   2   2        144.63        120.21         2.16 o
   8   2   2          5.48          5.91         0.19 o
   9   2   2         11.43         13.31         0.29 o
  10   2   2          4.32          5.62         0.25 o
  -8   3   2         52.91         54.54         0.95 o
  -7   3   2        293.87        304.35        10.75 o
  -6   3   2         55.92         58.59         1.60 o
  -5   3   2        933.29        896.41        31.22 o
  -4   3   2         17.06         15.29         0.28 o
  -3   3   2        517.01        466.20         5.96 o
  -2   3   2        829.58        834.11        19.32 o
  -1   3   2          0.36          0.46         0.05 o
   0   3   2          5.88          2.62         0.31 o
   1   3   2        666.78        658.66        39.71 o
   2   3   2         21.52         23.35         1.02 o
   3   3   2        148.51        148.70         8.50 o
   4   3   2          7.59         12.91         0.21 o
   5   3   2         12.89         10.98         0.20 o
   6   3   2          1.62          3.75         0.13 o
   7   3   2         74.03         66.45         1.98 o
   8   3   2        156.41        171.51        13.97 o
   9   3   2          9.45          9.42         0.35 o
  10   3   2        162.09        185.18        25.84 o
  -8   4   2         26.90         25.35         0.94 o
  -7   4   2          1.58          1.25         0.19 o
  -6   4   2         36.66         41.53         1.08 o
  -5   4   2         75.17         74.59         1.46 o
  -4   4   2         35.85         43.66         0.57 o
  -3   4   2         31.20         31.98         0.41 o
  -2   4   2        160.00        170.42         1.98 o
  -1   4   2         31.01         20.48         0.58 o
   0   4   2        501.78        547.57        17.90 o
   1   4   2         83.50         77.91         1.32 o
   2   4   2       1612.69       1796.06       572.87 o
   3   4   2        217.19        275.86        15.57 o
   4   4   2        246.49        215.24         9.63 o
   5   4   2        126.96        134.41         3.84 o
   6   4   2        428.49        392.37         6.48 o
   7   4   2        216.51        221.68        10.50 o
   8   4   2        239.06        205.08        13.46 o
   9   4   2        100.15        109.82        12.74 o
  10   4   2         10.80         10.95         0.33 o
  -8   5   2         13.06         11.47         0.83 o
  -7   5   2        233.59        207.05         8.91 o
  -6   5   2         10.67          8.49         0.66 o
  -5   5   2        135.42        110.48        14.40 o
  -4   5   2          1.53          1.90         0.12 o
  -3   5   2        211.84        201.29         5.38 o
  -2   5   2          1.08          1.08         0.09 o
  -1   5   2         62.85         68.17         1.10 o
   0   5   2          4.84          6.96         0.19 o
   1   5   2         88.68        100.01         2.09 o
   2   5   2        188.27        145.51         2.84 o
   3   5   2        435.45        424.78         7.01 o
   4   5   2         37.68         31.31         0.83 o
   5   5   2        319.37        270.20        11.69 o
   6   5   2        210.22        189.65         5.66 o
   7   5   2         42.89         37.05         1.65 o
   8   5   2        229.31        211.94        15.81 o
   9   5   2          0.10          0.11         0.21 o
  10   5   2        284.37        289.49         5.71 o
  -7   6   2          4.38          5.18         0.28 o
  -6   6   2          2.86          2.95         0.22 o
  -5   6   2          0.13          0.22         0.14 o
  -4   6   2         27.09         26.98         1.25 o
  -3   6   2         46.13         36.67         1.88 o
  -2   6   2          3.99          3.94         0.15 o
  -1   6   2         10.56          7.14         0.18 o
   0   6   2         49.27         39.52         0.58 o
   1   6   2        280.22        264.26         5.32 o
   2   6   2        179.02        150.92         3.62 o
   3   6   2        566.77        483.26        12.80 o
   4   6   2        311.32        275.35         8.03 o
   5   6   2        972.40        828.04        13.72 o
   6   6   2        261.70        234.71         4.81 o
   7   6   2        354.18        268.65        34.34 o
   8   6   2          0.55          0.61         0.21 o
   9   6   2        143.33        133.31         1.89 o
  -6   7   2          0.02          0.11         0.19 o
  -5   7   2          0.54          0.42         0.18 o
  -4   7   2         43.10         36.10         0.52 o
  -3   7   2         31.42         24.42         1.45 o
  -2   7   2          4.83          6.40         0.20 o
  -1   7   2         76.31         68.26         3.99 o
   0   7   2         99.65         94.26         2.72 o
   1   7   2        240.48        216.51         6.84 o
   2   7   2        214.11        197.13         5.80 o
   3   7   2          1.87          1.65         0.15 o
   4   7   2        501.88        491.21        11.09 o
   5   7   2         16.85         17.04         0.66 o
   6   7   2        315.57        317.00         8.02 o
   7   7   2          0.48          0.69         0.17 o
   8   7   2        262.58        266.09        11.59 o
   9   7   2          9.58          8.52         0.34 o
  -5   8   2          5.31          3.58         0.22 o
  -4   8   2         48.46         38.30         0.67 o
  -3   8   2         18.50         16.66         0.31 o
  -2   8   2         46.42         46.33         4.03 o
  -1   8   2         98.01         97.73         3.28 o
   0   8   2        227.82        220.58         5.89 o
   1   8   2        260.63        275.27         5.12 o
   2   8   2         21.27         19.77         0.39 o
   3   8   2        749.28        778.27        20.29 o
   4   8   2         58.16         62.49         2.56 o
   5   8   2        306.85        323.19         6.94 o
   6   8   2         63.87         62.60         1.48 o
   7   8   2        116.22        117.18         5.62 o
   8   8   2         24.38         22.68         1.32 o
  -4   9   2         12.53          9.34         0.30 o
  -3   9   2         16.21         14.63         0.33 o
  -2   9   2        166.81        167.44         6.08 o
  -1   9   2         58.86         59.13         0.90 o
   0   9   2        185.50        199.77         4.04 o
   1   9   2         37.03         43.26         0.71 o
   2   9   2        341.61        361.76        10.36 o
   3   9   2         20.87         25.39         0.51 o
   4   9   2        130.67        149.00         7.75 o
   5   9   2          6.10          7.73         0.42 o
   6   9   2        130.81        134.55         2.29 o
   7   9   2          3.64          2.96         0.53 o
  -3  10   2         92.58         75.05         2.84 o
  -2  10   2         56.65         53.45         1.76 o
  -1  10   2         33.94         37.36         0.82 o
   0  10   2          2.76          3.03         0.36 o
   1  10   2         52.92         59.33         0.92 o
   2  10   2          1.12          2.27         0.27 o
   3  10   2         40.43         52.33         1.12 o
   4  10   2          0.69          1.50         0.31 o
   5  10   2         82.63        107.69         1.39 o
   6  10   2         42.26         40.17         0.65 o
   0  11   2        170.44        215.37         3.88 o
   1  11   2         92.22        114.57         1.66 o
   2  11   2         71.38         91.83         2.36 o
   3  11   2          6.67          8.01         0.40 o
   4  11   2         25.48         35.17         0.74 o
  -4 -10   3        250.02        285.88         8.67 o
  -3 -10   3         34.35         40.80         1.01 o
  -2 -10   3        153.11        188.44         8.31 o
  -1 -10   3          0.03          0.07         0.21 o
   0 -10   3         72.75         91.49         7.40 o
   1 -10   3          6.25          7.38         0.33 o
   2 -10   3          0.33          0.30         0.26 o
  -6  -9   3         22.40         18.90         0.46 o
  -5  -9   3        161.24        172.97         9.11 o
  -4  -9   3         28.41         31.05         0.51 o
  -3  -9   3         10.61         12.95         0.37 o
  -2  -9   3          0.19          0.29         0.19 o
  -1  -9   3          5.90          5.14         0.24 o
   0  -9   3          1.26          1.53         0.19 o
   1  -9   3          8.17          8.58         1.01 o
   2  -9   3         21.33         20.99         1.11 o
   3  -9   3         91.59         96.85         2.53 o
   4  -9   3          0.01          0.00         0.26 o
  -7  -8   3          3.50          2.85         0.27 o
  -6  -8   3        163.51        157.94         7.03 o
  -5  -8   3          3.75          3.13         0.27 o
  -4  -8   3         83.89         86.24         2.92 o
  -3  -8   3          7.87          7.66         0.29 o
  -2  -8   3        143.37        181.04         4.45 o
  -1  -8   3          0.01          0.10         0.15 o
   0  -8   3          7.96          9.43         0.28 o
   1  -8   3          2.97          5.72         0.51 o
   2  -8   3          7.24          6.80         0.23 o
   3  -8   3        111.41        115.16         1.55 o
   4  -8   3        154.10        169.49        11.81 o
   5  -8   3         40.22         31.19         2.48 o
  -8  -7   3          0.01          0.09         0.25 o
  -7  -7   3         67.96         61.42         0.95 o
  -6  -7   3          0.01         -0.06         0.20 o
  -5  -7   3         21.49         22.02         0.37 o
  -4  -7   3          7.65          6.45         0.23 o
  -3  -7   3         45.94         49.98         1.84 o
  -2  -7   3        189.60        169.30        17.91 o
  -1  -7   3          4.43          4.33         0.23 o
   0  -7   3          8.14          8.92         0.27 o
   1  -7   3         16.21         15.45         0.28 o
   2  -7   3         51.77         52.57         1.91 o
   3  -7   3         41.44         34.28         2.49 o
   4  -7   3         41.76         37.87         0.62 o
   5  -7   3          1.43          2.42         0.23 o
   6  -7   3        108.11         95.60         2.14 o
  -8  -6   3         94.93         82.28         2.36 o
  -7  -6   3         42.58         38.31         0.77 o
  -6  -6   3         74.09         65.16         1.68 o
  -5  -6   3         15.44         12.06         0.26 o
  -4  -6   3         70.22         62.27         1.36 o
  -3  -6   3         59.57         46.47         1.65 o
  -2  -6   3         31.57         31.95         0.44 o
  -1  -6   3          7.32         10.66         0.23 o
   0  -6   3        156.96        132.31         2.59 o
   1  -6   3         29.25         25.45         0.37 o
   2  -6   3        379.64        396.06        16.95 o
   3  -6   3        115.11        113.06         1.98 o
   4  -6   3         53.11         46.22         1.73 o
   5  -6   3        177.78        171.58         4.73 o
   6  -6   3         67.84         65.77         4.82 o
   7  -6   3         78.33         65.71         1.15 o
  -9  -5   3         29.44         26.12         0.54 o
  -8  -5   3          4.75          5.44         0.26 o
  -7  -5   3          0.48          0.21         0.19 o
  -6  -5   3         15.17         13.33         0.30 o
  -5  -5   3          3.61          2.87         0.17 o
  -4  -5   3          0.47          0.42         0.16 o
  -3  -5   3        140.37        145.98         6.80 o
  -2  -5   3         87.05         73.14         6.21 o
  -1  -5   3        316.70        297.24         7.36 o
   0  -5   3        415.04        358.30         7.89 o
   1  -5   3        524.15        507.49        21.46 o
   2  -5   3        441.97        421.63        17.98 o
   3  -5   3          7.39          7.15         0.18 o
   5  -5   3          0.22          0.53         0.14 o
   7  -5   3          1.39          2.03         0.22 o
   8  -5   3         86.05         66.90         2.14 o
  -9  -4   3         15.59         19.40         0.70 o
  -8  -4   3         14.81         14.44         0.33 o
  -7  -4   3          8.07         10.18         0.26 o
  -6  -4   3         38.12         35.05         0.47 o
  -5  -4   3         10.45         13.44         0.26 o
  -4  -4   3        229.31        228.34         5.47 o
  -3  -4   3        108.84        104.65         3.42 o
  -2  -4   3         77.74         64.77         3.46 o
  -1  -4   3       1176.20       1024.19        38.98 o
   0  -4   3         14.66         13.08         0.40 o
   1  -4   3        395.41        349.83        14.52 o
   2  -4   3         43.10         43.10         0.71 o
   4  -4   3        110.09        105.86         5.92 o
   5  -4   3         49.11         50.49         1.78 o
   6  -4   3         33.54         30.08         1.85 o
   7  -4   3         43.01         38.52         0.64 o
   8  -4   3         10.93          9.00         0.38 o
  -9  -3   3          1.93          1.19         0.24 o
  -8  -3   3          4.48          5.01         0.23 o
  -7  -3   3          6.77          7.32         0.21 o
  -6  -3   3          5.91          6.66         0.20 o
  -5  -3   3        114.85        113.43         2.18 o
  -4  -3   3         40.90         49.61         0.83 o
  -3  -3   3        322.10        311.91        12.95 o
  -2  -3   3       1641.47       1563.27        36.05 o
  -1  -3   3       1459.72       1413.96        53.82 o
   0  -3   3        822.54        631.53        24.43 o
   1  -3   3        803.71        761.00        20.26 o
   2  -3   3        119.49        101.94         1.70 o
   3  -3   3        168.48        182.30         4.16 o
   4  -3   3         88.52         77.51         1.16 o
   5  -3   3        190.52        177.87         4.02 o
   6  -3   3        149.61        154.89         3.07 o
   7  -3   3          6.97          5.46         0.20 o
   8  -3   3         12.27          9.92         0.88 o
   9  -3   3          5.56          3.04         0.26 o
  -9  -2   3          4.09          2.58         0.24 o
  -8  -2   3        216.44        233.31        11.16 o
  -7  -2   3        166.13        156.24         4.54 o
  -6  -2   3        630.52        662.71        40.85 o
  -5  -2   3        151.32        167.44         8.27 o
  -4  -2   3        201.52        189.08        15.21 o
  -3  -2   3        236.19        232.11         6.34 o
  -2  -2   3          2.56          0.50         0.07 o
  -1  -2   3        279.41        230.68         5.02 o
   0  -2   3        882.12       1007.52       178.79 o
   1  -2   3        256.96        245.98         4.13 o
   2  -2   3        462.22        515.94         9.44 o
   3  -2   3        146.64        156.58         1.77 o
   4  -2   3         59.64         86.97         1.15 o
   5  -2   3        286.40        300.96         3.78 o
   6  -2   3         30.91         30.33         1.26 o
   7  -2   3         20.93         19.94         1.04 o
   8  -2   3          0.31          0.54         0.18 o
   9  -2   3         51.30         51.59         5.76 o
  -9  -1   3         11.75         13.04         0.38 o
  -8  -1   3         24.90         27.51         0.50 o
  -7  -1   3         87.88        103.92        11.44 o
  -6  -1   3         77.90         88.37         2.72 o
  -5  -1   3         67.34         67.43         3.24 o
  -4  -1   3        198.30        257.26         5.34 o
  -3  -1   3        655.97        607.63        31.99 o
  -2  -1   3        425.79        403.73        11.84 o
  -1  -1   3       1740.48       1865.83        80.49 o
   0  -1   3       2254.45       2275.05        59.14 o
   1  -1   3       1551.44       1677.66        24.21 o
   2  -1   3        385.82        445.60         5.83 o
   3  -1   3         12.71         11.79         1.62 o
   4  -1   3        269.47        350.11         3.24 o
   5  -1   3        138.33        135.81         4.35 o
   6  -1   3        277.16        279.88         7.67 o
   7  -1   3          8.03          5.98         0.37 o
   8  -1   3         14.01         14.80         0.29 o
   9  -1   3        163.32        188.40        20.56 o
  10  -1   3          8.70          8.98         0.75 o
  -9   0   3         62.85         75.35         1.14 o
  -8   0   3        288.42        314.30         8.02 o
  -7   0   3        182.65        200.97         4.60 o
  -6   0   3        395.85        413.20         7.51 o
  -5   0   3        161.97        146.99         3.53 o
  -4   0   3        325.12        307.36         4.41 o
  -3   0   3        322.92        399.32        11.77 o
  -2   0   3         35.44         27.12         0.95 o
  -1   0   3        424.77        355.69         4.72 o
   0   0   3          8.60          7.45         0.19 o
   1   0   3        861.46        845.82        37.33 o
   2   0   3          7.43         18.22         0.41 o
   3   0   3        396.14        621.71         6.49 o
   4   0   3        560.13        701.02         6.29 o
   5   0   3         76.18         56.31         2.05 o
   6   0   3         14.83         25.06         0.66 o
   7   0   3        226.49        235.73         4.22 o
   8   0   3         59.70         72.76         1.71 o
   9   0   3        327.13        362.82        18.42 o
  10   0   3         11.25         12.73         0.88 o
  -9   1   3         85.94         98.62         1.54 o
  -8   1   3          0.52          0.48         0.17 o
  -7   1   3         92.49        101.43         2.10 o
  -6   1   3        100.37        108.33         4.48 o
  -5   1   3        111.28        106.84         3.65 o
  -4   1   3        249.18        240.88         5.92 o
  -3   1   3          3.63          6.54         0.27 o
  -2   1   3       1073.59       1212.06        14.22 o
  -1   1   3        115.59        178.50        10.00 o
   0   1   3        241.20        219.02         4.00 o
   1   1   3        298.57        292.57        25.12 o
   2   1   3       2561.75       3032.84       214.56 o
   3   1   3        727.27        819.53       117.21 o
   4   1   3       4295.03       5059.42        57.88 o
   5   1   3         99.14        121.74         1.84 o
   6   1   3        514.86        555.70         5.04 o
   7   1   3        174.09        175.47         1.63 o
   8   1   3        117.05        105.60         1.22 o
   9   1   3        200.59        211.66        11.77 o
  10   1   3          5.06          3.48         0.35 o
  -9   2   3         38.96         44.45         1.56 o
  -8   2   3          0.03         -0.03         0.20 o
  -7   2   3        215.30        234.33        19.02 o
  -6   2   3         79.82         93.40         1.48 o
  -5   2   3        149.33        149.72         2.26 o
  -4   2   3         44.06         51.52         0.74 o
  -3   2   3         89.24        100.19         3.26 o
  -2   2   3        571.22        773.81        16.09 o
  -1   2   3       1558.88       1984.33        98.48 o
   0   2   3        129.22        221.75         3.26 o
   1   2   3        119.78        108.08        11.86 o
   2   2   3        954.28       1040.40       188.08 o
   3   2   3        825.11        827.50        24.41 o
   4   2   3        842.66        920.40         9.86 o
   5   2   3        199.48        183.72         1.85 o
   6   2   3        225.05        258.62         2.69 o
   7   2   3        312.37        299.14         3.49 o
   8   2   3         31.87         34.45         0.90 o
   9   2   3         74.62         70.30         0.96 o
  10   2   3         94.42        108.88         9.04 o
  -8   3   3          4.91          5.99         0.26 o
  -7   3   3        135.73        149.45        12.64 o
  -6   3   3          1.58          0.77         0.17 o
  -5   3   3         12.35         11.75         0.99 o
  -4   3   3          3.12          3.89         0.14 o
  -3   3   3         38.05         33.44         0.60 o
  -2   3   3        533.44        575.30        29.64 o
  -1   3   3         47.10         49.10         0.59 o
   0   3   3          8.58          2.28         0.18 o
   1   3   3        122.21        138.23         5.20 o
   2   3   3        343.78        355.52        31.67 o
   3   3   3        443.12        480.59        18.64 o
   4   3   3        406.70        456.02         7.36 o
   5   3   3        700.64        707.87        17.56 o
   6   3   3        458.62        448.00         5.97 o
   7   3   3        143.86        126.53         3.08 o
   8   3   3        150.43        147.02         2.34 o
   9   3   3        221.73        237.71         4.18 o
  10   3   3         70.33         67.43         5.91 o
  -8   4   3          7.89          8.22         0.34 o
  -7   4   3          0.00         -0.11         0.21 o
  -6   4   3          3.86          6.17         0.42 o
  -5   4   3          1.20          0.36         0.17 o
  -4   4   3          7.75          3.99         0.16 o
  -3   4   3        434.09        431.07         7.04 o
  -2   4   3         20.70         25.76         0.37 o
  -1   4   3        967.35       1047.94        19.59 o
   0   4   3        428.70        431.64         9.83 o
   1   4   3        296.75        316.80        18.93 o
   2   4   3        118.41        129.47        20.70 o
   3   4   3        307.72        311.34        31.95 o
   4   4   3        971.59       1058.47        40.81 o
   5   4   3        705.43        715.64        24.82 o
   6   4   3        277.81        261.68        10.37 o
   7   4   3         82.66         79.84         3.15 o
   8   4   3         62.20         51.41         7.39 o
   9   4   3          0.17          0.41         0.19 o
  10   4   3          2.28          1.80         0.32 o
  -7   5   3          4.11          4.70         0.31 o
  -6   5   3         61.78         56.51         1.13 o
  -5   5   3          2.60          1.40         0.15 o
  -4   5   3         33.02         35.71         1.59 o
  -3   5   3          2.40          2.30         0.12 o
  -2   5   3        112.67        112.84         1.56 o
  -1   5   3        373.37        383.83         6.11 o
   0   5   3        277.19        233.27         4.67 o
   1   5   3        199.06        203.92         3.54 o
   2   5   3        149.03        159.36         8.55 o
   3   5   3        137.71        133.22         2.14 o
   4   5   3        535.67        561.41        77.54 o
   5   5   3        129.84        123.01         5.67 o
   6   5   3         82.78         77.38         1.13 o
   7   5   3         59.33         54.65         1.43 o
   8   5   3         29.26         24.82         0.56 o
   9   5   3          1.40          0.89         0.20 o
  10   5   3          0.23          0.33         0.25 o
  -7   6   3          0.04          0.33         0.26 o
  -6   6   3         28.78         22.50         0.68 o
  -5   6   3         95.93         84.48         1.70 o
  -4   6   3         43.43         31.91         0.49 o
  -3   6   3        446.72        417.23        20.69 o
  -2   6   3          0.78          1.23         0.12 o
  -1   6   3       1497.59       1508.48        35.94 o
   0   6   3         11.38         12.35         0.27 o
   1   6   3        409.51        392.89        15.18 o
   2   6   3         30.69         35.16         0.55 o
   3   6   3         24.69         24.75         0.42 o
   4   6   3        295.17        291.11        16.92 o
   5   6   3         44.92         34.30         0.49 o
   6   6   3        276.76        260.36         4.37 o
   7   6   3          1.92          1.85         0.17 o
   8   6   3          5.51          4.51         0.26 o
   9   6   3          0.34          0.43         0.20 o
  -5   7   3          0.02          0.09         0.17 o
  -4   7   3        107.28         91.76         2.78 o
  -3   7   3         12.18         11.49         0.38 o
  -2   7   3         34.45         34.74         1.28 o
  -1   7   3        119.43        108.14         1.85 o
   0   7   3          9.60          8.29         0.24 o
   1   7   3        407.37        362.61         8.49 o
   2   7   3          2.84          2.15         0.16 o
   3   7   3         45.61         34.70         0.55 o
   4   7   3         17.71         11.72         0.23 o
   5   7   3         12.75         10.28         0.24 o
   6   7   3         85.03         74.61         2.06 o
   7   7   3         72.21         60.16         0.94 o
   8   7   3          4.93          4.54         0.25 o
   9   7   3        108.86        107.58         2.88 o
  -5   8   3         14.86         13.22         0.41 o
  -4   8   3         30.40         26.58         0.47 o
  -3   8   3         74.34         72.77         5.44 o
  -2   8   3         30.87         28.75         2.12 o
  -1   8   3        205.73        201.16         3.85 o
   0   8   3         73.58         71.76         1.06 o
   1   8   3        110.12        121.72         2.41 o
   2   8   3          1.20          1.07         0.16 o
   3   8   3         12.80          9.65         0.27 o
   4   8   3         62.71         59.48         2.60 o
   5   8   3          7.63          6.77         0.21 o
   6   8   3        177.86        180.52         3.29 o
   7   8   3          3.50          3.91         0.23 o
   8   8   3        113.13         97.86         1.26 o
  -4   9   3         73.31         48.61         1.70 o
  -3   9   3         30.09         27.67         0.52 o
  -2   9   3         25.71         22.77         0.48 o
  -1   9   3          0.01          0.35         0.22 o
   0   9   3         46.87         53.06         1.57 o
   1   9   3         54.71         67.70         0.96 o
   2   9   3          0.85          0.19         0.21 o
   3   9   3         88.17         97.07         3.36 o
   4   9   3          4.33          6.48         0.26 o
   5   9   3         34.53         38.20         0.58 o
   6   9   3         16.76         18.26         0.39 o
   7   9   3          0.95          1.07         0.21 o
   8   9   3          1.64          1.27         0.23 o
  -2  10   3          0.18          0.60         0.37 o
  -1  10   3         16.77         17.47         0.46 o
   0  10   3          0.00          0.05         0.26 o
   1  10   3         54.47         54.41         0.84 o
   2  10   3          0.10          0.32         0.27 o
   3  10   3          4.79          5.80         0.35 o
   4  10   3         97.99        105.87         1.52 o
   5  10   3         10.73         10.17         0.35 o
   6  10   3        200.82        230.98         4.19 o
   0  11   3         15.25         15.33         0.51 o
   1  11   3         65.00         78.89         1.42 o
   2  11   3         28.69         34.92         0.75 o
   3  11   3        168.36        204.79         4.81 o
   4  11   3          1.98          3.12         0.37 o
  -3 -10   4         23.59         22.37         1.45 o
  -2 -10   4          3.20          4.38         0.37 o
  -1 -10   4        109.79        140.50         3.61 o
   0 -10   4          9.55         10.80         0.44 o
   1 -10   4         57.91         77.46         4.72 o
  -5  -9   4         17.36         18.38         0.42 o
  -4  -9   4          9.54          9.30         0.33 o
  -3  -9   4          1.36          0.49         0.26 o
  -2  -9   4         64.20         67.42         1.34 o
  -1  -9   4         23.33         26.52         1.27 o
   0  -9   4         81.54         99.26         4.47 o
   1  -9   4         56.82         70.74         4.01 o
   2  -9   4         98.75        114.78         7.18 o
   3  -9   4         12.70         12.74         1.12 o
  -6  -8   4          1.20          1.93         0.27 o
  -5  -8   4         71.38         72.62         1.49 o
  -4  -8   4          0.00          0.26         0.20 o
  -3  -8   4        161.75        166.92         8.19 o
  -2  -8   4          0.89          1.45         0.19 o
  -1  -8   4        141.00        159.91         4.69 o
   0  -8   4          7.59          8.06         0.30 o
   1  -8   4        169.47        188.10         6.26 o
   2  -8   4         12.92         12.76         0.29 o
   3  -8   4         71.14         75.90         3.24 o
   4  -8   4         37.09         35.94         2.12 o
   5  -8   4         73.07         71.79         8.41 o
  -7  -7   4         15.01         13.26         0.38 o
  -6  -7   4         58.79         60.68         2.40 o
  -5  -7   4          1.18          0.97         0.21 o
  -4  -7   4         73.87         77.74         2.05 o
  -3  -7   4         59.73         49.04         0.82 o
  -1  -7   4         66.50         54.73         0.75 o
   0  -7   4        685.52        736.21        27.96 o
   1  -7   4         10.89         10.50         0.23 o
   2  -7   4        415.98        431.75        17.54 o
   3  -7   4         20.38         17.34         0.45 o
   4  -7   4         98.58         94.26         1.32 o
   5  -7   4         19.74         21.81         1.46 o
   6  -7   4          0.01          0.04         0.24 o
  -8  -6   4          8.47          7.94         0.34 o
  -7  -6   4        131.03        123.99         2.13 o
  -6  -6   4          8.11          8.06         0.40 o
  -5  -6   4        515.56        467.73        13.20 o
  -4  -6   4          2.57          2.82         0.19 o
  -3  -6   4        538.75        564.52        11.97 o
  -2  -6   4          2.57          1.99         0.16 o
  -1  -6   4        333.69        330.89         7.50 o
   0  -6   4         28.50         32.17         0.86 o
   1  -6   4         60.88         66.26         0.93 o
   2  -6   4        149.29        146.36         4.34 o
   3  -6   4          5.43          4.87         0.19 o
   4  -6   4         14.09         10.97         0.48 o
   5  -6   4          1.03          0.67         0.20 o
   6  -6   4          0.29         -0.02         0.20 o
   7  -6   4         30.98         24.59         2.09 o
  -8  -5   4        233.04        225.24        13.34 o
  -7  -5   4          6.08          4.31         0.24 o
  -6  -5   4        243.38        210.10         5.09 o
  -5  -5   4         48.81         39.26         1.20 o
  -4  -5   4        178.85        181.41         8.95 o
  -3  -5   4          0.70          1.08         0.14 o
  -2  -5   4        189.73        201.48         5.71 o
  -1  -5   4         78.91         74.41         1.21 o
   0  -5   4        444.32        414.14        11.24 o
   1  -5   4        162.75        144.88         3.20 o
   2  -5   4        344.23        323.29        13.40 o
   3  -5   4         14.55         12.14         0.22 o
   4  -5   4         18.99         15.03         0.29 o
   5  -5   4          1.99          1.52         0.16 o
   6  -5   4          0.29          0.34         0.17 o
   7  -5   4         21.06         15.46         1.12 o
   8  -5   4         23.52         19.79         1.01 o
  -8  -4   4         21.44         18.89         0.78 o
  -7  -4   4        145.82        146.77         7.82 o
  -6  -4   4          6.97          6.76         0.31 o
  -4  -4   4        195.43        193.96         4.56 o
  -3  -4   4        586.60        531.50        18.34 o
  -2  -4   4        730.38        783.97       104.32 o
  -1  -4   4         77.25         83.66         1.68 o
   0  -4   4        267.29        229.72        10.30 o
   1  -4   4         51.46         60.21         1.79 o
   2  -4   4        121.76        113.18         2.21 o
   3  -4   4         10.02         10.30         0.31 o
   5  -4   4         18.72         16.02         0.27 o
   7  -4   4         10.17          8.74         0.26 o
   8  -4   4         45.05         35.81         0.67 o
  -9  -3   4         51.93         51.00         1.91 o
  -8  -3   4        160.91        183.88         3.50 o
  -7  -3   4        124.66        122.36         2.00 o
  -6  -3   4        319.72        299.18        18.41 o
  -5  -3   4          9.76          8.67         0.20 o
  -4  -3   4        343.66        336.63        14.81 o
  -3  -3   4         32.15         43.42         0.67 o
  -2  -3   4          6.22          9.14         0.19 o
  -1  -3   4        566.10        554.06        21.81 o
   0  -3   4         14.84         16.78         0.41 o
   1  -3   4        374.27        316.66         9.20 o
   2  -3   4          6.13          5.93         0.18 o
   3  -3   4          1.11          0.90         0.08 o
   4  -3   4         17.26         15.68         0.37 o
   5  -3   4         40.54         40.97         0.62 o
   6  -3   4          0.38          0.60         0.14 o
   7  -3   4         46.18         36.35         0.58 o
   8  -3   4         70.24         71.40         5.47 o
  -9  -2   4        114.95        129.26         4.76 o
  -8  -2   4          1.00          1.27         0.24 o
  -7  -2   4        217.03        246.93         4.73 o
  -6  -2   4          1.51          4.05         0.18 o
  -5  -2   4         99.97         97.28         3.37 o
  -4  -2   4          5.23          3.90         0.13 o
  -3  -2   4          6.42          4.60         0.17 o
  -2  -2   4         66.22         63.60         1.03 o
  -1  -2   4        275.06        240.15        23.42 o
   0  -2   4         81.86        103.90         2.21 o
   1  -2   4        105.76        104.82         2.03 o
   2  -2   4         17.61          8.61         0.29 o
   3  -2   4        489.45        548.14         9.79 o
   4  -2   4        660.28        799.71        31.06 o
   5  -2   4          1.49          2.65         0.20 o
   6  -2   4        925.60        867.75        31.69 o
   7  -2   4          5.34          4.09         0.18 o
   8  -2   4        321.66        334.26        23.89 o
   9  -2   4         28.89         22.90         1.07 o
  -9  -1   4         11.56         12.57         0.38 o
  -8  -1   4         26.81         35.69         0.57 o
  -7  -1   4         17.41         19.86         0.49 o
  -6  -1   4         15.51         12.97         0.27 o
  -5  -1   4          0.01          0.39         0.12 o
  -4  -1   4          0.29          0.10         0.09 o
  -3  -1   4         70.75         87.81         1.34 o
  -2  -1   4          0.80          5.73         0.13 o
  -1  -1   4        131.61        160.28         8.46 o
   0  -1   4         74.48         59.63         1.50 o
   1  -1   4        549.99        483.62        10.90 o
   2  -1   4          0.42          0.55         0.08 o
   3  -1   4        803.27       1056.88        54.54 o
   4  -1   4        116.99        142.78         1.68 o
   5  -1   4        910.08        982.87        24.97 o
   6  -1   4          0.11          0.23         0.10 o
   7  -1   4        351.53        355.78         4.86 o
   8  -1   4         68.51         69.30         0.80 o
   9  -1   4         46.96         41.78         0.91 o
  10  -1   4         68.75         79.72         5.18 o
  -9   0   4          0.54          0.41         0.26 o
  -8   0   4          1.30          1.65         0.22 o
  -7   0   4          0.04          0.07         0.17 o
  -6   0   4         18.38         19.46         0.34 o
  -5   0   4          3.34          2.71         0.12 o
  -4   0   4        102.28        116.56         1.88 o
  -3   0   4        102.43        119.85         4.34 o
  -2   0   4        463.18        568.59        12.62 o
  -1   0   4        254.88        208.62         6.19 o
   0   0   4        758.82        847.09        89.41 o
   1   0   4        527.65        465.17        39.18 o
   2   0   4       1150.10        981.25       134.88 o
   3   0   4         24.91         22.56         1.44 o
   4   0   4        537.00        608.61         6.67 o
   5   0   4         46.90         54.75         1.19 o
   6   0   4        464.57        497.35        16.22 o
   7   0   4          3.11          2.72         0.14 o
   8   0   4         24.95         21.04         0.36 o
   9   0   4          6.61          6.18         0.23 o
  10   0   4          0.34          0.20         0.21 o
  -8   1   4          1.11          1.18         0.20 o
  -7   1   4          5.05          8.99         0.31 o
  -6   1   4         20.69         18.76         0.33 o
  -5   1   4         99.60        111.76         4.72 o
  -4   1   4        160.63        144.63         4.61 o
  -3   1   4        338.14        370.36         6.98 o
  -2   1   4        332.95        311.02        13.12 o
  -1   1   4        257.19        271.18         5.77 o
   0   1   4       1287.16       1453.65        28.72 o
   1   1   4       1551.56       1469.35       241.54 o
   2   1   4          1.53          2.83         0.10 o
   3   1   4        242.86        277.37        55.87 o
   4   1   4        564.49        659.24        49.66 o
   5   1   4        173.18        186.47         1.96 o
   6   1   4         56.88         53.02         1.29 o
   7   1   4        149.42        144.40         2.55 o
   8   1   4          4.76          3.75         0.19 o
   9   1   4         65.53         63.08         2.56 o
  10   1   4         17.05         17.90         1.25 o
  -8   2   4         35.19         39.99         0.70 o
  -7   2   4         25.79         27.53         0.81 o
  -6   2   4        114.54        125.36         7.37 o
  -5   2   4        195.39        198.24         5.14 o
  -4   2   4        413.87        415.04         7.99 o
  -3   2   4         76.83         80.74         1.40 o
  -2   2   4       1183.49       1221.79        34.27 o
  -1   2   4        135.50        129.56         5.39 o
   0   2   4        983.80       1043.89       102.20 o
   1   2   4        136.83        126.53        18.73 o
   2   2   4        578.88        624.35        18.06 o
   3   2   4        331.89        311.80         4.86 o
   4   2   4        273.35        333.00         4.27 o
   5   2   4         23.24         28.95         0.36 o
   6   2   4        203.67        201.67         2.46 o
   7   2   4         32.35         29.09         0.99 o
   8   2   4          0.07          0.23         0.16 o
   9   2   4         42.79         46.59         2.64 o
  10   2   4        152.60        182.48         8.84 o
  -8   3   4         32.52         35.33         1.34 o
  -7   3   4         47.53         57.85         1.02 o
  -6   3   4         92.35        106.23         6.81 o
  -5   3   4         53.69         61.82         1.74 o
  -4   3   4         35.80         40.86         2.36 o
  -3   3   4        739.20        740.91        15.15 o
  -2   3   4        227.71        261.12         8.34 o
  -1   3   4       1132.47       1194.42        57.95 o
   0   3   4         35.70         48.84         0.67 o
   1   3   4       1332.51       1466.16        83.90 o
   2   3   4        359.12        363.20        22.43 o
   3   3   4          0.73          0.58         0.13 o
   4   3   4        179.47        200.50         2.87 o
   5   3   4        202.13        215.91         2.80 o
   6   3   4        166.00        175.70         2.56 o
   7   3   4         23.82         19.39         0.30 o
   8   3   4         59.88         71.07         1.17 o
   9   3   4          0.15          0.14         0.18 o
  10   3   4         24.45         26.38         2.26 o
  -8   4   4         90.98         94.65         8.10 o
  -7   4   4          0.20          0.61         0.20 o
  -6   4   4        196.85        207.77         7.30 o
  -5   4   4         11.81         13.73         0.30 o
  -4   4   4        484.06        531.05        14.61 o
  -3   4   4        175.26        169.96         3.00 o
  -2   4   4        370.61        381.48         6.35 o
  -1   4   4        241.39        322.99         5.68 o
   0   4   4          8.10         14.77         0.27 o
   1   4   4        688.18        686.01        33.26 o
   2   4   4         19.85         36.06         0.57 o
   3   4   4         28.83         37.86         1.55 o
   4   4   4         31.14         41.03         0.75 o
   5   4   4        262.87        266.22         3.66 o
   6   4   4         52.66         48.38         0.68 o
   7   4   4          0.04          0.15         0.13 o
   8   4   4          0.08          0.43         0.16 o
   9   4   4        208.90        217.28         7.01 o
  10   4   4         74.24         65.85         2.68 o
  -7   5   4         84.69         93.17         3.09 o
  -6   5   4         26.16         21.68         0.71 o
  -5   5   4         94.51        102.15         4.05 o
  -4   5   4          9.02          5.72         0.18 o
  -3   5   4        161.11        174.49         3.48 o
  -2   5   4        332.66        336.78        21.66 o
  -1   5   4        306.10        312.44        10.30 o
   0   5   4        208.44        205.51         3.18 o
   1   5   4        167.88        167.35         4.39 o
   2   5   4        132.45        114.20         2.31 o
   3   5   4          0.01          0.38         0.09 o
   4   5   4        487.37        522.06        54.78 o
   5   5   4        392.97        400.22        22.59 o
   6   5   4        509.20        457.39        21.49 o
   7   5   4        157.85        143.03        12.33 o
   8   5   4        340.58        316.47         5.18 o
   9   5   4         18.23         15.16         0.34 o
  10   5   4        115.11        119.63         2.69 o
  -6   6   4         48.79         43.31         1.96 o
  -5   6   4          0.85          0.79         0.17 o
  -4   6   4          4.06          4.33         0.21 o
  -3   6   4         53.17         45.16         0.86 o
  -2   6   4         34.86         32.60         0.77 o
  -1   6   4        145.96        137.16         3.99 o
   0   6   4         22.60         19.63         0.50 o
   1   6   4        161.01        161.10         2.47 o
   2   6   4          6.08          6.49         0.17 o
   3   6   4         74.10         76.74         1.98 o
   4   6   4         69.69         66.41         0.93 o
   5   6   4          9.38         10.73         0.37 o
   6   6   4         43.86         41.04         0.55 o
   7   6   4        208.58        197.92         3.91 o
   8   6   4          2.05          2.25         0.20 o
   9   6   4        315.40        293.50        10.85 o
  -6   7   4         16.96          9.80         1.19 o
  -5   7   4          8.94          7.46         0.67 o
  -4   7   4          0.52          0.70         0.18 o
  -3   7   4          9.16          8.23         0.27 o
  -2   7   4         14.60         15.85         0.41 o
  -1   7   4          4.83          5.87         0.51 o
   0   7   4         37.32         32.87         0.55 o
   1   7   4         56.28         56.49         0.89 o
   2   7   4        314.48        308.34         8.48 o
   3   7   4        205.52        221.68         4.35 o
   4   7   4        581.95        534.00        30.00 o
   5   7   4        180.37        171.10         7.62 o
   6   7   4        313.76        289.51         6.63 o
   7   7   4         33.79         32.43         1.44 o
   8   7   4         80.33         73.13         1.30 o
   9   7   4          0.77          1.21         0.24 o
  -5   8   4         23.52         19.61         1.11 o
  -4   8   4          9.50          7.80         0.34 o
  -3   8   4         33.97         26.46         0.47 o
  -2   8   4         32.42         29.89         1.78 o
  -1   8   4         48.21         43.38         1.14 o
   0   8   4         68.60         64.97         1.01 o
   1   8   4        167.31        170.26         3.36 o
   2   8   4        153.31        136.84         8.82 o
   3   8   4        224.30        222.72         5.30 o
   4   8   4         29.02         19.74         0.57 o
   5   8   4        228.73        236.18         5.14 o
   6   8   4         12.36         11.31         0.31 o
   7   8   4        189.49        164.31         2.78 o
   8   8   4          0.08          0.26         0.21 o
  -3   9   4         95.38         87.46        10.17 o
  -2   9   4         34.83         31.61         0.63 o
  -1   9   4         68.09         70.32         1.30 o
   0   9   4         67.96         62.79         1.44 o
   1   9   4         67.44         65.96         1.45 o
   2   9   4        148.35        151.62         2.95 o
   3   9   4          2.11          2.62         0.25 o
   4   9   4        208.72        230.59         4.49 o
   5   9   4         10.04         12.71         0.74 o
   6   9   4         41.40         42.59         0.59 o
   7   9   4          5.35          5.85         0.26 o
   8   9   4          7.19          8.08         0.41 o
  -2  10   4         10.40         11.69         0.59 o
  -1  10   4         84.07         85.95         3.94 o
   0  10   4         40.01         43.06         0.79 o
   1  10   4         76.02         79.73         1.45 o
   2  10   4         35.45         41.85         0.69 o
   3  10   4        140.18        160.93         3.34 o
   4  10   4         25.31         32.29         0.70 o
   5  10   4         69.45         80.32         1.16 o
   6  10   4          8.93          7.55         0.68 o
   1  11   4          0.12          0.31         0.29 o
   2  11   4         58.97         66.64         1.57 o
   3  11   4          0.19          0.52         0.33 o
   4  11   4         47.25         59.63         0.96 o
  -4  -9   5          3.87          4.18         0.38 o
  -3  -9   5        341.82        396.42        15.09 o
  -2  -9   5          7.24          8.51         0.29 o
  -1  -9   5        201.38        242.12        16.93 o
   0  -9   5          0.72          0.39         0.21 o
   1  -9   5         31.61         35.14         3.13 o
   2  -9   5         53.58         64.54         1.10 o
   3  -9   5         16.71         19.18         0.86 o
  -6  -8   5        144.09        145.01         4.21 o
  -5  -8   5         17.08         11.82         0.35 o
  -4  -8   5         93.41         94.73         5.25 o
  -3  -8   5         66.15         68.02         1.57 o
  -2  -8   5          0.09          0.08         0.17 o
  -1  -8   5          0.68          0.46         0.20 o
   0  -8   5          0.07          0.07         0.17 o
   1  -8   5         22.78         21.56         1.01 o
   2  -8   5          0.52          0.48         0.19 o
   3  -8   5         27.61         27.36         0.51 o
   4  -8   5          8.57          9.10         0.78 o
  -6  -7   5          2.48          1.06         0.24 o
  -5  -7   5         70.81         67.04         4.22 o
  -4  -7   5          1.18          1.72         0.23 o
  -3  -7   5         10.82          9.82         0.30 o
  -2  -7   5         10.40         13.35         0.30 o
  -1  -7   5         51.46         52.57         0.72 o
   0  -7   5         13.39          9.12         0.24 o
   1  -7   5          5.16          4.69         0.20 o
   2  -7   5         63.78         67.61         2.56 o
   3  -7   5          6.50          5.61         0.22 o
   4  -7   5        102.21         98.80         1.34 o
   5  -7   5         59.51         61.00         4.70 o
   6  -7   5         10.34          7.48         0.74 o
  -7  -6   5          4.75          6.83         0.31 o
  -6  -6   5         89.89         76.02         1.19 o
  -5  -6   5         10.43          6.60         0.27 o
  -4  -6   5         48.34         40.48         0.61 o
  -3  -6   5         16.04         11.24         0.31 o
  -2  -6   5         19.72         22.06         0.35 o
  -1  -6   5          5.57          4.62         0.16 o
   0  -6   5         41.36         39.52         0.71 o
   1  -6   5         41.07         37.87         0.55 o
   2  -6   5        142.30        157.67         3.93 o
   3  -6   5         50.23         53.59         0.72 o
   4  -6   5        194.52        184.44         7.98 o
   5  -6   5        161.14        149.62        12.49 o
   6  -6   5         77.40         78.30         5.88 o
   7  -6   5        171.68        152.98         3.75 o
  -8  -5   5          4.91          3.99         0.31 o
  -7  -5   5         22.49         16.12         0.70 o
  -6  -5   5          5.35          5.08         0.27 o
  -5  -5   5          9.29          9.19         0.26 o
  -4  -5   5         14.94         14.25         0.29 o
  -3  -5   5         57.74         56.15         0.80 o
  -2  -5   5          8.58         10.26         0.21 o
  -1  -5   5        327.66        328.38         9.58 o
   0  -5   5         17.50         13.05         0.25 o
   1  -5   5        180.68        178.77         6.89 o
   2  -5   5        268.66        273.70        11.00 o
   3  -5   5        158.02        157.44         4.85 o
   5  -5   5          6.13          6.07         0.22 o
   6  -5   5        105.12         90.99         7.16 o
   7  -5   5          2.79          3.20         0.43 o
  -8  -4   5          0.44         -0.02         0.26 o
  -7  -4   5          0.01         -0.03         0.21 o
  -6  -4   5          1.31          0.80         0.18 o
  -5  -4   5          0.31          0.20         0.16 o
  -4  -4   5          4.08          3.41         0.15 o
  -3  -4   5         83.00         85.68         1.40 o
  -2  -4   5        450.56        460.95        18.29 o
  -1  -4   5         96.28         90.44         1.94 o
   1  -4   5        135.83        113.28         2.57 o
   3  -4   5        130.91        128.73         2.36 o
   4  -4   5         29.82         28.05         0.42 o
   6  -4   5         55.85         47.77         2.69 o
   7  -4   5         77.40         64.52         4.67 o
   8  -4   5         32.55         25.40         2.28 o
  -8  -3   5         16.28         19.20         0.43 o
  -7  -3   5         82.79         86.11         1.54 o
  -6  -3   5          0.04          0.15         0.15 o
  -5  -3   5        273.51        242.38        20.07 o
  -4  -3   5          3.34          3.91         0.27 o
  -3  -3   5        931.92        911.65        82.01 o
  -2  -3   5         69.81         67.70         2.91 o
  -1  -3   5        499.44        498.94        14.32 o
   0  -3   5        822.13        721.27        19.39 o
   1  -3   5        187.35        171.34         4.21 o
   2  -3   5        264.00        360.10        14.45 o
   3  -3   5         32.54         34.59         0.91 o
   4  -3   5        627.56        572.44        15.71 o
   5  -3   5         46.70         35.09         0.57 o
   6  -3   5        189.48        125.81         5.25 o
   7  -3   5          0.39          0.88         0.16 o
   8  -3   5         26.58         22.48         1.34 o
   9  -3   5          0.01          0.14         0.23 o
  -8  -2   5        105.64        115.02         2.06 o
  -7  -2   5          0.03          0.45         0.18 o
  -6  -2   5        107.02        109.76         2.30 o
  -5  -2   5        170.61        160.88         6.35 o
  -4  -2   5        226.22        229.86         6.75 o
  -3  -2   5        527.63        537.16        11.23 o
  -2  -2   5        370.25        357.79         4.87 o
  -1  -2   5       1658.47       2234.17        78.25 o
   0  -2   5        674.68        605.69        21.76 o
   1  -2   5         75.07         59.12         1.37 o
   2  -2   5        136.34        133.38         3.19 o
   3  -2   5          0.37          0.55         0.09 o
   4  -2   5         87.79         86.08         3.81 o
   5  -2   5          9.08         11.51         0.25 o
   6  -2   5          0.48          0.92         0.13 o
   7  -2   5          5.22          4.59         0.21 o
   8  -2   5         29.36         25.43         2.09 o
   9  -2   5          3.82          4.29         0.51 o
  -8  -1   5         17.83         19.65         0.46 o
  -7  -1   5        143.67        173.17         3.18 o
  -6  -1   5         91.14         80.80         3.04 o
  -5  -1   5        384.45        449.05        12.52 o
  -4  -1   5          3.71          4.19         0.12 o
  -3  -1   5        131.84        116.32         1.52 o
  -2  -1   5         89.16         91.02         3.80 o
  -1  -1   5        789.02        920.84        73.26 o
   0  -1   5        479.69        456.62         9.26 o
   1  -1   5        599.77        485.13        13.15 o
   2  -1   5        632.40        678.01        15.06 o
   3  -1   5        397.81        480.56        25.39 o
   4  -1   5        347.10        438.95        10.60 o
   5  -1   5          0.36          1.88         0.11 o
   6  -1   5         86.24         73.54         2.12 o
   7  -1   5          0.76          1.12         0.16 o
   8  -1   5         65.15         64.78         0.83 o
   9  -1   5         14.31         12.21         0.86 o
  -8   0   5         95.48        109.81         2.06 o
  -7   0   5         57.80         64.87         0.93 o
  -6   0   5        289.62        332.13         9.94 o
  -5   0   5        370.66        407.20         9.15 o
  -4   0   5         69.14         66.14         0.96 o
  -3   0   5       1215.69       1193.36        39.95 o
  -2   0   5        569.84        562.51        81.18 o
  -1   0   5       1120.33       1040.32        56.44 o
   0   0   5        400.36        431.58         8.96 o
   1   0   5        485.92        481.55         8.70 o
   2   0   5        113.98        126.61         4.95 o
   3   0   5        443.55        511.96         9.81 o
   4   0   5         20.11         12.05         0.40 o
   5   0   5         60.68         61.59         0.79 o
   6   0   5          4.88          8.04         0.46 o
   7   0   5         54.43         39.37         1.94 o
   8   0   5         16.91         14.54         0.29 o
   9   0   5         36.37         33.27         0.86 o
  10   0   5         31.38         35.12         2.64 o
  -8   1   5        144.79        192.48         6.89 o
  -7   1   5         93.79        111.61         1.52 o
  -6   1   5         93.74        106.56         3.64 o
  -5   1   5        145.35        171.05         2.48 o
  -4   1   5         84.80         81.27         3.02 o
  -3   1   5        184.52        220.59        27.19 o
  -2   1   5          3.37         12.56         0.22 o
  -1   1   5         45.08         51.98         1.82 o
   0   1   5        934.46        990.96        27.33 o
   1   1   5         33.88         39.18         1.90 o
   2   1   5         52.41         54.20         1.72 o
   3   1   5        142.54        158.94         4.31 o
   4   1   5        153.36        159.23        13.58 o
   5   1   5         21.76         23.44         0.53 o
   6   1   5        317.07        361.03         5.66 o
   7   1   5         58.33         70.96         1.52 o
   8   1   5        159.26        159.12         8.29 o
   9   1   5        272.14        291.89         5.76 o
  10   1   5        106.58         99.39        10.53 o
  -8   2   5        167.85        191.68         5.32 o
  -7   2   5          0.97          0.66         0.20 o
  -6   2   5         96.35        106.26         5.13 o
  -5   2   5        114.95        128.64         2.85 o
  -4   2   5          0.30          0.69         0.10 o
  -3   2   5         40.81         39.75         0.56 o
  -2   2   5        246.22        307.73         4.81 o
  -1   2   5        110.14        116.97         3.11 o
   0   2   5          0.11          1.68         0.07 o
   1   2   5          4.62          3.73         0.11 o
   2   2   5         12.69         21.52         0.67 o
   3   2   5        348.45        336.98         5.74 o
   4   2   5        647.30        724.62        13.74 o
   5   2   5        315.21        342.68         9.50 o
   6   2   5         97.18         90.00         1.12 o
   7   2   5         35.89         32.46         0.44 o
   8   2   5         64.57         48.26         0.66 o
   9   2   5        161.16        163.08        10.46 o
  10   2   5          4.12          4.37         0.29 o
  -8   3   5         13.03         15.93         0.41 o
  -7   3   5         14.58         16.15         0.36 o
  -6   3   5         82.73         99.48         5.23 o
  -5   3   5         24.79         32.51         0.56 o
  -4   3   5        104.29        118.85         7.89 o
  -3   3   5          4.30          3.45         0.28 o
  -2   3   5         30.83         44.48         1.03 o
  -1   3   5         34.49         70.94         2.13 o
   0   3   5        123.23        155.08         7.74 o
   1   3   5         51.34         72.79         1.39 o
   2   3   5        520.88        484.44        54.72 o
   3   3   5         48.81         54.70         1.89 o
   4   3   5       2278.07       2634.56       139.61 o
   5   3   5          4.65          4.07         0.14 o
   6   3   5        563.14        579.81         9.53 o
   7   3   5         14.07         16.58         0.52 o
   8   3   5         82.88         76.49         4.96 o
   9   3   5        123.74        128.14        14.54 o
  10   3   5          0.46          0.60         0.23 o
  -7   4   5         13.51         15.63         0.63 o
  -6   4   5         19.28         16.96         0.43 o
  -5   4   5         24.46         24.72         0.72 o
  -4   4   5         16.18         19.73         1.14 o
  -3   4   5        181.95        196.40         4.89 o
  -2   4   5         54.48         52.84         1.04 o
  -1   4   5       1293.01       1406.98        27.39 o
   0   4   5         17.21         17.33         0.83 o
   1   4   5        108.89        108.06         3.43 o
   2   4   5         94.22        103.55         6.98 o
   3   4   5         53.42         55.16         0.95 o
   4   4   5        148.83        140.51         2.26 o
   5   4   5         13.06         14.51         0.26 o
   6   4   5        327.91        304.36         5.10 o
   7   4   5         97.90         92.73         1.28 o
   8   4   5         85.23         83.12         6.42 o
   9   4   5         91.13         96.99         1.49 o
  10   4   5         32.82         31.70         0.51 o
  -7   5   5          2.48          2.14         0.27 o
  -6   5   5         62.54         63.29         5.24 o
  -5   5   5          1.42          1.17         0.21 o
  -4   5   5         28.11         26.69         0.85 o
  -3   5   5          0.05          0.18         0.12 o
  -2   5   5        193.67        202.75         7.93 o
  -1   5   5         72.73         65.31         1.56 o
   0   5   5         94.31         92.76         2.41 o
   1   5   5         75.14         78.74         1.35 o
   2   5   5        341.48        352.23        10.11 o
   3   5   5         22.51         24.66         0.38 o
   4   5   5        870.82        826.49        30.04 o
   5   5   5        140.98        137.19         3.03 o
   6   5   5        734.57        713.84        15.02 o
   7   5   5          0.30          0.73         0.15 o
   8   5   5         12.17         12.98         0.30 o
   9   5   5         11.36          9.14         0.44 o
  10   5   5          1.62          1.83         0.26 o
  -6   6   5         59.12         60.79         6.02 o
  -5   6   5         39.26         38.61         2.48 o
  -4   6   5          0.46          0.81         0.15 o
  -3   6   5        154.75        146.40         9.44 o
  -2   6   5          0.37          0.31         0.12 o
  -1   6   5        427.52        419.87         8.78 o
   0   6   5        202.86        190.57         8.70 o
   1   6   5        756.80        715.27        23.82 o
   2   6   5        101.75        114.75         2.16 o
   3   6   5        216.96        188.41         5.55 o
   4   6   5        256.54        253.18         7.36 o
   5   6   5        305.90        260.00        10.47 o
   6   6   5         61.34         60.71         0.81 o
   7   6   5          5.94          5.72         0.22 o
   8   6   5          5.60          6.06         0.22 o
   9   6   5          0.01          0.00         0.22 o
  -5   7   5         54.57         49.31         4.72 o
  -4   7   5        201.66        232.44         7.48 o
  -3   7   5         37.53         33.67         1.74 o
  -2   7   5        216.07        227.73        28.34 o
  -1   7   5         23.12         21.89         1.15 o
   0   7   5        430.00        358.87         6.29 o
   1   7   5          6.38          8.72         0.25 o
   2   7   5         23.48         19.61         0.33 o
   3   7   5         44.56         51.48         0.78 o
   4   7   5         21.14         17.14         0.35 o
   5   7   5          1.96          2.39         0.25 o
   6   7   5          2.01          1.81         0.22 o
   7   7   5          8.57          7.38         0.42 o
   8   7   5          0.33          0.56         0.21 o
   9   7   5         34.82         35.08         0.56 o
  -4   8   5          0.35          0.81         0.20 o
  -3   8   5         67.87         65.00         2.93 o
  -2   8   5          5.33          6.16         0.35 o
  -1   8   5        222.77        204.49         5.02 o
   0   8   5          0.67          0.58         0.16 o
   1   8   5         86.46         91.21         1.67 o
   2   8   5         49.97         40.75         0.68 o
   3   8   5         14.37         11.45         0.29 o
   4   8   5         22.75         18.71         0.50 o
   5   8   5          0.12          0.07         0.17 o
   6   8   5         29.29         28.59         0.50 o
   7   8   5         34.42         34.67         1.20 o
   8   8   5         56.62         49.06         0.65 o
  -3   9   5         28.82         28.19         1.73 o
  -2   9   5          8.44          7.03         0.37 o
  -1   9   5         32.91         35.03         0.96 o
   0   9   5          6.84          7.38         0.33 o
   1   9   5        137.93        130.93         3.23 o
   2   9   5          0.44          0.58         0.24 o
   3   9   5          0.44          0.69         0.20 o
   4   9   5          1.51          1.73         0.24 o
   5   9   5         60.09         62.13         0.86 o
   6   9   5         52.80         54.09         0.93 o
   7   9   5        230.95        234.98         6.21 o
  -1  10   5         48.36         44.54         5.77 o
   0  10   5          7.91          6.92         0.36 o
   1  10   5         83.15         96.71         3.03 o
   2  10   5        147.27        159.68         3.57 o
   3  10   5         22.73         21.22         0.50 o
   4  10   5         88.94         92.76         1.35 o
   5  10   5         59.60         67.74         1.30 o
   6  10   5         52.85         55.00         2.62 o
   1  11   5          7.62          7.59         0.49 o
   2  11   5         25.31         29.34         0.70 o
   3  11   5          0.08          0.01         0.33 o
   4  11   5         15.75         14.08         0.51 o
  -3  -9   6          1.25          0.78         0.28 o
  -2  -9   6         25.92         27.51         1.06 o
  -1  -9   6          4.01          4.92         0.71 o
   0  -9   6        167.22        216.62         6.01 o
   1  -9   6          0.96          0.91         0.24 o
   2  -9   6         96.78        115.28         1.60 o
  -5  -8   6         42.57         37.32         0.63 o
  -4  -8   6         10.46          9.30         0.36 o
  -3  -8   6        119.70        130.94         3.53 o
  -2  -8   6          0.18          0.27         0.23 o
  -1  -8   6        234.07        273.94         5.97 o
   0  -8   6          4.20          4.00         0.24 o
   1  -8   6         67.46         81.23         1.07 o
   2  -8   6         15.49         20.88         0.59 o
   3  -8   6         76.46         79.30         1.09 o
   4  -8   6         27.07         27.66         1.81 o
  -6  -7   6        123.31        113.80         6.37 o
  -5  -7   6         18.17         15.73         0.39 o
  -4  -7   6        121.85        123.31         4.69 o
  -3  -7   6          2.12          2.57         0.21 o
  -2  -7   6        148.84        151.81         6.08 o
  -1  -7   6          7.63          9.07         0.26 o
   0  -7   6        114.05        125.16         2.35 o
   1  -7   6         81.58         86.95         4.02 o
   2  -7   6        237.58        242.05        20.93 o
   3  -7   6         35.73         37.13         0.55 o
   4  -7   6         70.10         75.92         0.94 o
   5  -7   6         29.83         30.92         2.14 o
  -6  -6   6          2.83          2.17         0.25 o
  -5  -6   6         39.88         39.43         1.73 o
  -4  -6   6         43.16         41.83         0.76 o
  -3  -6   6        215.44        218.92        15.15 o
  -2  -6   6         30.31         27.64         0.77 o
  -1  -6   6        387.77        440.74        16.46 o
   0  -6   6         11.72          9.82         0.25 o
   1  -6   6        611.49        670.68        18.46 o
   2  -6   6          0.03          0.12         0.14 o
   3  -6   6         91.65         86.46         1.67 o
   4  -6   6         33.75         33.53         0.48 o
   5  -6   6         22.55         23.91         0.87 o
   6  -6   6          0.54          1.23         0.26 o
  -7  -5   6          0.04          0.33         0.24 o
  -6  -5   6        179.71        177.79         4.21 o
  -5  -5   6          2.90          3.70         0.21 o
  -4  -5   6        433.57        380.26        20.75 o
  -3  -5   6          1.21          2.91         0.21 o
  -2  -5   6        328.30        328.53         6.65 o
  -1  -5   6        101.13        109.55         1.82 o
   0  -5   6        429.50        439.96        11.89 o
   1  -5   6         45.86         50.27         1.38 o
   2  -5   6         84.57         82.47         4.18 o
   3  -5   6         76.11         75.23         5.31 o
   4  -5   6          6.28          5.19         0.19 o
   5  -5   6          0.25          0.37         0.16 o
   6  -5   6          6.82          5.98         0.49 o
   7  -5   6          7.40          6.98         0.81 o
  -7  -4   6        157.69        164.20        15.91 o
  -6  -4   6          5.89          7.53         0.26 o
  -5  -4   6        394.42        342.56        51.76 o
  -4  -4   6          0.21          0.24         0.20 o
  -3  -4   6        382.46        361.10        10.23 o
  -2  -4   6         78.13         73.00         1.17 o
  -1  -4   6        224.87        201.87         9.75 o
   0  -4   6         51.64         42.53         1.57 o
   1  -4   6          2.54          1.56         0.39 o
   2  -4   6        121.68        109.98         3.48 o
   3  -4   6         56.94         57.37         1.07 o
   4  -4   6          0.14          0.18         0.14 o
   5  -4   6         68.29         69.01         1.23 o
   6  -4   6         26.70         23.93         0.97 o
   7  -4   6         29.28         26.55         3.45 o
   8  -4   6        193.38        166.14         7.93 o
  -8  -3   6        125.75        132.10         5.63 o
  -7  -3   6          0.50          0.38         0.23 o
  -6  -3   6        114.34        122.45         4.14 o
  -5  -3   6          0.56          0.27         0.16 o
  -4  -3   6          2.77          2.80         0.15 o
  -3  -3   6        231.15        236.68         5.37 o
  -2  -3   6          1.42          2.35         0.13 o
  -1  -3   6        473.30        446.48         9.91 o
   0  -3   6          2.90          4.76         0.50 o
   1  -3   6         21.85         28.33         0.54 o
   2  -3   6        582.52        491.17        19.85 o
   3  -3   6        352.81        279.46        18.31 o
   4  -3   6         96.66         77.86         1.59 o
   6  -3   6          2.59          2.15         0.17 o
   7  -3   6        133.16        119.11         6.36 o
   8  -3   6        105.97         91.48         6.32 o
  -8  -2   6          8.02          7.25         0.32 o
  -7  -2   6         60.53         79.21         1.71 o
  -6  -2   6         58.44         59.36         1.93 o
  -5  -2   6        175.31        183.76         2.77 o
  -4  -2   6        106.13         93.51         3.50 o
  -3  -2   6        425.30        419.92        21.68 o
  -2  -2   6         13.31         10.77         0.20 o
  -1  -2   6          0.59          2.07         0.10 o
   0  -2   6         19.41         21.96         0.92 o
   1  -2   6        166.93        157.29         4.98 o
   2  -2   6        359.67        288.62        32.33 o
   3  -2   6        798.98        898.54       247.17 o
   4  -2   6         65.40         60.01         5.29 o
   5  -2   6        341.57        348.57        19.41 o
   6  -2   6        136.50        121.49        10.01 o
   7  -2   6          0.15          0.00         0.15 o
   8  -2   6         98.31         83.59        11.60 o
   9  -2   6        153.59        161.13         4.29 o
  -8  -1   6        106.56        124.71         8.71 o
  -7  -1   6         31.36         35.99         0.60 o
  -6  -1   6         21.64         24.35         0.47 o
  -5  -1   6          0.00          0.64         0.14 o
  -4  -1   6         78.48         70.95         1.78 o
  -3  -1   6        209.49        183.87        14.83 o
  -2  -1   6        576.76        513.55        18.87 o
  -1  -1   6         41.46         38.29         0.63 o
   0  -1   6        225.94        249.38         4.19 o
   1  -1   6        172.02        135.13         2.72 o
   2  -1   6         55.65         60.40         1.61 o
   3  -1   6        112.52        122.83         3.65 o
   4  -1   6        124.70        155.99         7.98 o
   5  -1   6        629.55        701.23        12.23 o
   6  -1   6         33.83         33.66         0.45 o
   7  -1   6        368.11        281.45         6.85 o
   8  -1   6          0.99          0.98         0.17 o
   9  -1   6        190.54        195.37        28.25 o
  -8   0   6         30.14         35.21         0.64 o
  -7   0   6          0.29          0.25         0.20 o
  -6   0   6          5.24          3.70         0.31 o
  -5   0   6          5.70          4.15         0.16 o
  -4   0   6         22.23         20.74         0.31 o
  -3   0   6         13.94         15.64         0.26 o
  -2   0   6          1.52          1.47         0.11 o
  -1   0   6         29.07         23.90         0.43 o
   0   0   6         40.77         45.13         1.03 o
   1   0   6        469.81        502.13        18.49 o
   2   0   6        620.81        571.25        16.21 o
   3   0   6         51.46         64.60         2.32 o
   4   0   6       1365.30       1343.90        28.32 o
   5   0   6         84.27         93.42         1.43 o
   6   0   6        455.99        433.15         7.54 o
   7   0   6          7.07          8.06         0.31 o
   8   0   6        149.80        132.81         1.73 o
   9   0   6          4.24          5.40         0.23 o
  10   0   6          5.36          5.19         0.28 o
  -8   1   6          0.15          0.22         0.24 o
  -7   1   6         13.56         13.41         0.35 o
  -6   1   6          7.21          7.03         0.24 o
  -5   1   6         24.44         30.16         1.24 o
  -4   1   6        145.92        150.55         2.04 o
  -3   1   6        424.80        428.77         7.30 o
  -2   1   6        156.94        156.76         2.42 o
  -1   1   6        726.78        815.36        17.72 o
   0   1   6        847.63        949.67        53.23 o
   1   1   6        737.03        816.13        13.12 o
   2   1   6         97.40         90.23        14.86 o
   3   1   6       1504.15       1509.25        52.52 o
   4   1   6          3.88          7.00         0.19 o
   5   1   6        673.18        783.42        12.49 o
   6   1   6          7.73          7.53         0.42 o
   7   1   6        217.56        242.29         5.32 o
   8   1   6          0.59          0.66         0.16 o
   9   1   6          0.34          0.45         0.19 o
  10   1   6         37.69         38.26         1.08 o
  -7   2   6         24.26         30.10         0.53 o
  -6   2   6         49.19         56.19         0.93 o
  -5   2   6         80.39         84.17         2.03 o
  -4   2   6        119.61        117.13         2.04 o
  -3   2   6         64.93         65.19         0.90 o
  -2   2   6        847.84       1008.33        26.31 o
  -1   2   6         85.51        103.86         2.41 o
   0   2   6        842.78       1070.20        22.68 o
   1   2   6         59.67         63.12         4.07 o
   2   2   6       1397.08       1353.79        34.37 o
   3   2   6         61.74         55.16         2.95 o
   4   2   6        344.13        366.05         7.50 o
   5   2   6        182.21        200.78         6.68 o
   6   2   6        112.12        121.40         8.42 o
   7   2   6          1.03          0.58         0.14 o
   8   2   6          7.11          5.89         0.20 o
   9   2   6          2.60          1.99         0.23 o
  10   2   6          4.03          4.01         0.26 o
  -7   3   6         47.89         59.27         2.57 o
  -6   3   6          2.65          2.17         0.39 o
  -5   3   6        202.49        221.28        18.27 o
  -4   3   6         74.69         76.51         2.64 o
  -3   3   6        875.66        980.32        14.53 o
  -2   3   6        182.42        209.80        10.11 o
  -1   3   6        597.64        684.10         9.26 o
   0   3   6         64.66         73.22         2.30 o
   1   3   6        257.71        271.43         6.95 o
   2   3   6          2.97          3.67         0.12 o
   3   3   6        157.49        159.02         6.57 o
   4   3   6        224.82        208.67         3.97 o
   5   3   6        282.10        312.27         5.24 o
   6   3   6         17.75         16.91         0.27 o
   7   3   6         47.65         48.12         0.80 o
   8   3   6         50.13         50.03         0.95 o
   9   3   6          0.34         -0.16         0.19 o
  10   3   6         48.92         48.36         1.05 o
  -7   4   6         70.73         76.49         1.64 o
  -6   4   6         56.59         63.30         3.17 o
  -5   4   6         45.34         44.80         0.70 o
  -4   4   6         91.49        106.85         9.02 o
  -3   4   6          0.93          2.63         0.14 o
  -2   4   6        518.52        523.70        61.94 o
  -1   4   6        230.19        229.92         7.60 o
   0   4   6        857.16        987.31        36.53 o
   1   4   6          2.11          2.57         0.13 o
   2   4   6        312.80        374.35         7.89 o
   3   4   6          8.25         10.63         0.22 o
   4   4   6        144.83        151.00         9.08 o
   5   4   6         42.30         35.70         0.66 o
   6   4   6          1.03          0.74         0.14 o
   7   4   6         25.83         23.14         0.38 o
   8   4   6         16.15         14.41         0.29 o
   9   4   6         38.88         39.15         1.15 o
  10   4   6        100.33         97.36         1.62 o
  -6   5   6          2.89          3.29         0.25 o
  -5   5   6        167.18        186.60        13.37 o
  -4   5   6          5.48          5.36         0.21 o
  -3   5   6        290.07        304.61         7.94 o
  -2   5   6         19.20         12.76         0.83 o
  -1   5   6        190.63        193.22         2.81 o
   0   5   6          4.13          4.37         0.18 o
   1   5   6         29.56         30.46         0.48 o
   2   5   6          0.84          1.13         0.10 o
   3   5   6         34.60         37.86         0.59 o
   4   5   6         76.92         73.61         1.29 o
   5   5   6         84.28         78.94         2.92 o
   6   5   6          4.97          6.83         0.20 o
   7   5   6         12.65         13.88         0.28 o
   8   5   6        231.77        208.94         3.08 o
   9   5   6         13.70         12.97         0.73 o
  10   5   6        191.16        193.61         2.46 o
  -6   6   6         41.92         38.45         4.33 o
  -5   6   6          0.05          0.39         0.21 o
  -4   6   6          4.80          3.56         0.21 o
  -3   6   6         10.24         11.39         0.46 o
  -2   6   6         31.94         26.62         0.73 o
  -1   6   6         25.16         21.70         1.12 o
   0   6   6         22.77         17.91         0.79 o
   1   6   6          9.01         10.17         0.31 o
   2   6   6          0.10          0.95         0.10 o
   3   6   6        153.58        134.80         2.85 o
   4   6   6         12.72         16.54         0.31 o
   5   6   6         25.53         27.14         0.44 o
   6   6   6         11.93         11.10         0.27 o
   7   6   6         73.81         69.40         2.39 o
   8   6   6         44.59         40.53         0.81 o
   9   6   6         83.90         76.87         1.99 o
  -5   7   6         32.70         27.23         2.51 o
  -4   7   6          0.01          0.14         0.20 o
  -3   7   6         25.35         21.46         0.51 o
  -2   7   6          2.95          1.67         0.16 o
  -1   7   6          5.89          5.67         0.31 o
   0   7   6         33.96         32.65         0.59 o
   1   7   6         69.47         65.14         1.42 o
   2   7   6          0.17          0.35         0.15 o
   3   7   6        311.23        315.72         8.24 o
   4   7   6         27.88         39.14         0.65 o
   5   7   6        254.78        259.60         7.92 o
   6   7   6        246.97        267.11         9.77 o
   7   7   6         97.61         87.37         3.72 o
   8   7   6        308.28        306.98         7.91 o
   9   7   6          0.28          0.16         0.22 o
  -4   8   6         26.55         25.39         0.53 o
  -3   8   6          1.63          1.41         0.20 o
  -2   8   6         99.70         92.88         4.65 o
  -1   8   6         31.26         28.13         0.49 o
   0   8   6         89.63         91.22         1.84 o
   1   8   6        134.42        154.45         3.69 o
   2   8   6        143.73        152.90         4.91 o
   3   8   6        214.71        238.63         5.11 o
   4   8   6         47.73         46.55         0.77 o
   5   8   6        100.73        104.30         5.98 o
   6   8   6         16.88         12.75         0.30 o
   7   8   6         27.28         24.78         1.32 o
   8   8   6          0.17          0.41         0.25 o
  -3   9   6          3.07          3.45         0.27 o
  -2   9   6          0.16          0.16         0.23 o
  -1   9   6          3.15          4.32         0.57 o
   0   9   6          1.77          1.95         0.20 o
   1   9   6         38.43         35.45         0.69 o
   2   9   6         75.70         71.79         1.35 o
   3   9   6         75.74         77.56         1.16 o
   4   9   6        309.96        316.22        13.39 o
   5   9   6         87.01         88.68         1.64 o
   6   9   6        187.21        191.82         4.33 o
   7   9   6         31.18         30.70         0.50 o
  -1  10   6        106.08        124.49         5.17 o
   0  10   6         87.87         93.91         5.86 o
   1  10   6        111.93        124.12         6.35 o
   2  10   6         89.02         94.66         2.58 o
   3  10   6         74.16         79.85         1.74 o
   4  10   6         45.13         51.34         0.90 o
   5  10   6          9.47         11.25         0.36 o
   6  10   6          1.24          1.34         0.26 o
  -4  -8   7         51.20         41.67         1.70 o
  -3  -8   7          9.71          9.71         0.37 o
  -2  -8   7         80.62         78.97         1.20 o
  -1  -8   7          0.17          0.36         0.22 o
   0  -8   7         60.54         61.98         1.70 o
   1  -8   7         47.38         56.66         0.84 o
   2  -8   7          4.89          3.50         0.31 o
   3  -8   7         45.72         59.32         1.23 o
  -5  -7   7        130.10        114.56         3.26 o
  -4  -7   7         14.45         10.82         0.38 o
  -3  -7   7         58.06         55.35         0.89 o
  -2  -7   7          1.16          1.90         0.24 o
  -1  -7   7          5.92          6.35         0.42 o
   0  -7   7          5.78          7.29         0.32 o
   1  -7   7          1.51          2.01         0.21 o
   2  -7   7          8.41          6.35         0.24 o
   3  -7   7         16.03         20.32         0.39 o
   4  -7   7          1.66          2.55         0.22 o
   5  -7   7         29.03         31.40         1.39 o
  -6  -6   7         16.29         12.65         0.38 o
  -5  -6   7          0.25          0.50         0.23 o
  -4  -6   7          0.01          0.14         0.20 o
  -3  -6   7          0.07          0.32         0.18 o
  -2  -6   7          9.90         15.52         0.37 o
  -1  -6   7          6.09          6.03         0.45 o
   0  -6   7          2.35          4.02         0.19 o
   1  -6   7          3.85          3.27         0.24 o
   2  -6   7         15.31         19.10         0.88 o
   3  -6   7         12.29         17.36         0.36 o
   4  -6   7         69.86         71.18         0.88 o
   5  -6   7         32.80         30.94         1.03 o
   6  -6   7         50.57         53.86         1.43 o
  -6  -5   7          1.54          1.03         0.23 o
  -5  -5   7         32.48         26.21         0.49 o
  -4  -5   7          6.84          7.03         0.25 o
  -3  -5   7          0.00          0.23         0.19 o
  -2  -5   7          0.07          0.18         0.16 o
  -1  -5   7         31.48         26.62         0.45 o
   0  -5   7          1.66          1.50         0.14 o
   1  -5   7        127.11        109.83         2.12 o
   2  -5   7        100.85         98.58         3.08 o
   3  -5   7        211.12        233.27         4.92 o
   4  -5   7        316.76        348.73         8.18 o
   5  -5   7        115.71        113.62         5.26 o
   6  -5   7        135.32        135.97         6.18 o
   7  -5   7         28.48         28.38         4.04 o
  -7  -4   7          3.98          3.62         0.34 o
  -6  -4   7          4.83          5.46         0.27 o
  -5  -4   7         17.67         16.98         0.47 o
  -4  -4   7         74.72         72.89         1.11 o
  -3  -4   7          4.00          6.08         0.23 o
  -2  -4   7        207.81        215.49         3.99 o
  -1  -4   7         23.94         32.20         0.49 o
   1  -4   7         19.98         15.18         0.51 o
   2  -4   7        192.45        205.09         5.05 o
   3  -4   7         81.75         79.07         5.55 o
   4  -4   7        136.78        125.13         7.36 o
   5  -4   7        185.37        203.34         9.43 o
   6  -4   7         49.24         46.55         1.46 o
   7  -4   7        168.15        153.67         4.23 o
   8  -4   7         15.16         12.49         1.27 o
  -7  -3   7          2.50          2.11         0.25 o
  -6  -3   7          0.14          0.15         0.20 o
  -5  -3   7         22.33         19.84         1.24 o
  -4  -3   7          0.25          0.69         0.15 o
  -3  -3   7        155.43        154.26         8.34 o
  -2  -3   7        119.84        120.40         6.23 o
  -1  -3   7        667.77        823.68        29.40 o
   1  -3   7        294.35        250.06         7.24 o
   2  -3   7        835.92        711.79        28.85 o
   3  -3   7        101.43        100.97         3.45 o
   5  -3   7         49.63         42.60         0.60 o
   6  -3   7         96.78         86.80         2.98 o
   7  -3   7         10.18          7.23         0.52 o
   8  -3   7          0.70          0.97         0.23 o
  -7  -2   7         13.73         13.47         1.78 o
  -6  -2   7        104.28        112.06         2.40 o
  -5  -2   7         74.09         65.81         6.39 o
  -4  -2   7        120.92        116.82        11.16 o
  -3  -2   7        295.81        283.66        12.36 o
  -2  -2   7        333.45        377.72        10.50 o
  -1  -2   7        393.40        357.73        10.48 o
   1  -2   7        224.67        188.40         4.68 o
   2  -2   7         52.11         58.22         1.14 o
   3  -2   7         30.35         25.74         0.56 o
   4  -2   7         20.91         23.49         0.67 o
   5  -2   7        143.84        135.42         5.59 o
   6  -2   7         11.49          7.10         0.20 o
   7  -2   7        101.56         83.76         6.11 o
   8  -2   7         13.69         11.07         0.83 o
   9  -2   7         13.11         11.76         1.33 o
  -7  -1   7         56.14         59.49         1.11 o
  -6  -1   7         21.32         19.57         0.41 o
  -5  -1   7        152.38        171.98         5.25 o
  -4  -1   7        171.68        156.11        29.56 o
  -3  -1   7        396.09        403.49        10.59 o
  -2  -1   7        204.76        202.34         6.22 o
  -1  -1   7        447.86        431.78        21.64 o
   0  -1   7        405.92        427.69         9.72 o
   1  -1   7        136.22        142.58         3.24 o
   2  -1   7        252.97        246.89        11.07 o
   3  -1   7          6.74         11.94         0.41 o
   4  -1   7        314.57        360.28        21.44 o
   5  -1   7         20.49         19.78         0.34 o
   6  -1   7        130.64        140.46         3.68 o
   7  -1   7          3.59          3.52         0.20 o
   8  -1   7          8.24          9.47         0.63 o
   9  -1   7          2.68          2.86         0.24 o
  -7   0   7          7.24          8.59         0.42 o
  -6   0   7        149.20        180.52        11.32 o
  -5   0   7        108.04        107.81         6.84 o
  -4   0   7         79.68         85.24         1.31 o
  -3   0   7        228.91        216.50         6.46 o
  -2   0   7          0.11          0.18         0.08 o
  -1   0   7        601.00        585.14        23.29 o
   0   0   7         77.93         80.84         2.25 o
   1   0   7        421.30        491.71        35.61 o
   2   0   7          0.17          0.19         0.07 o
   3   0   7         43.58         46.35         2.47 o
   4   0   7         28.90         24.03         0.42 o
   5   0   7          0.15          0.27         0.10 o
   6   0   7          7.58          5.78         0.37 o
   7   0   7         47.30         48.98         2.99 o
   8   0   7         20.56         16.73         0.33 o
   9   0   7         97.45         95.44         1.67 o
  -7   1   7         11.96         12.22         0.35 o
  -6   1   7         68.16         78.01         1.29 o
  -5   1   7         54.38         57.91         1.45 o
  -4   1   7        116.21        127.16         3.44 o
  -3   1   7          5.24          5.23         0.17 o
  -2   1   7         95.85        114.92         2.42 o
  -1   1   7        114.60        123.19         3.29 o
   0   1   7         43.75         46.52         4.80 o
   1   1   7         39.09         36.38         4.29 o
   2   1   7         17.89         21.56         0.44 o
   3   1   7         25.42         18.31         0.82 o
   4   1   7         23.23         20.27         0.36 o
   5   1   7         14.29         14.48         0.28 o
   6   1   7         14.72         17.24         0.65 o
   7   1   7          4.11          2.29         0.16 o
   8   1   7        108.35        109.77         1.62 o
   9   1   7          8.24          8.83         0.28 o
  10   1   7        119.21        122.63         7.67 o
  -7   2   7         28.40         37.24         0.71 o
  -6   2   7         80.29         95.09         3.18 o
  -5   2   7         66.96         72.14         1.37 o
  -4   2   7         35.20         46.98         1.41 o
  -3   2   7        292.58        294.18        18.61 o
  -2   2   7          1.68          2.84         0.28 o
  -1   2   7        120.72        125.99         6.79 o
   0   2   7          0.48          0.37         0.09 o
   1   2   7          1.66          2.06         0.10 o
   2   2   7         57.43         55.90         2.93 o
   3   2   7        688.64        583.60        93.75 o
   4   2   7        170.47        163.30         3.67 o
   5   2   7        653.21        807.54       115.43 o
   6   2   7          0.54          0.15         0.12 o
   7   2   7        130.91        135.95         2.07 o
   8   2   7         80.62         85.73         1.25 o
   9   2   7         42.17         44.75         0.64 o
  10   2   7        117.59        116.73         1.97 o
  -7   3   7         28.89         32.68         0.71 o
  -6   3   7          3.49          2.56         0.28 o
  -5   3   7          9.45         11.20         0.25 o
  -4   3   7          4.44          5.55         0.18 o
  -3   3   7         13.56         12.73         0.27 o
  -2   3   7        218.47        227.46         2.88 o
  -1   3   7        235.10        282.62        11.02 o
   0   3   7        196.61        231.42        10.13 o
   1   3   7         43.53         51.79         2.33 o
   2   3   7         95.43         92.51         2.71 o
   3   3   7          4.45          5.51         0.20 o
   4   3   7        100.59         93.21         1.68 o
   5   3   7        118.94        121.73         5.21 o
   6   3   7        192.08        220.60         5.05 o
   7   3   7        182.78        195.04         4.18 o
   8   3   7        333.34        345.59        11.53 o
   9   3   7        116.56        119.44         5.47 o
  10   3   7        291.95        303.92        28.95 o
  -6   4   7          3.56          3.83         0.30 o
  -5   4   7          1.52          1.39         0.18 o
  -4   4   7          2.85          2.16         0.17 o
  -3   4   7         28.93         26.20         2.05 o
  -2   4   7         59.82         60.73         2.21 o
  -1   4   7          0.52          0.60         0.11 o
   0   4   7         98.38        100.83         1.84 o
   1   4   7        491.63        489.89        29.31 o
   2   4   7        267.19        263.48         9.65 o
   3   4   7       1514.03       1452.25       105.86 o
   4   4   7         95.37         82.76         1.71 o
   5   4   7       1407.15       1554.15        39.35 o
   6   4   7          4.53          5.55         0.18 o
   7   4   7         73.67         78.61         1.26 o
   8   4   7          0.02          0.27         0.17 o
   9   4   7          1.85          2.38         0.23 o
  10   4   7         12.00         11.90         0.35 o
  -6   5   7          5.67          5.44         0.30 o
  -5   5   7          8.02          8.75         0.28 o
  -4   5   7         65.70         68.87         0.96 o
  -3   5   7         12.20         11.72         0.26 o
  -2   5   7        282.81        252.72        19.34 o
  -1   5   7          1.74          2.92         0.20 o
   0   5   7        799.63        804.74        51.97 o
   1   5   7          6.46          5.93         0.26 o
   2   5   7        214.09        208.17        11.24 o
   3   5   7          0.86          0.37         0.10 o
   4   5   7        213.68        226.98         5.66 o
   5   5   7          2.20          1.74         0.17 o
   6   5   7        191.91        219.35         4.38 o
   7   5   7        189.04        185.07        16.81 o
   8   5   7        184.68        185.07         4.79 o
   9   5   7        195.60        191.51         3.28 o
  -5   6   7        123.81        125.21         5.02 o
  -4   6   7          8.26          6.84         0.33 o
  -3   6   7        128.65        133.37         2.92 o
  -2   6   7         23.78         20.08         0.34 o
   0   6   7          0.17          0.75         0.14 o
   1   6   7        283.07        276.15        16.50 o
   2   6   7        368.89        402.97         7.99 o
   3   6   7        375.69        426.36        10.62 o
   4   6   7        292.69        299.55        12.72 o
   5   6   7        209.99        203.93         6.21 o
   6   6   7        133.69        134.58        11.35 o
   7   6   7         14.94         16.79         0.34 o
   8   6   7          3.01          3.48         0.21 o
   9   6   7          7.05          7.25         0.30 o
  -4   7   7         32.48         28.74         2.48 o
  -3   7   7         61.17         62.99         1.45 o
  -2   7   7         69.72         64.03         2.50 o
  -1   7   7         27.69         29.10         1.34 o
   0   7   7         86.68         99.91         5.88 o
   1   7   7         98.72        102.54        18.27 o
   2   7   7        182.83        200.33         3.42 o
   3   7   7         44.45         51.79         0.77 o
   4   7   7        145.98        137.82         2.70 o
   5   7   7         38.72         41.43         0.60 o
   6   7   7        193.08        177.39         4.54 o
   7   7   7          0.28          0.38         0.19 o
   8   7   7         11.84          9.88         0.29 o
   9   7   7          6.87          5.85         0.28 o
  -3   8   7        132.43        120.69         2.76 o
  -2   8   7          0.02          0.37         0.20 o
  -1   8   7        111.02        102.96         3.55 o
   0   8   7         42.63         35.38         0.64 o
   1   8   7        221.93        230.01         5.50 o
   2   8   7         81.19         84.96         2.59 o
   3   8   7         25.62         23.38         1.48 o
   4   8   7         67.44         68.75         0.98 o
   5   8   7          4.57          3.02         0.22 o
   6   8   7          1.20          2.10         0.20 o
   7   8   7         24.04         22.44         1.14 o
   8   8   7          4.25          4.16         0.27 o
  -2   9   7         42.75         32.33         6.55 o
  -1   9   7         45.02         44.06         7.16 o
   0   9   7         61.87         54.96         1.21 o
   1   9   7          0.80          0.67         0.22 o
   2   9   7          3.04          2.83         0.24 o
   3   9   7          1.90          1.74         0.23 o
   4   9   7         21.22         21.05         0.45 o
   5   9   7          6.06          6.55         0.30 o
   6   9   7         10.56         10.04         0.32 o
   7   9   7         18.16         16.74         0.36 o
   0  10   7          0.22          0.01         0.28 o
   1  10   7         12.38         13.76         1.30 o
   2  10   7         27.20         25.79         0.58 o
   3  10   7          4.80          5.68         0.67 o
   4  10   7          0.01          0.13         0.24 o
   5  10   7         11.81          9.78         0.40 o
  -2  -8   8          0.24          0.24         0.25 o
  -1  -8   8        103.41         98.83         2.36 o
   0  -8   8         36.56         41.69         1.77 o
   1  -8   8        283.36        327.43        15.27 o
  -4  -7   8        120.78        100.01         7.65 o
  -3  -7   8         16.77         17.83         0.68 o
  -2  -7   8        166.55        160.71         3.28 o
  -1  -7   8          3.57          4.63         0.28 o
   0  -7   8        145.95        159.45         3.22 o
   1  -7   8         15.44         15.55         0.39 o
   2  -7   8         25.33         23.23         2.02 o
   3  -7   8          6.12          7.38         0.51 o
   4  -7   8         40.34         42.42         0.70 o
  -5  -6   8        111.63         97.27         2.11 o
  -4  -6   8         47.27         40.64         0.75 o
  -3  -6   8         70.23         65.66         3.01 o
  -2  -6   8          0.05          0.21         0.18 o
  -1  -6   8        113.47        120.22         1.91 o
   0  -6   8          4.60          3.10         0.39 o
   1  -6   8         77.26         84.56         3.58 o
   2  -6   8         81.47         85.97         4.77 o
   3  -6   8        147.83        141.85        11.88 o
   4  -6   8         41.03         42.84         2.06 o
   5  -6   8         51.94         56.63         2.00 o
  -6  -5   8         56.66         52.70         1.20 o
  -5  -5   8          1.99          2.22         0.24 o
  -4  -5   8         74.94         72.78         4.96 o
  -3  -5   8         64.22         71.25         1.32 o
  -2  -5   8        282.42        295.88        13.03 o
  -1  -5   8         18.43         19.56         1.14 o
   0  -5   8        219.16        233.12         6.76 o
   1  -5   8         41.48         37.33         0.88 o
   2  -5   8        211.50        223.71         6.97 o
   3  -5   8         25.19         23.77         0.89 o
   4  -5   8          4.20          3.26         0.26 o
   5  -5   8         26.79         26.87         0.46 o
   6  -5   8          0.00          0.16         0.21 o
  -6  -4   8          3.10          3.36         0.27 o
  -5  -4   8         47.47         37.81         0.87 o
  -4  -4   8          7.58          7.07         0.27 o
  -3  -4   8        126.20        127.14         7.57 o
  -2  -4   8         28.83         31.89         0.53 o
  -1  -4   8        104.31        102.09         2.58 o
   0  -4   8         97.46         93.21         1.74 o
   1  -4   8        160.75        171.33         5.64 o
   2  -4   8          0.04          0.21         0.19 o
   3  -4   8          0.01          0.09         0.18 o
   4  -4   8          0.03          0.21         0.15 o
   5  -4   8          5.04          6.47         0.24 o
   6  -4   8         23.48         28.45         0.46 o
   7  -4   8         10.70         10.09         1.14 o
  -6  -3   8         92.37         93.68         3.66 o
  -5  -3   8         23.84         22.04         0.41 o
  -4  -3   8        338.12        288.25        32.81 o
  -3  -3   8          0.22          0.22         0.14 o
  -2  -3   8        189.38        176.72        20.18 o
  -1  -3   8         13.95         15.63         0.33 o
   0  -3   8         13.17         12.39         0.28 o
   1  -3   8         15.42         13.29         0.31 o
   2  -3   8        176.48        146.75         3.49 o
   3  -3   8          1.34          1.80         0.20 o
   4  -3   8         65.91         64.44         3.77 o
   5  -3   8          2.49          4.56         0.19 o
   6  -3   8          5.30          5.30         0.27 o
   7  -3   8          9.11         11.94         0.86 o
   8  -3   8         21.03         21.70         2.77 o
  -7  -2   8         79.22         91.88         4.08 o
  -6  -2   8          1.48          2.44         0.23 o
  -5  -2   8         36.97         39.95         1.64 o
  -4  -2   8         12.52         12.11         0.45 o
  -3  -2   8         42.05         37.76         0.73 o
  -2  -2   8        112.84        113.38         2.96 o
  -1  -2   8          9.56         11.41         0.27 o
   0  -2   8         45.25         44.23         0.74 o
   1  -2   8          9.32          6.29         0.22 o
   2  -2   8          5.45          4.69         0.21 o
   3  -2   8         25.21         27.83         0.46 o
   4  -2   8        281.55        369.42        11.04 o
   5  -2   8         49.93         49.94         2.10 o
   6  -2   8        285.75        320.24         7.47 o
   7  -2   8         28.72         22.91         1.10 o
   8  -2   8        358.22        361.14         8.45 o
  -7  -1   8          3.84          3.61         0.38 o
  -6  -1   8         17.39         22.31         1.14 o
  -5  -1   8         19.16         18.68         0.39 o
  -4  -1   8          0.03          0.05         0.14 o
  -3  -1   8         21.20         19.06         0.33 o
  -2  -1   8         10.49          7.87         0.20 o
  -1  -1   8        111.86         87.97         3.77 o
   0  -1   8         59.50         58.35         2.91 o
   1  -1   8        406.91        335.25        54.39 o
   2  -1   8         12.99         13.97         0.28 o
   3  -1   8        984.45        979.77        26.59 o
   4  -1   8         75.45         77.53         6.61 o
   5  -1   8        161.96        157.15        18.53 o
   6  -1   8          3.61          2.08         0.15 o
   7  -1   8         67.98         63.03         3.77 o
   8  -1   8          0.19          1.16         0.22 o
   9  -1   8          9.65         10.48         1.48 o
  -7   0   8         39.44         50.75         0.88 o
  -6   0   8          4.68          5.33         0.29 o
  -5   0   8          5.55          6.14         0.22 o
  -4   0   8         44.84         43.41         2.38 o
  -3   0   8          2.80          0.96         0.13 o
  -2   0   8        210.70        186.12        29.56 o
  -1   0   8         36.68         40.18         1.63 o
   0   0   8         28.31         25.70         0.43 o
   1   0   8         40.96         50.82         0.88 o
   2   0   8        256.10        250.83         5.21 o
   3   0   8        235.39        207.14         4.97 o
   4   0   8        254.46        239.25        27.74 o
   5   0   8        143.86        136.74         2.82 o
   6   0   8        453.08        544.57        10.94 o
   7   0   8         17.89         14.93         0.29 o
   8   0   8        262.12        295.24         7.99 o
   9   0   8         76.55         82.83         3.30 o
  -7   1   8          6.50          7.20         0.33 o
  -6   1   8         10.71         12.13         0.35 o
  -5   1   8          0.32          0.64         0.18 o
  -4   1   8         91.95         87.99         3.26 o
  -3   1   8        111.01        104.81         7.57 o
  -2   1   8        294.17        289.34        10.63 o
  -1   1   8        185.56        172.72         9.84 o
   0   1   8         51.37         65.12         3.90 o
   1   1   8        591.09        518.17        14.00 o
   2   1   8          0.91          2.62         0.12 o
   3   1   8       1028.47       1644.71        58.80 o
   4   1   8        190.40        162.04         3.05 o
   5   1   8        898.36       1009.12        28.31 o
   6   1   8         19.99         18.50         0.32 o
   7   1   8        182.19        190.35        13.65 o
   8   1   8          3.38          6.14         0.23 o
   9   1   8         49.57         47.97         0.87 o
  -6   2   8         25.59         38.21         0.72 o
  -5   2   8          1.84          4.04         0.23 o
  -4   2   8        184.23        216.36         6.41 o
  -3   2   8          6.38          7.82         0.34 o
  -2   2   8        262.44        277.70         6.54 o
  -1   2   8          5.82          5.11         0.53 o
   0   2   8        404.92        464.60        18.59 o
   1   2   8         47.21         56.22         5.65 o
   2   2   8        525.82        584.03        15.64 o
   3   2   8          8.44          9.83         0.34 o
   4   2   8        839.83        904.11        24.18 o
   5   2   8         41.34         38.82         1.53 o
   6   2   8         79.56         85.64        12.40 o
   7   2   8          3.95          6.69         0.44 o
   8   2   8          1.66          1.41         0.18 o
   9   2   8         30.04         29.32         0.55 o
  -6   3   8         11.85         15.35         0.42 o
  -5   3   8         18.38         18.28         0.62 o
  -4   3   8        104.87        116.91         4.52 o
  -3   3   8         92.54         82.60         1.08 o
  -2   3   8         44.05         41.99         0.56 o
  -1   3   8        570.57        628.30        28.78 o
   0   3   8          9.56         11.20         0.37 o
   1   3   8        269.72        325.76         5.87 o
   2   3   8        100.39         98.03         2.52 o
   3   3   8        443.90        480.87         9.83 o
   4   3   8        130.43        123.61         2.70 o
   5   3   8        115.13        140.99         3.60 o
   6   3   8         27.36         23.92         0.62 o
   7   3   8         67.20         76.27         8.53 o
   8   3   8         38.39         40.59         1.19 o
   9   3   8          0.01          0.33         0.24 o
  -6   4   8         98.01        111.28         5.86 o
  -5   4   8          3.96          3.33         0.21 o
  -4   4   8        133.92        140.43         2.44 o
  -3   4   8          2.44          2.35         0.18 o
  -2   4   8        388.32        304.20         8.51 o
  -1   4   8          6.18          7.17         0.19 o
   0   4   8        140.25        137.18         6.33 o
   1   4   8         40.02         43.43         0.66 o
   2   4   8        101.35        123.28         4.68 o
   3   4   8         10.08          8.05         0.24 o
   4   4   8         14.30         14.17         0.35 o
   5   4   8         61.62         57.63         1.14 o
   6   4   8          0.25          0.64         0.28 o
   7   4   8          4.49          3.96         0.26 o
   8   4   8         81.63         90.68         1.39 o
   9   4   8          0.01          0.13         0.22 o
  -5   5   8         24.03         23.49         0.44 o
  -4   5   8          0.00          0.10         0.19 o
  -3   5   8         93.24         94.35         1.60 o
  -2   5   8          3.05          2.85         0.18 o
  -1   5   8         98.38         88.32         2.92 o
   0   5   8         30.81         26.63         1.25 o
   1   5   8         20.58         18.88         0.87 o
   2   5   8          0.72          0.17         0.13 o
   3   5   8         16.46         13.81         0.29 o
   4   5   8         10.66         10.27         0.64 o
   5   5   8         11.70         14.74         0.77 o
   6   5   8         52.13         52.74         1.86 o
   7   5   8         13.15         12.67         0.60 o
   8   5   8         89.90         87.75         3.83 o
   9   5   8         33.25         32.36         1.39 o
  -4   6   8         41.19         38.50         2.82 o
  -3   6   8         14.08         13.42         0.32 o
  -2   6   8          8.83          6.54         0.22 o
  -1   6   8          5.39          3.51         0.22 o
   0   6   8         21.18         19.41         1.61 o
   1   6   8          6.11          5.78         0.48 o
   2   6   8         33.11         27.83         2.06 o
   3   6   8          9.16          9.23         0.28 o
   4   6   8          9.42         11.61         0.49 o
   5   6   8         18.51         15.03         0.43 o
   6   6   8        102.04        114.66         2.12 o
   7   6   8         27.63         27.52         0.59 o
   8   6   8         57.62         62.95         0.90 o
   9   6   8         77.69         82.99         1.15 o
  -4   7   8          3.65          3.74         0.33 o
  -3   7   8          2.11          1.66         0.27 o
  -2   7   8          1.97          1.46         0.19 o
  -1   7   8         13.36         12.35         0.34 o
   0   7   8         17.48         19.66         1.72 o
   1   7   8         67.01         63.63         6.03 o
   2   7   8          6.66          6.31         0.45 o
   3   7   8        145.51        177.61         3.28 o
   4   7   8         33.09         31.88         1.93 o
   6   7   8         21.46         24.42         0.97 o
   7   7   8         45.20         43.41         0.64 o
   8   7   8        263.61        273.12        10.82 o
  -3   8   8          3.22          2.59         0.24 o
  -2   8   8         10.44         10.02         0.52 o
  -1   8   8          2.81          2.85         0.26 o
   0   8   8         34.19         31.56         1.23 o
   1   8   8          3.35          3.09         0.38 o
   2   8   8         27.67         25.52         1.67 o
   3   8   8        198.18        205.97         7.98 o
   4   8   8         79.14         79.07         1.43 o
   5   8   8        210.53        215.31         6.54 o
   6   8   8         15.91         14.00         0.32 o
   7   8   8        181.77        194.38         9.44 o
  -1   9   8         25.81         20.80         0.54 o
   0   9   8         36.44         38.27         0.95 o
   1   9   8         81.26         74.08         1.97 o
   2   9   8         26.72         25.48         1.96 o
   3   9   8        270.53        232.93        38.91 o
   4   9   8          0.51          0.56         0.24 o
   5   9   8         73.51         67.64         5.66 o
   6   9   8         31.11         28.06         0.48 o
   1  10   8         57.03         48.46         5.21 o
   2  10   8          3.83          2.57         0.37 o
   3  10   8        208.27        244.57         6.03 o
   4  10   8          1.59          1.05         0.29 o
  -2  -7   9          1.77          1.80         0.23 o
  -1  -7   9         14.18         14.24         0.71 o
   0  -7   9          0.66          0.76         0.20 o
   1  -7   9          3.79          3.79         0.37 o
   2  -7   9          0.66          1.24         0.35 o
  -4  -6   9          8.26          6.52         0.28 o
  -3  -6   9          0.65          0.54         0.24 o
  -2  -6   9          0.24          0.18         0.23 o
  -1  -6   9          0.36          0.20         0.23 o
   0  -6   9          1.90          3.88         0.32 o
   1  -6   9         43.18         48.58         2.52 o
   2  -6   9          9.59          9.54         0.39 o
   3  -6   9         50.96         67.80         4.42 o
   4  -6   9         26.03         28.12         0.55 o
  -5  -5   9         20.45         15.45         0.42 o
  -4  -5   9         32.14         29.13         0.59 o
  -3  -5   9          2.43          1.42         0.24 o
  -2  -5   9         17.59         18.74         0.44 o
  -1  -5   9          0.79          1.06         0.24 o
   0  -5   9          6.80          5.16         0.31 o
   1  -5   9         44.99         40.60         2.54 o
   2  -5   9         11.78         14.55         1.17 o
   3  -5   9         66.07         65.18         3.56 o
   4  -5   9          4.80          7.27         0.40 o
   5  -5   9         82.84         89.35         1.18 o
   6  -5   9         48.36         51.14         0.82 o
  -5  -4   9          0.39          0.43         0.33 o
  -4  -4   9          5.67          4.92         0.24 o
  -3  -4   9          5.65          4.52         0.32 o
  -2  -4   9         23.12         26.22         0.95 o
  -1  -4   9         10.67          8.70         0.30 o
   0  -4   9         72.87         64.47         3.02 o
   1  -4   9        114.47        112.81         2.00 o
   2  -4   9         64.97         54.81         2.01 o
   4  -4   9        214.88        217.86         6.54 o
   5  -4   9        151.07        170.32        12.74 o
   6  -4   9         91.31         89.94         1.40 o
  -6  -3   9         20.60         17.68         1.06 o
  -5  -3   9          2.60          2.34         0.23 o
  -4  -3   9         50.38         52.50         2.33 o
  -3  -3   9         28.81         26.21         0.50 o
  -2  -3   9         55.27         61.64         1.02 o
  -1  -3   9        256.16        254.30        10.80 o
   0  -3   9         11.60         12.34         0.32 o
   1  -3   9        217.18        213.12         6.45 o
   2  -3   9         61.95         44.70         1.97 o
   3  -3   9        122.22        120.96         1.95 o
   4  -3   9        108.72        103.35         4.96 o
   5  -3   9          0.03          0.45         0.16 o
   6  -3   9        232.58        244.47         5.91 o
   7  -3   9          2.45          4.53         0.31 o
  -6  -2   9         34.26         32.46         0.93 o
  -5  -2   9          0.01          0.04         0.19 o
  -4  -2   9        109.70        105.31         5.07 o
  -3  -2   9          4.27          4.45         0.33 o
  -2  -2   9        145.31        158.98        11.30 o
  -1  -2   9         41.89         42.90         0.83 o
   0  -2   9         25.28         32.08         0.55 o
   1  -2   9        361.85        333.01        10.48 o
   2  -2   9          1.00          1.99         0.19 o
   3  -2   9        289.42        242.77        10.23 o
   4  -2   9         38.20         44.03         2.84 o
   5  -2   9        123.56        129.36        10.11 o
   6  -2   9        207.36        212.04         5.10 o
   7  -2   9          0.01          0.53         0.21 o
   8  -2   9         31.95         27.04         1.77 o
  -6  -1   9          0.44          0.70         0.23 o
  -5  -1   9          8.40          7.98         0.56 o
  -4  -1   9         36.84         39.97         1.78 o
  -3  -1   9         29.98         26.84         1.48 o
  -2  -1   9        157.48        106.41         5.07 o
  -1  -1   9        189.39        166.34        13.17 o
   0  -1   9        288.23        275.47        12.57 o
   1  -1   9        278.98        259.21        13.19 o
   2  -1   9        153.84        143.94         2.71 o
   3  -1   9         30.21         32.68         0.55 o
   4  -1   9        149.61        134.38         3.41 o
   5  -1   9          0.05          0.23         0.13 o
   6  -1   9         44.41         38.73         1.81 o
   7  -1   9         36.26         41.09         0.57 o
   8  -1   9          2.40          1.39         0.22 o
  -6   0   9         64.10         77.72         2.19 o
  -5   0   9        100.89        112.32         5.59 o
  -4   0   9        218.98        218.30         4.99 o
  -3   0   9        138.05        127.66         2.42 o
  -2   0   9        121.22        100.62         2.12 o
  -1   0   9         37.67         39.03         0.65 o
   0   0   9         24.07         23.68         0.62 o
   1   0   9          0.77          2.81         0.19 o
   2   0   9         48.14         37.72         0.61 o
   3   0   9          5.83          8.08         0.27 o
   4   0   9          7.68          5.89         0.24 o
   5   0   9          1.85          2.12         0.16 o
   6   0   9          7.69          9.09         0.68 o
   7   0   9          0.22          0.46         0.14 o
   8   0   9         17.51         18.83         1.04 o
   9   0   9         37.82         50.62         0.89 o
  -6   1   9          0.10          0.16         0.21 o
  -5   1   9         34.96         39.53         0.73 o
  -4   1   9          1.91          1.87         0.17 o
  -3   1   9          7.52          6.01         0.21 o
  -2   1   9         39.60         35.05         1.81 o
  -1   1   9         44.26         36.19         0.64 o
   0   1   9         41.69         46.98         2.75 o
   1   1   9         55.59         46.92         0.75 o
   2   1   9         58.82         68.68         2.36 o
   3   1   9          2.19          1.25         0.14 o
   4   1   9          1.23          1.92         0.16 o
   5   1   9          3.14          2.80         0.18 o
   6   1   9          7.37          7.93         0.22 o
   7   1   9         12.67         14.29         0.59 o
   8   1   9        129.84        146.29         6.87 o
   9   1   9          4.68          4.69         0.35 o
  -6   2   9         50.63         60.93         2.52 o
  -5   2   9         31.77         33.09         0.60 o
  -4   2   9         74.53         78.45         1.72 o
  -3   2   9         59.23         55.56         0.82 o
  -2   2   9          6.92          6.33         0.19 o
  -1   2   9          7.06          7.22         0.20 o
   0   2   9          1.59          2.00         0.18 o
   1   2   9          0.47          0.48         0.11 o
   2   2   9         15.50         18.93         0.38 o
   3   2   9         60.59         60.65         4.74 o
   4   2   9         61.92         58.60         3.09 o
   5   2   9        142.93        158.11        18.55 o
   6   2   9          6.50          8.72         0.71 o
   7   2   9        281.22        371.12         8.45 o
   8   2   9         21.70         24.82         1.11 o
   9   2   9        183.93        221.43        13.21 o
  -5   3   9          0.04         -0.03         0.20 o
  -4   3   9         21.76         19.82         0.37 o
  -3   3   9          0.03          0.26         0.15 o
  -2   3   9         27.97         22.68         0.36 o
  -1   3   9         20.83         17.40         0.86 o
   0   3   9         45.85         48.58         1.00 o
   1   3   9        106.65         92.02         1.93 o
   2   3   9        398.73        461.03        41.77 o
   3   3   9          8.59          6.57         0.24 o
   4   3   9        533.00        621.76        20.99 o
   5   3   9          3.21          3.32         0.20 o
   6   3   9        190.43        203.24         4.62 o
   7   3   9         22.55         25.31         0.49 o
   8   3   9         22.36         20.91         1.17 o
   9   3   9         54.82         65.05         0.89 o
  -5   4   9          0.01          0.09         0.20 o
  -4   4   9         74.23         88.26         3.63 o
  -3   4   9         20.09         20.59         0.46 o
  -2   4   9          2.73          2.96         0.20 o
  -1   4   9         96.37         82.59         1.26 o
   0   4   9         50.56         43.87         0.63 o
   1   4   9        115.17        143.96        14.65 o
   2   4   9         36.59         32.26         3.37 o
   3   4   9         66.05         59.98         2.61 o
   4   4   9          0.12          0.35         0.17 o
   5   4   9        134.57        147.57         3.85 o
   6   4   9        102.99         99.67         3.98 o
   7   4   9        165.64        189.33         8.13 o
   8   4   9        256.36        307.35         9.38 o
   9   4   9        212.52        235.56         7.42 o
  -4   5   9          9.36          9.41         0.44 o
  -3   5   9         39.25         36.86         0.61 o
  -2   5   9          9.56          7.56         0.40 o
  -1   5   9          6.13          5.41         0.21 o
   0   5   9        120.59        122.15         2.92 o
   1   5   9        146.95        154.41         3.35 o
   2   5   9        363.51        428.18        13.55 o
   3   5   9        289.42        309.90         7.66 o
   4   5   9        479.79        509.94        72.77 o
   5   5   9         60.18         48.28         0.88 o
   6   5   9        192.76        210.06        10.64 o
   7   5   9         17.48         18.28         0.49 o
   8   5   9         65.70         67.88         1.77 o
   9   5   9          5.75          6.62         1.10 o
  -4   6   9         14.60         14.41         0.42 o
  -3   6   9         14.31         14.15         0.33 o
  -2   6   9         33.08         33.06         0.55 o
  -1   6   9         58.86         55.06         1.37 o
   0   6   9         15.81         16.66         0.71 o
   1   6   9        219.74        228.37         6.56 o
   2   6   9         33.08         33.22         1.57 o
   3   6   9        280.10        323.09        19.59 o
   4   6   9         18.47         17.42         0.42 o
   5   6   9        187.07        198.69         5.69 o
   6   6   9         43.43         39.79         1.29 o
   7   6   9         25.94         25.60         0.50 o
   8   6   9         55.94         59.34         1.17 o
  -3   7   9          0.28          0.23         0.22 o
  -2   7   9        132.24        126.07         8.55 o
  -1   7   9          0.00          0.08         0.20 o
   0   7   9        155.39        148.74         8.89 o
   1   7   9          5.41          3.21         0.19 o
   2   7   9         62.45         60.86         5.24 o
   3   7   9         23.30         22.99         0.43 o
   4   7   9          3.36          3.17         0.37 o
   5   7   9         14.29         15.02         0.36 o
   6   7   9          1.81          0.63         0.21 o
   7   7   9         22.72         24.35         0.50 o
   8   7   9          8.83          7.35         0.32 o
  -2   8   9          3.75          2.95         0.25 o
  -1   8   9         27.05         21.91         0.46 o
   0   8   9          6.97          4.99         0.35 o
   1   8   9         61.14         53.36         0.93 o
   2   8   9        103.94         85.69        10.48 o
   3   8   9         99.96         90.46         4.28 o
   4   8   9        141.03        147.63         6.37 o
   5   8   9         74.09         61.11         0.90 o
   6   8   9         13.95         12.13         0.33 o
   7   8   9          0.23          0.49         0.25 o
   0   9   9          5.09          4.48         0.56 o
   1   9   9         11.38          8.83         0.38 o
   2   9   9          1.29          1.50         0.25 o
   3   9   9          0.30          0.54         0.23 o
   4   9   9          5.21          4.19         0.37 o
   5   9   9         21.87         19.66         1.56 o
  -2  -6  10          0.05          0.14         0.23 o
  -1  -6  10        162.52        172.48         8.26 o
   0  -6  10          0.00          0.16         0.30 o
   1  -6  10        218.25        263.26         9.10 o
   2  -6  10          0.02          0.02         0.30 o
   3  -6  10        122.23        137.50         9.73 o
  -3  -5  10          0.95          0.58         0.22 o
  -2  -5  10         80.10         86.53         5.31 o
  -1  -5  10          0.60          0.84         0.28 o
   0  -5  10         32.52         33.37         2.31 o
   1  -5  10          0.20          1.46         0.28 o
   2  -5  10          1.16          1.43         0.28 o
   3  -5  10         18.88         20.36         1.71 o
   4  -5  10          7.39          6.86         0.54 o
   5  -5  10         38.71         40.46         0.86 o
  -4  -4  10         11.28          8.60         0.30 o
  -3  -4  10         46.67         38.43         6.02 o
  -2  -4  10          0.20          0.25         0.20 o
  -1  -4  10        128.15        132.17        13.55 o
   0  -4  10          2.13          1.75         0.25 o
   1  -4  10         95.03        103.82         2.02 o
   2  -4  10         39.26         34.71         0.69 o
   3  -4  10         79.46         91.47         1.91 o
   4  -4  10          7.67          7.85         0.87 o
   5  -4  10          7.62          8.32         0.33 o
   6  -4  10         13.73         16.71         0.49 o
  -5  -3  10          1.73          1.69         0.25 o
  -4  -3  10         45.48         37.46         4.15 o
  -3  -3  10         25.70         24.59         0.51 o
  -2  -3  10        125.31        138.40         6.54 o
  -1  -3  10         23.16         26.07         0.58 o
   0  -3  10         76.93         78.06         1.84 o
   1  -3  10          7.59          6.20         0.25 o
   2  -3  10         19.00         21.46         1.32 o
   3  -3  10          9.09          9.05         0.30 o
   4  -3  10         15.65         15.26         0.57 o
   5  -3  10          1.96          2.42         0.25 o
   6  -3  10         14.41         15.11         0.60 o
   7  -3  10         17.42         20.31         0.42 o
  -5  -2  10         49.93         47.62         2.54 o
  -4  -2  10          3.41          2.56         0.23 o
  -3  -2  10        110.33        108.83        12.12 o
  -2  -2  10          6.94          5.92         0.24 o
  -1  -2  10         15.08         12.92         0.81 o
   0  -2  10          1.55          1.13         0.23 o
   1  -2  10          6.34          4.35         0.71 o
   2  -2  10         48.88         49.49         2.51 o
   3  -2  10         73.04         57.28         2.36 o
   4  -2  10         34.06         32.18         0.58 o
   5  -2  10          8.56          7.68         0.31 o
   6  -2  10         66.88         76.41         1.07 o
   7  -2  10          0.03          0.15         0.21 o
  -5  -1  10          0.06          0.08         0.23 o
  -4  -1  10         31.85         28.32         1.35 o
  -3  -1  10          1.88          1.89         0.18 o
  -2  -1  10          2.34          1.13         0.18 o
  -1  -1  10          1.69          2.37         0.20 o
   0  -1  10          8.59          6.37         0.38 o
   1  -1  10         43.81         36.16         2.47 o
   2  -1  10         10.25          9.57         0.34 o
   3  -1  10         88.78         75.44         1.90 o
   4  -1  10          3.47          2.87         0.27 o
   5  -1  10         95.68         96.39         8.01 o
   6  -1  10          2.76          2.57         0.19 o
   7  -1  10         93.63         98.06         2.93 o
   8  -1  10          3.91          5.36         0.37 o
  -5   0  10         10.21         11.23         0.36 o
  -4   0  10          1.54          1.76         0.21 o
  -3   0  10         15.21         13.61         0.54 o
  -2   0  10          0.01          0.06         0.16 o
  -1   0  10          2.88          3.58         0.20 o
   0   0  10         22.58         22.11         1.48 o
   1   0  10          8.19         12.35         0.33 o
   2   0  10         80.44         73.92         1.38 o
   3   0  10          0.34          0.40         0.16 o
   4   0  10        270.91        307.37         9.22 o
   5   0  10         17.19         18.34         1.25 o
   6   0  10        208.57        180.56         5.13 o
   7   0  10         18.73         15.50         0.41 o
   8   0  10        193.19        216.50         5.56 o
  -5   1  10          0.11          0.09         0.19 o
  -4   1  10          0.27          0.46         0.19 o
  -3   1  10          0.14          0.38         0.18 o
  -2   1  10          4.49          2.94         0.18 o
  -1   1  10        152.70        162.96         4.42 o
   0   1  10          8.40          8.12         0.21 o
   1   1  10        285.09        335.37        15.43 o
   2   1  10         48.85         55.97         3.67 o
   3   1  10        596.21        800.38        21.38 o
   4   1  10        133.53        130.47         9.24 o
   5   1  10        158.13        157.53        12.69 o
   6   1  10          0.85          1.49         0.25 o
   7   1  10         24.16         22.99         0.46 o
   8   1  10         89.71         99.34         1.47 o
  -5   2  10          8.25          8.25         0.30 o
  -4   2  10         26.41         25.92         0.51 o
  -3   2  10         28.73         24.48         0.44 o
  -2   2  10        108.53        101.08         8.66 o
  -1   2  10         67.18         60.55         0.97 o
   0   2  10          6.57          8.84         0.48 o
   1   2  10          1.68          1.97         0.20 o
   2   2  10         37.75         42.87         2.40 o
   3   2  10          7.44          6.59         0.38 o
   4   2  10        107.30        121.75        16.08 o
   5   2  10         21.07         20.04         0.77 o
   6   2  10        264.63        282.50        15.54 o
   7   2  10          9.72          9.63         0.34 o
   8   2  10        151.57        157.84         6.76 o
  -5   3  10          0.22          0.17         0.21 o
  -4   3  10          5.72          4.88         0.25 o
  -3   3  10         17.10         17.33         0.33 o
  -2   3  10         57.41         58.76         0.87 o
  -1   3  10        113.15        100.80         6.94 o
   0   3  10          8.14          8.11         0.25 o
   1   3  10        473.82        620.67        14.63 o
   2   3  10         36.07         29.28         0.58 o
   3   3  10        459.78        565.81        14.31 o
   4   3  10          0.56          0.35         0.19 o
   5   3  10        160.54        158.30        26.45 o
   6   3  10          2.94          2.73         0.28 o
   7   3  10         39.53         44.60         0.74 o
   8   3  10         49.63         50.06         1.53 o
  -4   4  10        114.70        140.46         4.52 o
  -3   4  10         27.41         29.17         1.20 o
  -2   4  10         99.17         99.38         1.59 o
  -1   4  10          0.52          0.68         0.16 o
   0   4  10         64.17         66.82         4.72 o
   1   4  10          1.81          2.54         0.20 o
   2   4  10          1.78          1.68         0.21 o
   3   4  10         36.86         32.01         1.24 o
   4   4  10         25.43         26.62         0.89 o
   5   4  10          1.16          1.23         0.21 o
   6   4  10         13.93         13.02         0.59 o
   7   4  10         17.47         17.79         0.50 o
   8   4  10          5.49          5.27         0.34 o
  -4   5  10         30.77         32.88         1.40 o
  -3   5  10          0.16          0.13         0.22 o
  -2   5  10         14.85         16.58         0.34 o
  -1   5  10         85.97         79.77         1.22 o
   0   5  10         10.89         12.13         0.30 o
   1   5  10         77.88         69.37         1.16 o
   2   5  10          6.48          6.62         0.25 o
   3   5  10         76.19         73.50         5.87 o
   4   5  10          6.97          7.15         0.30 o
   5   5  10          2.45          2.19         0.24 o
   6   5  10          3.05          3.17         0.30 o
   7   5  10         47.30         48.75         1.45 o
   8   5  10         21.57         23.91         0.59 o
  -3   6  10          4.98          5.09         0.26 o
  -2   6  10        126.81        133.36         2.63 o
  -1   6  10         13.87         15.82         0.40 o
   0   6  10         12.32         12.23         1.08 o
   1   6  10          0.50          0.93         0.18 o
   2   6  10          3.31          2.87         0.37 o
   3   6  10         15.71         13.86         0.47 o
   4   6  10         33.59         32.54         1.77 o
   5   6  10          1.05          0.92         0.27 o
   6   6  10          3.68          4.13         0.33 o
   7   6  10         42.84         40.48         1.81 o
   8   6  10         66.95         72.26         1.02 o
  -2   7  10          9.83          9.61         0.41 o
  -1   7  10          8.77          6.99         0.59 o
   0   7  10          6.91          4.75         0.47 o
   1   7  10          0.01          0.10         0.21 o
   2   7  10          0.06          0.07         0.19 o
   3   7  10         35.09         31.02         0.61 o
   4   7  10          7.20          6.26         0.70 o
   5   7  10         12.05         11.44         0.45 o
   6   7  10        113.88        111.49         1.93 o
   7   7  10         48.19         50.48         2.65 o
  -1   8  10          5.40          4.60         0.27 o
   0   8  10          0.26          0.59         0.23 o
   1   8  10         37.15         33.00         0.66 o
   2   8  10         52.95         41.26         4.99 o
   3   8  10          6.62          5.06         0.24 o
   4   8  10         32.02         33.88         1.51 o
   5   8  10         35.97         36.46         1.35 o
   6   8  10         33.49         32.39         1.46 o
   2   9  10          8.22          6.08         0.50 o
   3   9  10          7.91          6.20         0.33 o
   4   9  10        120.98         82.16        21.13 o
  -1  -5  11          2.05          2.34         0.40 o
   0  -5  11          2.68          3.54         0.34 o
   1  -5  11          6.64          9.23         0.42 o
   2  -5  11         14.91         12.74         0.82 o
   3  -5  11         28.52         33.02         3.08 o
  -3  -4  11          4.88          3.26         0.41 o
  -2  -4  11         18.04         19.24         0.52 o
  -1  -4  11          0.00          0.17         0.31 o
   0  -4  11         33.86         34.09         0.71 o
   1  -4  11         11.12          7.82         1.03 o
   2  -4  11        106.82         98.96         5.06 o
   3  -4  11          6.75          5.41         0.35 o
   4  -4  11         32.81         36.69         3.52 o
   5  -4  11         81.19         92.33         4.15 o
  -3  -3  11          6.13          5.92         0.31 o
  -2  -3  11          0.77          0.95         0.46 o
  -1  -3  11          0.68          0.24         0.26 o
   0  -3  11         35.28         29.28         0.90 o
   1  -3  11         24.76         23.06         0.82 o
   2  -3  11         51.41         42.02         2.01 o
   3  -3  11         56.05         58.06         2.73 o
   4  -3  11         87.82         86.91         4.18 o
   5  -3  11        172.23        194.26         5.25 o
   6  -3  11          8.73          9.17         0.68 o
  -4  -2  11         11.53          9.30         0.33 o
  -3  -2  11          0.32          0.49         0.22 o
  -2  -2  11         87.09         90.01         7.42 o
  -1  -2  11         18.99         14.40         1.06 o
   0  -2  11        341.71        259.04        11.41 o
   1  -2  11         12.83         11.51         0.92 o
   2  -2  11        118.26        116.13         5.09 o
   3  -2  11        109.32        106.66         6.09 o
   4  -2  11         39.25         42.73         3.65 o
   5  -2  11         51.03         50.65         3.13 o
   6  -2  11          2.51          3.50         0.50 o
  -4  -1  11          6.28          5.25         0.25 o
  -3  -1  11         88.73         97.29         5.38 o
  -2  -1  11         13.36         11.80         0.32 o
  -1  -1  11         83.56         80.42         9.74 o
   0  -1  11          2.27          3.37         0.26 o
   1  -1  11          4.89          5.14         0.41 o
   2  -1  11         96.50         90.26         2.68 o
   3  -1  11         33.95         34.70         3.40 o
   4  -1  11         45.65         43.25         4.13 o
   5  -1  11         23.52         30.62         1.80 o
   6  -1  11         55.10         57.90         3.07 o
   7  -1  11         19.94         20.73         3.33 o
  -4   0  11         13.66         13.46         0.38 o
  -3   0  11         12.45         11.59         0.66 o
  -2   0  11         61.45         59.70         5.51 o
  -1   0  11         50.51         44.52         0.79 o
   0   0  11         38.13         40.52         0.71 o
   1   0  11        185.85        189.66         9.76 o
   2   0  11         54.06         55.62         3.89 o
   3   0  11         64.39         61.76         1.22 o
   4   0  11          8.40         10.76         1.12 o
   5   0  11         11.91         12.37         0.69 o
   6   0  11         65.80         74.18         1.74 o
   7   0  11         53.40         52.43         5.43 o
  -4   1  11         74.37         86.38         7.29 o
  -3   1  11        124.22        133.16         4.85 o
  -2   1  11         29.61         27.65         0.93 o
  -1   1  11        102.25         96.38         2.18 o
   0   1  11          8.16          7.39         0.23 o
   1   1  11        165.41        170.38         3.77 o
   2   1  11          4.80          4.25         0.50 o
   3   1  11         11.29          9.94         0.84 o
   4   1  11          6.29          8.04         0.67 o
   5   1  11          0.04          0.10         0.18 o
   6   1  11          0.08          0.07         0.18 o
   7   1  11         51.00         56.79         1.69 o
   8   1  11          0.18          0.31         0.24 o
  -4   2  11         78.25         83.94         1.89 o
  -3   2  11         14.28         15.26         0.34 o
  -2   2  11         23.49         21.59         0.40 o
  -1   2  11         41.19         38.25         1.52 o
   0   2  11          4.36          4.93         0.26 o
   1   2  11          0.97          0.83         0.14 o
   2   2  11         34.84         40.21         0.78 o
   3   2  11          9.21          9.76         0.77 o
   4   2  11          2.60          3.14         0.27 o
   5   2  11         26.25         27.37         1.40 o
   6   2  11         30.10         30.19         0.59 o
   7   2  11         81.32         90.22         5.84 o
   8   2  11        135.59        150.95         2.61 o
  -4   3  11          0.01          0.08         0.23 o
  -3   3  11          1.53          2.15         0.31 o
  -2   3  11          4.21          3.70         0.22 o
  -1   3  11          4.39          4.71         0.22 o
   0   3  11          0.79          1.40         0.17 o
   1   3  11          6.63          6.51         0.35 o
   2   3  11          0.80          0.66         0.21 o
   3   3  11         36.58         34.25         0.82 o
   4   3  11         30.44         32.89         0.64 o
   5   3  11          2.94          2.46         0.26 o
   6   3  11         49.00         46.46         1.82 o
   7   3  11         19.06         23.48         0.55 o
   8   3  11        121.46        123.18         2.98 o
  -3   4  11         49.82         58.87         1.04 o
  -2   4  11         16.83         19.64         0.76 o
  -1   4  11         10.65         11.61         0.30 o
   0   4  11          1.03          1.66         0.20 o
   1   4  11         21.84         21.95         0.50 o
   2   4  11          4.17          3.42         0.26 o
   3   4  11        193.79        224.31         5.86 o
   4   4  11         13.92         12.31         0.39 o
   5   4  11        116.37        114.09         1.91 o
   6   4  11          9.85         10.01         0.34 o
   7   4  11        138.27        141.46         6.92 o
   8   4  11         16.81         15.91         1.03 o
  -3   5  11          0.44          0.33         0.25 o
  -2   5  11         26.60         25.70         0.47 o
  -1   5  11          9.23          9.69         0.31 o
   0   5  11         51.96         49.66         2.00 o
   1   5  11          0.00         -0.03         0.21 o
   2   5  11        145.96        161.96        12.38 o
   3   5  11          0.44          0.68         0.25 o
   4   5  11         63.57         61.64         3.78 o
   5   5  11         44.57         38.45         1.07 o
   6   5  11         63.36         60.03         1.05 o
   7   5  11         55.68         55.41         1.78 o
  -2   6  11          0.03          0.30         0.23 o
  -1   6  11         14.85         12.08         0.33 o
   0   6  11          0.11          0.16         0.21 o
   1   6  11         57.07         53.19         2.25 o
   2   6  11          1.72          1.84         0.21 o
   3   6  11         22.71         20.59         0.48 o
   4   6  11          4.98          4.80         0.32 o
   5   6  11         40.85         38.13         0.78 o
   6   6  11          5.58          6.33         0.38 o
   7   6  11         37.78         39.09         2.09 o
  -1   7  11          0.24          0.48         0.24 o
   0   7  11         38.82         33.62         0.74 o
   1   7  11         15.32         10.80         0.35 o
   2   7  11        124.35        135.04        10.37 o
   3   7  11        104.50        100.00         4.32 o
   4   7  11        241.02        232.03         9.32 o
   5   7  11         12.67         14.05         0.45 o
   6   7  11         58.62         57.66         1.04 o
   1   8  11         53.29         40.04        11.20 o
   2   8  11          7.30          7.76         0.38 o
   3   8  11         19.27         20.01         1.17 o
   4   8  11         13.81         12.76         0.52 o
   0  -4  12         32.08         27.16         0.71 o
   1  -4  12         54.58         55.10         1.19 o
   2  -4  12          4.45          4.29         0.37 o
   3  -4  12         22.20         22.52         1.70 o
  -2  -3  12         52.22         46.07         5.45 o
  -1  -3  12         10.60         11.05         0.40 o
   0  -3  12         16.26         15.59         0.50 o
   1  -3  12         53.06         50.78         1.52 o
   2  -3  12          6.58          5.90         0.38 o
   3  -3  12         17.71         18.30         1.49 o
   4  -3  12          1.98          2.29         0.31 o
  -2  -2  12          3.58          3.90         0.38 o
  -1  -2  12         67.09         60.18         1.70 o
   0  -2  12          0.01         -0.02         0.30 o
   1  -2  12         47.77         40.50         0.85 o
   2  -2  12          4.41          3.83         0.32 o
   3  -2  12          0.79          1.04         0.27 o
   4  -2  12          1.97          1.46         0.32 o
   5  -2  12          1.91          2.00         0.42 o
  -3  -1  12          0.71          0.65         0.21 o
  -2  -1  12         16.30         15.33         0.44 o
  -1  -1  12          5.06          5.73         0.31 o
   0  -1  12          0.17          0.33         0.24 o
   1  -1  12          1.13          1.55         0.38 o
   2  -1  12         17.43         17.21         1.48 o
   3  -1  12          4.97          5.20         0.33 o
   4  -1  12          8.88          8.19         0.71 o
   5  -1  12         27.50         25.34         1.83 o
   6  -1  12          3.75          4.72         0.32 o
  -3   0  12          3.39          2.83         0.26 o
  -2   0  12          1.32          1.13         0.24 o
  -1   0  12          2.73          2.03         0.19 o
   0   0  12         11.47         10.45         0.76 o
   1   0  12          6.35          7.03         0.49 o
   2   0  12         50.84         54.31         1.74 o
   3   0  12         53.02         53.24         1.07 o
   4   0  12         60.32         57.26         1.24 o
   5   0  12         31.29         35.18         1.89 o
   6   0  12         50.49         50.67         3.11 o
  -3   1  12          6.82          6.45         0.29 o
  -2   1  12         35.15         32.99         1.56 o
  -1   1  12          1.70          1.78         0.20 o
   0   1  12         30.50         28.54         0.70 o
   1   1  12          4.67          4.72         0.30 o
   2   1  12          7.35          9.84         0.62 o
   3   1  12         37.71         36.20         1.04 o
   4   1  12          0.14          0.28         0.35 o
   5   1  12         90.99         85.43         1.68 o
   6   1  12          0.02          0.13         0.20 o
   7   1  12        109.21        120.20         2.59 o
  -3   2  12          5.71          6.63         0.51 o
  -2   2  12          1.28          1.04         0.21 o
  -1   2  12          2.46          2.40         0.22 o
   0   2  12         85.28         85.11         6.89 o
   1   2  12         26.77         25.89         1.16 o
   2   2  12        169.35        236.75         9.17 o
   3   2  12         95.17         94.18         1.95 o
   4   2  12        136.37        144.25        11.39 o
   5   2  12         64.71         67.22         1.22 o
   6   2  12         29.28         30.67         0.76 o
   7   2  12          0.90          1.21         0.29 o
  -2   3  12         53.56         53.78         1.02 o
  -1   3  12         41.29         40.28         0.73 o
   0   3  12         59.86         56.97         0.89 o
   1   3  12         33.99         36.35         0.72 o
   2   3  12          8.06          8.01         0.37 o
   3   3  12        101.48        105.22         1.94 o
   4   3  12          0.19          0.21         0.24 o
   5   3  12        144.06        149.14        10.86 o
   6   3  12          5.26          4.46         0.28 o
   7   3  12         67.88         68.82         1.35 o
  -2   4  12         44.20         46.42         2.80 o
  -1   4  12         10.78         11.71         0.35 o
   0   4  12        109.04        118.00         2.09 o
   1   4  12          0.52          0.45         0.21 o
   2   4  12        122.47        128.41         3.25 o
   3   4  12          8.74          8.07         0.35 o
   4   4  12         24.55         23.58         1.15 o
   5   4  12         11.83         12.08         0.49 o
   6   4  12          1.69          2.06         0.27 o
   7   4  12          9.84          9.44         0.41 o
  -1   5  12         34.64         33.38         0.62 o
   0   5  12         33.80         38.22         3.27 o
   1   5  12         59.76         57.88         1.08 o
   2   5  12         15.37         14.47         0.43 o
   3   5  12         60.23         57.55         1.06 o
   4   5  12          0.61          0.93         0.32 o
   5   5  12         57.59         55.59         1.78 o
   6   5  12          0.18          0.08         0.33 o
   0   6  12         27.13         28.33         1.87 o
   1   6  12         19.26         17.71         1.63 o
   2   6  12          0.77          1.11         0.25 o
   3   6  12         19.62         19.17         0.52 o
   4   6  12          1.59          1.23         0.34 o
   5   6  12          3.61          3.84         0.34 o
   6   6  12          6.50          5.57         0.42 o
   1   7  12         17.80         15.30         2.47 o
   2   7  12         11.57          9.23         0.97 o
   3   7  12          9.48         10.42         0.42 o
   4   7  12         22.31         20.78         0.57 o
   0  -2  13         36.06         36.36         6.67 o
   1  -2  13         51.05         45.74         6.25 o
   2  -2  13        139.60        148.52         8.54 o
   3  -2  13         46.26         43.08         1.45 o
  -1  -1  13         35.59         34.05         3.59 o
   0  -1  13         37.03         31.27         3.29 o
   1  -1  13         63.45         59.06        11.24 o
   2  -1  13         27.24         26.62         0.70 o
   3  -1  13         13.34         11.02         1.75 o
   4  -1  13         44.53         44.22         0.99 o
  -1   0  13         14.69         11.67         0.38 o
   0   0  13        156.55        127.27         7.09 o
   1   0  13          3.87          4.12         0.28 o
   2   0  13         65.13         60.74         2.77 o
   3   0  13         34.14         35.11         1.98 o
   4   0  13         29.00         29.15         1.92 o
   5   0  13         11.71         12.00         1.06 o
  -1   1  13         11.27         10.61         0.30 o
   0   1  13         27.01         23.59         1.15 o
   1   1  13          8.62          8.03         0.33 o
   2   1  13        129.43        137.72         4.10 o
   3   1  13          3.75          3.01         0.32 o
   4   1  13         56.39         62.61         2.42 o
   5   1  13         29.96         28.85         1.82 o
  -1   2  13         37.79         32.23         0.72 o
   0   2  13         41.38         37.75         1.22 o
   1   2  13         42.58         39.18         0.76 o
   2   2  13         75.95         71.10         3.83 o
   3   2  13          2.30          1.26         0.22 o
   4   2  13          0.74          1.15         0.20 o
   5   2  13         14.50         12.14         0.53 o
   6   2  13         19.24         17.62         0.49 o
  -1   3  13          1.92          2.09         0.23 o
   0   3  13          0.01          0.10         0.25 o
   1   3  13          1.14          1.07         0.21 o
   2   3  13         11.71         10.72         0.46 o
   3   3  13         25.24         26.85         0.69 o
   4   3  13          7.00          6.67         0.33 o
   5   3  13          4.19          2.43         0.32 o
   6   3  13          1.00          1.32         0.28 o
   0   4  13          3.35          3.40         0.25 o
   1   4  13          2.25          1.66         0.29 o
   2   4  13         21.37         20.06         0.69 o
   3   4  13          0.01          0.07         0.29 o
   4   4  13          0.55          0.59         0.32 o
   5   4  13         88.58         80.99         8.24 o
   1   5  13          1.99          2.32         0.27 o
   2   5  13         53.12         53.34         1.19 o
   3   5  13          5.44          4.33         0.35 o
   4   5  13         76.01         73.85         1.49 o
   5   5  13          0.26          0.12         0.31 o
   2   1  14         35.84         35.43         3.09 o
   3   1  14         16.54         15.06         1.01 o
   2   2  14         33.19         33.66         0.93 o
   3   2  14         12.22         13.53         0.83 o
                                                
